# Supplementary material for: Crystal structure of μ-carbonyl-1:2κ2 C:C-carbonyl-1κC-(1η5-cyclo­penta­dien­yl)iodido-2κI-[μ-2-(pyridin-2-yl)ethene-1,1-diyl-1κC 1:2κ2 N,C 1]ironpalladium(Fe—Pd) benzene monosolvate
Source: Acta Crystallogr E Crystallogr Commun. 2017 Jan 1;73(Pt 1):68–71. doi: 10.1107/S2056989016019915 (PMC5209775; doi:10.1107/S2056989016019915)
Supplement: Supplementary file 1 [file e-73-00068-sup1.cif]

##############################################################################
#                                                                            #
# This CIF contains the data in a paper accepted for publication in          #
# Acta Crystallographica Section E. It conforms to the requirements of       #
# Notes for Authors for Acta Crystallographica Section E, and has been       #
# peer reviewed under the auspices of the IUCr Commission on Journals.       #
#                                                                            #
# Full details of the Crystallographic Information File format               #
# are given in the paper "The Crystallographic Information File (CIF):       #
# a New Standard Archive File for Crystallography" by S. R. Hall, F. H.      #
# Allen and I. D. Brown [Acta Cryst. (1991), A47, 655-685].                  #
#                                                                            #
# The current version of the core CIF dictionary is obtainable from          #
# ftp://ftp.iucr.org/pub/cif_core.dic.                                       #
#                                                                            #
# Software is freely available for graphical display of the structure(s)     #
# in this CIF. For information consult the CIF software page                 #
# http://www.iucr.org/resources/cif/software.                                #
#                                                                            #
# This file may be used for bona fide research purposes within the           #
# scientific community so long as proper attribution is given to the journal # 
# article from which it was obtained.                                        #
#                                                                            #
##############################################################################
data_I
_database_code_depnum_ccdc_archive 'CCDC 1523136'
_audit_creation_method     'SHELXL-2014/7'
_journal_date_recd_electronic     2016-12-02
_journal_date_accepted     2016-12-14
_journal_name_full     'Acta Crystallographica, Section E'
_journal_year     2017
_journal_volume     73
_journal_issue      1
_journal_page_first     68
_journal_page_last     71
_journal_paper_category     GM
_journal_paper_doi     10.1107/S2056989016019915
_journal_coeditor_code     HB7640
_publ_contact_author_name     'Fedor M. Dolgushin'
_publ_contact_author_address
;
A. N. Nesmeyanov Institute of Organoelement Compounds,
Russian Academy of Sciences, ul. Vavilova 28, Moscow, 119991 Russian Federation
;
_publ_contact_author_email     fedya@ineos.ac.ru
_publ_contact_author_fax     '+74991355085'
_publ_contact_author_phone     '+74991359290'
_publ_section_title
;\
Crystal structure of
\m-carbonyl-1:2\k^2^<i>C</i>:<i>C</i>-carbonyl-1\k<i>C</i>-(1\h^5^-\
cyclopentadienyl)iodido-2\k<i>I</i>-[\m-2-(pyridin-2-yl)ethene-1,1-diyl-\
1\k<i>C</i>^1^:2\k^2^<i>N</i>,<i>C</i>^1^]ironpalladium(<i>Fe</i>---\
<i>Pd</i>) benzene monosolvate
;
_publ_section_title_footnote     .
loop_
    _publ_author_name
    _publ_author_footnote
    _publ_author_address
    'Verpekin, Victor V.' .
;
Institute of Chemistry and Chemical Technology, Krasnoyarsk Research Center,
Siberian Branch of the Russian Academy of Sciences, Akademgorodok 50-24,
Krasnoyarsk, 660036
Russian Federation
;
    'Kreindlin, Arkadii Z.' .
;
A. N. Nesmeyanov Institute of Organoelement Compounds,
Russian Academy of Sciences, ul. Vavilova 28, Moscow 119991
Russian Federation
;
    'Semeikin, Oleg V.' .
;
A. N. Nesmeyanov Institute of Organoelement Compounds,
Russian Academy of Sciences, ul. Vavilova 28, Moscow 119991
Russian Federation
;
    'Smol'yakov, Alexander F.' .
;
A. N. Nesmeyanov Institute of Organoelement Compounds,
Russian Academy of Sciences, ul. Vavilova 28, Moscow 119991
Russian Federation
;
    'Dolgushin, Fedor M.' .
;
A. N. Nesmeyanov Institute of Organoelement Compounds,
Russian Academy of Sciences, ul. Vavilova 28, Moscow 119991
Russian Federation
;
    'Chudin, Oleg S.' .
;
Institute of Chemistry and Chemical Technology, Krasnoyarsk Research Center,
Siberian Branch of the Russian Academy of Sciences, Akademgorodok 50-24,
Krasnoyarsk, 660036
Russian Federation
;
    'Ustynyuk, Nikolai A.' .
;
A. N. Nesmeyanov Institute of Organoelement Compounds,
Russian Academy of Sciences, ul. Vavilova 28, Moscow 119991
Russian Federation
;
_publ_section_synopsis
;
The title binuclear \m-pyridylvinylidene FePd complex (<b>FePd1</b>) was
obtained from Cp(CO)~2~FeI and 2-ethynylpyridine in diisorpopylamine in the
presence of PdCl~2~
;
_chemical_name_systematic
;\
\m-Carbonyl-1:2\k^2^<i>C</i>:<i>C</i>-\
carbonyl-1\k<i>C</i>-(1\h^5^-cyclopentadienyl)iodido-2\k<i>I</i>-\
[\m-2-(pyridin-2-yl)ethene-1,1-diyl-1\k<i>C</i>^1^:2\k^2^<i>N</i>,<i>C</i>^1^]\
ironpalladium(<i>Fe</i>---<i>Pd</i>) benzene monosolvate
;
_chemical_name_common     ?
_chemical_formula_moiety     'C14 H10 Fe I N O2 Pd, C6 H6'
_chemical_formula_sum     'C20 H16 Fe I N O2 Pd'
_chemical_formula_iupac     '[Fe Pd (C5 H5) (C7 H5 N) I (C O)2], C6 H6'
_chemical_formula_weight     591.49
_chemical_melting_point     ?
_shelx_space_group_comment
;
The symmetry employed for this shelxl refinement is uniquely defined
by the following loop, which should always be used as a source of
symmetry information in preference to the above space-group names.
They are only intended as comments.
;
_space_group_crystal_system     monoclinic
_space_group_name_H-M_alt     'P 21/c'
_space_group_name_Hall     '-P 2ybc'
loop_
    _space_group_symop_operation_xyz
    'x, y, z'
    '-x, y+1/2, -z+1/2'
    '-x, -y, -z'
    'x, -y-1/2, z-1/2'
_cell_length_a     14.3058(8)
_cell_length_b     9.0983(5)
_cell_length_c     14.7315(8)
_cell_angle_alpha     90
_cell_angle_beta     100.5530(10)
_cell_angle_gamma     90
_cell_volume     1885.00(18)
_cell_formula_units_Z     4
_cell_measurement_reflns_used     9930
_cell_measurement_theta_min     2.64
_cell_measurement_theta_max     33.16
_cell_measurement_temperature     100(2)
_exptl_crystal_description     Prism
_exptl_crystal_colour     red-brown
_exptl_crystal_size_max     0.240
_exptl_crystal_size_mid     0.180
_exptl_crystal_size_min     0.080
_exptl_crystal_density_diffrn     2.084
_exptl_crystal_density_meas     ?
_exptl_crystal_density_method     ?
_exptl_crystal_F_000     1136
_exptl_absorpt_coefficient_mu     3.375
_exptl_absorpt_correction_type     multi-scan
_exptl_absorpt_process_details
;
(SADABS; Bruker, 2004)
;
_shelx_estimated_absorpt_T_min     0.498
_shelx_estimated_absorpt_T_max     0.774
_exptl_absorpt_correction_T_min     0.578
_exptl_absorpt_correction_T_max     0.774
_diffrn_ambient_temperature     100(2)
_diffrn_radiation_type     MoK\a
_diffrn_radiation_wavelength     0.71073
_diffrn_measurement_device_type     'Bruker APEXII CCD'
_diffrn_measurement_method     '\f and \w scans'
_diffrn_detector_area_resol_mean     ?
_diffrn_reflns_number     23041
_diffrn_reflns_av_R_equivalents     0.0225
_diffrn_reflns_theta_min     1.448
_diffrn_reflns_theta_max     30.000
_diffrn_reflns_theta_full     25.242
_diffrn_measured_fraction_theta_max     1.000
_diffrn_measured_fraction_theta_full     1.000
_diffrn_reflns_limit_h_min     -20
_diffrn_reflns_limit_h_max     20
_diffrn_reflns_limit_k_min     -12
_diffrn_reflns_limit_k_max     12
_diffrn_reflns_limit_l_min     -20
_diffrn_reflns_limit_l_max     20
_refine_special_details     ?
_reflns_number_total     5501
_reflns_number_gt     5075
_reflns_threshold_expression     'I > 2\s(I)'
_refine_ls_structure_factor_coef     Fsqd
_refine_ls_matrix_type     full
_refine_ls_R_factor_all     0.0291
_refine_ls_R_factor_gt     0.0257
_refine_ls_wR_factor_gt     0.0640
_refine_ls_wR_factor_ref     0.0658
_refine_ls_goodness_of_fit_ref     1.145
_refine_ls_restrained_S_all     1.145
_refine_ls_number_reflns     5501
_refine_ls_number_parameters     239
_refine_ls_number_restraints     0
_refine_ls_hydrogen_treatment     mixed
_refine_ls_weighting_scheme     calc
_refine_ls_weighting_details
              'w=1/[\s^2^(Fo^2^)+(0.0294P)^2^+3.6027P] where P=(Fo^2^+2Fc^2^)/3'
_atom_sites_solution_hydrogens     mixed
_atom_sites_solution_primary     ?
_atom_sites_solution_secondary     ?
_refine_ls_shift/su_max     0.000
_refine_ls_shift/su_mean     0.000
_refine_diff_density_max     1.744
_refine_diff_density_min     -0.805
_refine_ls_extinction_method     none
_refine_ls_extinction_coef     .
loop_
    _atom_type_symbol
    _atom_type_description
    _atom_type_scat_dispersion_real
    _atom_type_scat_dispersion_imag
    _atom_type_scat_source
    'C' 'C' 0.0033 0.0016
                         'International Tables Vol C Tables 4.2.6.8 and 6.1.1.4'
    'H' 'H' 0.0000 0.0000
                         'International Tables Vol C Tables 4.2.6.8 and 6.1.1.4'
    'N' 'N' 0.0061 0.0033
                         'International Tables Vol C Tables 4.2.6.8 and 6.1.1.4'
    'O' 'O' 0.0106 0.0060
                         'International Tables Vol C Tables 4.2.6.8 and 6.1.1.4'
    'Fe' 'Fe' 0.3463 0.8444
                         'International Tables Vol C Tables 4.2.6.8 and 6.1.1.4'
    'Pd' 'Pd' -0.9988 1.0072
                         'International Tables Vol C Tables 4.2.6.8 and 6.1.1.4'
    'I' 'I' -0.4742 1.8119
                         'International Tables Vol C Tables 4.2.6.8 and 6.1.1.4'
_computing_data_collection
;
APEX2 (Bruker, 2004)
;
_computing_cell_refinement
;
SAINT (Bruker, 2004)
;
_computing_data_reduction
;
SAINT (Bruker, 2004)
;
_computing_structure_solution
;
SHELXS97 (Sheldrick, 2008)
;
_computing_structure_refinement
;
SHELXL2014 (Sheldrick, 2015)
;
_computing_molecular_graphics
;
SHELXTL (Sheldrick, 2008)
;
_computing_publication_material
;
SHELXTL (Sheldrick, 2008)
;
loop_
    _atom_site_type_symbol
    _atom_site_label
    _atom_site_fract_x
    _atom_site_fract_y
    _atom_site_fract_z
    _atom_site_U_iso_or_equiv
    _atom_site_adp_type
    _atom_site_calc_flag
    _atom_site_occupancy
    _atom_site_disorder_assembly
    _atom_site_disorder_group
    Pd Pd1 0.30724(2) 0.14951(2) 0.06141(2) 0.01181(5) Uani d 1 . .
    Fe Fe1 0.25581(3) 0.41750(4) 0.02367(3) 0.01291(7) Uani d 1 . .
    I I1 0.29779(2) -0.05920(2) 0.18779(2) 0.01770(5) Uani d 1 . .
    O O1 0.43529(15) 0.5582(2) 0.10253(15) 0.0230(4) Uani d 1 . .
    O O2 0.23406(14) 0.3136(2) 0.20723(14) 0.0190(4) Uani d 1 . .
    N N1 0.37283(15) 0.0155(2) -0.03060(15) 0.0140(4) Uani d 1 . .
    C C1 0.36439(19) 0.5038(3) 0.07341(18) 0.0162(5) Uani d 1 . .
    C C2 0.25372(17) 0.3042(3) 0.13501(18) 0.0149(4) Uani d 1 . .
    C C3 0.32265(18) 0.2919(3) -0.03820(17) 0.0145(4) Uani d 1 . .
    C C4 0.36562(18) 0.2467(3) -0.10583(17) 0.0154(5) Uani d 1 . .
    H H4 0.376(3) 0.311(4) -0.156(3) 0.020(9) Uiso d 1 . .
    C C5 0.39136(18) 0.0925(3) -0.10481(17) 0.0148(4) Uani d 1 . .
    C C6 0.43071(19) 0.0223(3) -0.17359(18) 0.0178(5) Uani d 1 . .
    H H6A 0.4448 0.0770 -0.2244 0.021 Uiso calc 1 . .
    C C7 0.44904(19) -0.1271(3) -0.16727(19) 0.0196(5) Uani d 1 . .
    H H7A 0.4746 -0.1763 -0.2141 0.024 Uiso calc 1 . .
    C C8 0.42948(19) -0.2043(3) -0.09119(19) 0.0192(5) Uani d 1 . .
    H H8A 0.4414 -0.3069 -0.0853 0.023 Uiso calc 1 . .
    C C9 0.39229(19) -0.1283(3) -0.02432(19) 0.0169(5) Uani d 1 . .
    H H9A 0.3801 -0.1805 0.0281 0.020 Uiso calc 1 . .
    C C10 0.11143(19) 0.3898(3) -0.0416(2) 0.0211(5) Uani d 1 . .
    H H10A 0.0767 0.2940 -0.0511 0.025 Uiso calc 1 . .
    C C11 0.1632(2) 0.4550(3) -0.1039(2) 0.0213(5) Uani d 1 . .
    H H11A 0.1706 0.4153 -0.1654 0.026 Uiso calc 1 . .
    C C12 0.2014(2) 0.5884(3) -0.0635(2) 0.0222(6) Uani d 1 . .
    H H12A 0.2398 0.6603 -0.0925 0.027 Uiso calc 1 . .
    C C13 0.1717(2) 0.6070(3) 0.0232(2) 0.0248(6) Uani d 1 . .
    H H13A 0.1859 0.6933 0.0655 0.030 Uiso calc 1 . .
    C C14 0.1163(2) 0.4836(3) 0.0370(2) 0.0230(6) Uani d 1 . .
    H H14A 0.0853 0.4656 0.0915 0.028 Uiso calc 1 . .
    C C1S -0.1486(2) 0.1192(3) 0.2145(2) 0.0238(6) Uani d 1 . .
    H H1SA -0.2048 0.1147 0.2400 0.029 Uiso calc 1 . .
    C C2S -0.0785(2) 0.2217(3) 0.2473(2) 0.0237(6) Uani d 1 . .
    H H2SA -0.0870 0.2876 0.2951 0.028 Uiso calc 1 . .
    C C3S 0.0040(2) 0.2276(3) 0.2099(2) 0.0245(6) Uani d 1 . .
    H H3SA 0.0518 0.2980 0.2321 0.029 Uiso calc 1 . .
    C C4S 0.0165(2) 0.1307(4) 0.1402(2) 0.0261(6) Uani d 1 . .
    H H4SA 0.0733 0.1334 0.1155 0.031 Uiso calc 1 . .
    C C5S -0.0544(2) 0.0301(4) 0.1070(2) 0.0272(6) Uani d 1 . .
    H H5SA -0.0469 -0.0347 0.0583 0.033 Uiso calc 1 . .
    C C6S -0.1363(2) 0.0238(3) 0.1447(2) 0.0242(6) Uani d 1 . .
    H H6SA -0.1842 -0.0464 0.1224 0.029 Uiso calc 1 . .
loop_
    _atom_site_aniso_label
    _atom_site_aniso_U_11
    _atom_site_aniso_U_22
    _atom_site_aniso_U_33
    _atom_site_aniso_U_12
    _atom_site_aniso_U_13
    _atom_site_aniso_U_23
    Pd1 0.01461(9) 0.00833(8) 0.01273(9) 0.00015(6) 0.00316(6) 0.00055(6)
    Fe1 0.01464(16) 0.00873(15) 0.01475(16) 0.00053(12) 0.00109(13) 0.00039(12)
    I1 0.02540(9) 0.01143(8) 0.01803(9) -0.00009(6) 0.00861(6) 0.00256(6)
    O1 0.0235(10) 0.0192(10) 0.0246(10) -0.0048(8) -0.0001(8) 0.0015(8)
    O2 0.0224(9) 0.0154(9) 0.0191(9) 0.0037(7) 0.0035(7) -0.0003(7)
    N1 0.0162(9) 0.0120(9) 0.0140(9) 0.0002(8) 0.0033(7) -0.0005(7)
    C1 0.0212(12) 0.0108(11) 0.0165(11) 0.0006(9) 0.0033(9) 0.0024(9)
    C2 0.0140(10) 0.0106(10) 0.0195(11) -0.0002(8) 0.0014(9) -0.0010(9)
    C3 0.0162(11) 0.0103(10) 0.0161(11) -0.0004(8) 0.0004(9) 0.0027(9)
    C4 0.0182(11) 0.0147(11) 0.0133(11) -0.0015(9) 0.0030(9) 0.0025(9)
    C5 0.0152(11) 0.0157(11) 0.0133(11) -0.0021(9) 0.0019(9) -0.0002(9)
    C6 0.0191(11) 0.0185(12) 0.0160(11) -0.0005(10) 0.0038(9) -0.0003(9)
    C7 0.0201(12) 0.0192(12) 0.0201(12) 0.0020(10) 0.0048(10) -0.0056(10)
    C8 0.0207(12) 0.0141(12) 0.0224(13) 0.0023(9) 0.0030(10) -0.0033(10)
    C9 0.0188(11) 0.0126(11) 0.0195(12) 0.0000(9) 0.0044(9) 0.0003(9)
    C10 0.0171(12) 0.0157(12) 0.0280(14) -0.0008(9) -0.0029(10) 0.0020(10)
    C11 0.0205(12) 0.0232(13) 0.0178(12) 0.0037(10) -0.0027(10) 0.0022(10)
    C12 0.0230(13) 0.0136(12) 0.0273(14) 0.0019(10) -0.0027(11) 0.0092(10)
    C13 0.0246(13) 0.0135(12) 0.0327(15) 0.0083(10) -0.0042(11) -0.0032(11)
    C14 0.0177(12) 0.0275(14) 0.0233(13) 0.0080(11) 0.0026(10) 0.0002(11)
    C1S 0.0204(13) 0.0207(13) 0.0311(15) 0.0027(10) 0.0065(11) 0.0073(11)
    C2S 0.0275(14) 0.0209(13) 0.0229(13) 0.0016(11) 0.0046(11) 0.0003(11)
    C3S 0.0231(13) 0.0216(13) 0.0278(14) -0.0055(11) 0.0023(11) -0.0022(11)
    C4S 0.0245(14) 0.0274(15) 0.0283(15) -0.0056(11) 0.0100(11) -0.0025(12)
    C5S 0.0352(16) 0.0223(14) 0.0255(14) -0.0081(12) 0.0094(12) -0.0041(11)
    C6S 0.0227(13) 0.0206(13) 0.0280(14) -0.0041(11) 0.0008(11) 0.0045(11)
_geom_special_details
;
 All esds (except the esd in the dihedral angle between two l.s. planes)
 are estimated using the full covariance matrix.  The cell esds are taken
 into account individually in the estimation of esds in distances, angles
 and torsion angles; correlations between esds in cell parameters are only
 used when they are defined by crystal symmetry.  An approximate (isotropic)
 treatment of cell esds is used for estimating esds involving l.s. planes.
;
loop_
    _geom_bond_atom_site_label_1
    _geom_bond_atom_site_label_2
    _geom_bond_site_symmetry_2
    _geom_bond_distance
    _geom_bond_publ_flag
    Pd1 C3 . 1.999(2) ?
    Pd1 C2 . 2.012(3) ?
    Pd1 N1 . 2.161(2) ?
    Pd1 Fe1 . 2.5779(4) ?
    Pd1 I1 . 2.6800(3) ?
    Fe1 C1 . 1.775(3) ?
    Fe1 C3 . 1.836(3) ?
    Fe1 C2 . 1.942(3) ?
    Fe1 C12 . 2.075(3) ?
    Fe1 C13 . 2.102(3) ?
    Fe1 C11 . 2.119(3) ?
    Fe1 C14 . 2.128(3) ?
    Fe1 C10 . 2.128(3) ?
    O1 C1 . 1.140(3) ?
    O2 C2 . 1.152(3) ?
    N1 C9 . 1.337(3) ?
    N1 C5 . 1.365(3) ?
    C3 C4 . 1.328(4) ?
    C4 C5 . 1.449(4) ?
    C4 H4 . 0.97(4) ?
    C5 C6 . 1.400(4) ?
    C6 C7 . 1.384(4) ?
    C6 H6A . 0.9500 ?
    C7 C8 . 1.394(4) ?
    C7 H7A . 0.9500 ?
    C8 C9 . 1.387(4) ?
    C8 H8A . 0.9500 ?
    C9 H9A . 0.9500 ?
    C10 C11 . 1.411(4) ?
    C10 C14 . 1.430(4) ?
    C10 H10A . 1.0000 ?
    C11 C12 . 1.416(4) ?
    C11 H11A . 1.0000 ?
    C12 C13 . 1.428(5) ?
    C12 H12A . 1.0000 ?
    C13 C14 . 1.410(4) ?
    C13 H13A . 1.0000 ?
    C14 H14A . 1.0000 ?
    C1S C6S . 1.381(5) ?
    C1S C2S . 1.389(4) ?
    C1S H1SA . 0.9500 ?
    C2S C3S . 1.392(4) ?
    C2S H2SA . 0.9500 ?
    C3S C4S . 1.389(4) ?
    C3S H3SA . 0.9500 ?
    C4S C5S . 1.388(4) ?
    C4S H4SA . 0.9500 ?
    C5S C6S . 1.386(4) ?
    C5S H5SA . 0.9500 ?
    C6S H6SA . 0.9500 ?
loop_
    _geom_angle_atom_site_label_1
    _geom_angle_atom_site_label_2
    _geom_angle_atom_site_label_3
    _geom_angle_site_symmetry_1
    _geom_angle_site_symmetry_3
    _geom_angle
    _geom_angle_publ_flag
    C3 Pd1 C2 . . 92.66(10) ?
    C3 Pd1 N1 . . 77.66(9) ?
    C2 Pd1 N1 . . 169.95(9) ?
    C3 Pd1 Fe1 . . 45.13(7) ?
    C2 Pd1 Fe1 . . 48.15(7) ?
    N1 Pd1 Fe1 . . 122.54(6) ?
    C3 Pd1 I1 . . 174.36(7) ?
    C2 Pd1 I1 . . 92.79(7) ?
    N1 Pd1 I1 . . 96.83(6) ?
    Fe1 Pd1 I1 . . 140.469(12) ?
    C1 Fe1 C3 . . 89.11(12) ?
    C1 Fe1 C2 . . 91.94(11) ?
    C3 Fe1 C2 . . 100.29(11) ?
    C1 Fe1 C12 . . 97.17(12) ?
    C3 Fe1 C12 . . 109.26(12) ?
    C2 Fe1 C12 . . 149.12(12) ?
    C1 Fe1 C13 . . 95.50(12) ?
    C3 Fe1 C13 . . 149.20(12) ?
    C2 Fe1 C13 . . 109.93(12) ?
    C12 Fe1 C13 . . 39.97(13) ?
    C1 Fe1 C11 . . 130.76(12) ?
    C3 Fe1 C11 . . 87.59(11) ?
    C2 Fe1 C11 . . 136.91(11) ?
    C12 Fe1 C11 . . 39.46(11) ?
    C13 Fe1 C11 . . 66.44(12) ?
    C1 Fe1 C14 . . 126.99(12) ?
    C3 Fe1 C14 . . 143.55(12) ?
    C2 Fe1 C14 . . 84.98(11) ?
    C12 Fe1 C14 . . 66.00(12) ?
    C13 Fe1 C14 . . 38.94(12) ?
    C11 Fe1 C14 . . 65.88(11) ?
    C1 Fe1 C10 . . 160.54(11) ?
    C3 Fe1 C10 . . 104.63(11) ?
    C2 Fe1 C10 . . 98.91(11) ?
    C12 Fe1 C10 . . 65.54(11) ?
    C13 Fe1 C10 . . 65.65(11) ?
    C11 Fe1 C10 . . 38.80(11) ?
    C14 Fe1 C10 . . 39.26(11) ?
    C1 Fe1 Pd1 . . 97.81(8) ?
    C3 Fe1 Pd1 . . 50.52(8) ?
    C2 Fe1 Pd1 . . 50.48(7) ?
    C12 Fe1 Pd1 . . 154.42(9) ?
    C13 Fe1 Pd1 . . 156.51(10) ?
    C11 Fe1 Pd1 . . 116.79(8) ?
    C14 Fe1 Pd1 . . 118.88(9) ?
    C10 Fe1 Pd1 . . 101.57(8) ?
    C9 N1 C5 . . 119.3(2) ?
    C9 N1 Pd1 . . 128.13(18) ?
    C5 N1 Pd1 . . 112.53(17) ?
    O1 C1 Fe1 . . 177.6(3) ?
    O2 C2 Fe1 . . 141.7(2) ?
    O2 C2 Pd1 . . 137.0(2) ?
    Fe1 C2 Pd1 . . 81.37(10) ?
    C4 C3 Fe1 . . 156.9(2) ?
    C4 C3 Pd1 . . 118.58(19) ?
    Fe1 C3 Pd1 . . 84.35(10) ?
    C3 C4 C5 . . 116.3(2) ?
    C3 C4 H4 . . 122(2) ?
    C5 C4 H4 . . 121(2) ?
    N1 C5 C6 . . 120.5(2) ?
    N1 C5 C4 . . 114.8(2) ?
    C6 C5 C4 . . 124.7(2) ?
    C7 C6 C5 . . 119.7(3) ?
    C7 C6 H6A . . 120.1 ?
    C5 C6 H6A . . 120.1 ?
    C6 C7 C8 . . 119.0(2) ?
    C6 C7 H7A . . 120.5 ?
    C8 C7 H7A . . 120.5 ?
    C9 C8 C7 . . 118.6(2) ?
    C9 C8 H8A . . 120.7 ?
    C7 C8 H8A . . 120.7 ?
    N1 C9 C8 . . 122.7(2) ?
    N1 C9 H9A . . 118.6 ?
    C8 C9 H9A . . 118.6 ?
    C11 C10 C14 . . 108.8(3) ?
    C11 C10 Fe1 . . 70.25(15) ?
    C14 C10 Fe1 . . 70.36(15) ?
    C11 C10 H10A . . 125.6 ?
    C14 C10 H10A . . 125.6 ?
    Fe1 C10 H10A . . 125.6 ?
    C10 C11 C12 . . 107.2(3) ?
    C10 C11 Fe1 . . 70.95(16) ?
    C12 C11 Fe1 . . 68.61(15) ?
    C10 C11 H11A . . 126.4 ?
    C12 C11 H11A . . 126.4 ?
    Fe1 C11 H11A . . 126.4 ?
    C11 C12 C13 . . 108.8(3) ?
    C11 C12 Fe1 . . 71.93(16) ?
    C13 C12 Fe1 . . 71.03(16) ?
    C11 C12 H12A . . 125.6 ?
    C13 C12 H12A . . 125.6 ?
    Fe1 C12 H12A . . 125.6 ?
    C14 C13 C12 . . 107.5(3) ?
    C14 C13 Fe1 . . 71.51(16) ?
    C12 C13 Fe1 . . 68.99(16) ?
    C14 C13 H13A . . 126.2 ?
    C12 C13 H13A . . 126.2 ?
    Fe1 C13 H13A . . 126.2 ?
    C13 C14 C10 . . 107.7(3) ?
    C13 C14 Fe1 . . 69.55(16) ?
    C10 C14 Fe1 . . 70.37(16) ?
    C13 C14 H14A . . 126.1 ?
    C10 C14 H14A . . 126.1 ?
    Fe1 C14 H14A . . 126.1 ?
    C6S C1S C2S . . 120.0(3) ?
    C6S C1S H1SA . . 120.0 ?
    C2S C1S H1SA . . 120.0 ?
    C1S C2S C3S . . 119.9(3) ?
    C1S C2S H2SA . . 120.1 ?
    C3S C2S H2SA . . 120.1 ?
    C4S C3S C2S . . 120.1(3) ?
    C4S C3S H3SA . . 120.0 ?
    C2S C3S H3SA . . 120.0 ?
    C5S C4S C3S . . 119.6(3) ?
    C5S C4S H4SA . . 120.2 ?
    C3S C4S H4SA . . 120.2 ?
    C6S C5S C4S . . 120.2(3) ?
    C6S C5S H5SA . . 119.9 ?
    C4S C5S H5SA . . 119.9 ?
    C1S C6S C5S . . 120.2(3) ?
    C1S C6S H6SA . . 119.9 ?
    C5S C6S H6SA . . 119.9 ?
_shelx_hkl_file
;
   1   0   0  101.90    2.15
  -2   0   0  840.03   20.48
   2   0   0  899.47   17.02
   3   0   0  546.79   10.72
   4   0   0   32.70    0.77
  -4   0   0   32.55    0.78
   5   0   0  338.43    6.55
  -5   0   0  340.22    7.07
  -6   0   0    0.63    0.12
   6   0   0    0.55    0.14
  -7   0   0  357.76    7.44
   7   0   0  374.96    7.13
   8   0   0  105.27    2.24
  -8   0   0  101.79    2.30
  -9   0   0   10.32    0.45
   9   0   0   10.08    0.49
  10   0   0   90.08    2.05
 -10   0   0   89.29    2.10
  11   0   0   14.84    0.64
 -11   0   0   15.36    0.61
  12   0   0   28.48    0.95
 -12   0   0   28.22    0.93
 -13   0   0  104.42    2.52
  13   0   0  106.88    2.49
  14   0   0    2.70    0.37
 -14   0   0    2.86    0.35
 -15   0   0   74.06    2.00
  15   0   0   77.31    2.00
 -16   0   0   78.82    2.14
  16   0   0   82.20    2.14
 -17   0   0    6.16    0.53
  17   0   0    5.81    0.57
  18   0   0   50.45    1.61
 -18   0   0   48.12    1.58
  19   0   0    6.25    0.64
 -19   0   0    5.09    0.55
  20   0   0   33.45    1.34
 -20   0   0   31.81    1.29
  21   0   0   18.59    1.02
 -21   0   0   17.30    0.96
   0  -1   0    0.09    0.06
   0   1   0    0.18    0.07
   0   1   0   -0.04    0.05
   1  -1   0  169.87    3.43
  -1   1   0  159.67    3.52
   1   1   0  179.62    3.55
   1   1   0  166.74    3.58
  -1   1   0  167.84    3.61
   1   1   0  163.51    3.43
   2  -1   0   45.38    0.96
  -2   1   0   47.80    0.99
   2   1   0   46.14    1.00
   2   1   0   45.56    0.94
  -2   1   0   43.44    0.99
   2   1   0   45.06    1.00
   3  -1   0  128.98    2.59
  -3  -1   0  132.75    2.75
   3   1   0  127.38    2.57
   3   1   0  137.11    2.71
  -3   1   0  131.09    2.70
  -3   1   0  126.85    2.74
  -4  -1   0  151.35    3.08
   4  -1   0  146.46    2.91
  -4   1   0  143.53    3.08
  -4   1   0  148.85    3.04
   4   1   0  139.43    2.89
   4   1   0  150.24    3.05
   5  -1   0    0.15    0.12
  -5  -1   0    0.25    0.07
  -5   1   0    0.14    0.09
  -5   1   0    0.18    0.05
   5   1   0    0.22    0.11
  -6  -1   0    1.71    0.19
   6  -1   0    1.40    0.19
  -6  -1   0    2.09    0.13
  -6   1   0    1.96    0.20
   6   1   0    1.64    0.19
   7  -1   0    0.83    0.18
  -7  -1   0    0.63    0.14
   7   1   0    0.40    0.15
  -7   1   0    0.61    0.14
   8  -1   0    1.44    0.23
  -8  -1   0    0.97    0.17
  -8   1   0    1.07    0.18
   8   1   0    0.94    0.19
  -9  -1   0    3.46    0.30
   9  -1   0    2.79    0.29
  -9   1   0    2.98    0.29
   9   1   0    2.68    0.28
 -10  -1   0   14.17    0.56
  10  -1   0   13.72    0.61
  10   1   0   14.27    0.59
 -10   1   0   13.76    0.56
  11  -1   0    0.47    0.24
  11   1   0    0.75    0.24
 -12  -1   0   11.95    0.57
  12  -1   0   12.60    0.63
  12   1   0   12.48    0.62
 -12   1   0   10.91    0.56
  13  -1   0   21.83    0.85
 -13  -1   0   20.83    0.80
 -13   1   0   19.77    0.79
  13   1   0   20.58    0.82
  14  -1   0    6.62    0.54
  14   1   0    6.30    0.55
 -14   1   0    5.79    0.46
 -15  -1   0   22.93    0.91
  15  -1   0   23.14    0.95
  15   1   0   23.41    0.94
 -15   1   0   22.62    0.91
  16  -1   0    0.32    0.30
 -16  -1   0   -0.02    0.24
 -16   1   0    0.38    0.27
  16   1   0    0.32    0.32
 -17  -1   0   16.65    0.82
  17  -1   0   17.81    0.89
 -17   1   0   17.92    0.85
  17   1   0   17.26    0.87
  18  -1   0    3.89    0.52
 -18  -1   0    4.34    0.51
 -18   1   0    3.96    0.50
  18   1   0    4.90    0.54
  19  -1   0    4.78    0.58
 -19  -1   0    4.74    0.53
 -19   1   0    4.68    0.53
  19   1   0    4.95    0.57
  20  -1   0   15.23    0.91
 -20  -1   0   15.40    0.88
  20   1   0   15.53    0.92
 -20   1   0   14.87    0.87
  21  -1   0    0.12    0.38
 -21  -1   0    0.76    0.39
 -21   1   0   -0.08    0.37
  21   1   0    0.06    0.37
   0  -2   0  303.07    6.06
   0   2   0  316.04    6.28
   0   2   0  283.81    6.41
   1  -2   0    9.00    0.28
   1   2   0    9.24    0.31
   1   2   0    9.35    0.33
  -1   2   0    9.42    0.33
  -1   2   0    8.80    0.30
   1   2   0    9.30    0.26
   2  -2   0   77.72    1.56
  -2   2   0   80.62    1.65
   2   2   0   78.58    1.65
   2   2   0   73.52    1.65
  -2   2   0   74.81    1.64
   2   2   0   72.43    1.52
   3  -2   0    0.79    0.12
  -3   2   0    0.30    0.09
   3   2   0    0.42    0.10
   3   2   0    0.23    0.09
  -3   2   0    0.41    0.10
   3   2   0    0.32    0.08
  -4  -2   0    1.25    0.13
   4  -2   0    1.47    0.16
  -4   2   0    1.33    0.15
  -4   2   0    1.52    0.17
   4   2   0    1.53    0.18
   4   2   0    1.58    0.17
  -5  -2   0   30.89    0.75
   5   2   0   29.41    0.73
   5   2   0   30.01    0.78
  -5   2   0   29.66    0.72
  -5   2   0   30.35    0.78
  -6  -2   0    3.73    0.22
   6  -2   0    4.24    0.31
   6   2   0    3.93    0.27
   6   2   0    3.61    0.26
  -6   2   0    3.65    0.19
  -6   2   0    3.51    0.25
   7  -2   0   58.26    1.37
  -7  -2   0   58.02    1.32
   7   2   0   55.91    1.33
  -7   2   0   58.04    1.39
   7   2   0   61.49    1.42
  -8  -2   0    1.27    0.14
   8  -2   0    1.03    0.11
  -8  -2   0    1.23    0.19
   8  -2   0    0.87    0.20
  -8   2   0    0.86    0.18
   8   2   0    0.74    0.18
  -9  -2   0   30.96    0.89
   9  -2   0   30.00    0.90
  -9  -2   0   28.01    0.72
   9   2   0   29.21    0.86
  -9   2   0   29.33    0.87
 -10  -2   0    1.84    0.25
  10  -2   0    1.15    0.25
  10   2   0    1.51    0.24
 -10   2   0    1.24    0.23
  11  -2   0    2.09    0.31
 -11  -2   0    2.71    0.31
  11   2   0    2.01    0.29
 -11   2   0    1.61    0.29
  12  -2   0   22.67    0.85
 -12  -2   0   22.27    0.81
  12   2   0   21.72    0.81
 -12   2   0   22.12    0.81
  13  -2   0    0.89    0.28
 -13  -2   0    1.05    0.25
 -13   2   0    0.40    0.25
  13   2   0    0.63    0.26
 -14  -2   0    2.79    0.36
  14  -2   0    2.35    0.37
  14   2   0    3.20    0.39
 -14   2   0    2.63    0.36
 -15  -2   0    6.65    0.51
  15  -2   0    6.60    0.55
  15   2   0    6.55    0.53
 -15   2   0    5.33    0.48
  16  -2   0    0.34    0.31
 -16  -2   0    0.51    0.28
 -16   2   0   -0.08    0.28
  16   2   0    0.43    0.30
 -17  -2   0    2.64    0.41
  17  -2   0    2.74    0.46
 -17   2   0    3.66    0.48
  17   2   0    3.19    0.45
  18  -2   0    0.54    0.36
 -18  -2   0    0.02    0.29
  18   2   0    0.07    0.33
 -18   2   0    0.38    0.32
 -19  -2   0    1.37    0.38
  19  -2   0    0.70    0.40
  19   2   0    0.58    0.39
 -19   2   0    0.55    0.37
  20  -2   0    3.29    0.54
 -20  -2   0    2.74    0.49
  20   2   0    2.47    0.50
 -20   2   0    2.85    0.51
  21  -2   0    0.39    0.39
 -21  -2   0    0.32    0.39
 -21   2   0   -0.91    0.29
  21   2   0    0.29    0.39
   0   3   0    0.46    0.12
   1  -3   0   35.87    0.82
  -1  -3   0   38.69    0.81
  -1   3   0   37.26    0.92
   1   3   0   36.84    0.92
   1   3   0   37.83    0.93
  -1   3   0   38.27    0.94
   2  -3   0   38.88    0.88
   2   3   0   38.51    0.96
  -2   3   0   39.21    0.95
   2   3   0   39.12    0.84
  -2   3   0   39.31    0.96
   2   3   0   39.72    0.96
   3  -3   0    4.66    0.26
   3   3   0    4.37    0.22
  -3   3   0    4.46    0.25
   3   3   0    4.81    0.27
  -3   3   0    5.42    0.28
   3   3   0    3.57    0.26
   4  -3   0   13.26    0.45
  -4  -3   0   13.84    0.45
   4   3   0   12.64    0.39
  -4   3   0   13.27    0.45
   4   3   0   13.82    0.47
  -4   3   0   13.89    0.44
   5  -3   0   20.79    0.62
  -5  -3   0   21.31    0.61
  -5   3   0   20.78    0.61
   5   3   0   19.78    0.55
  -5   3   0   20.19    0.57
   5   3   0   19.95    0.62
   6  -3   0   26.75    0.75
  -6  -3   0   27.02    0.74
   6   3   0   26.62    0.77
  -6   3   0   26.66    0.76
   6   3   0   26.16    0.71
  -6   3   0   26.94    0.70
  -7  -3   0   96.72    2.09
   7  -3   0   91.60    2.04
   7   3   0   89.80    1.99
   7   3   0   93.29    2.13
  -7   3   0   96.17    2.04
  -7   3   0   93.23    2.12
  -8  -3   0   10.54    0.43
   8  -3   0   11.47    0.52
   8   3   0   11.61    0.50
   8   3   0   11.05    0.47
  -8   3   0   12.01    0.49
   9  -3   0   55.78    1.45
  -9  -3   0   62.38    1.38
   9  -3   0   61.48    1.36
   9   3   0   58.49    1.50
   9   3   0   55.85    1.40
  -9   3   0   59.07    1.49
 -10  -3   0    0.66    0.20
  10  -3   0    0.59    0.13
  10  -3   0    0.40    0.21
  10   3   0    0.64    0.21
 -10   3   0    0.79    0.21
 -11  -3   0   53.93    1.22
 -11  -3   0   50.14    1.42
  11  -3   0   52.80    1.41
 -11   3   0   52.71    1.42
  11   3   0   50.77    1.35
  12  -3   0    7.22    0.52
 -12  -3   0    6.96    0.47
  12   3   0    6.66    0.48
 -12   3   0    6.24    0.44
  13  -3   0   58.24    1.58
 -13  -3   0   57.05    1.60
 -13   3   0   56.22    1.58
  13   3   0   56.47    1.52
 -14  -3   0   15.70    0.74
  14  -3   0   16.32    0.78
  14   3   0   15.66    0.72
 -14   3   0   15.75    0.74
 -15  -3   0   11.89    0.68
  15  -3   0   13.21    0.73
  15   3   0   13.12    0.70
 -15   3   0   12.86    0.69
  16  -3   0   14.68    0.80
 -16  -3   0   13.35    0.74
  16   3   0   13.86    0.74
 -16   3   0   14.11    0.75
 -17  -3   0    2.18    0.42
  17  -3   0    1.93    0.43
 -17   3   0    1.19    0.36
  17   3   0    2.29    0.40
  18  -3   0   11.72    0.78
 -18  -3   0   11.22    0.72
 -18   3   0   10.32    0.72
  18   3   0   10.23    0.72
 -19  -3   0    0.70    0.36
  19  -3   0    0.07    0.36
 -19   3   0    0.43    0.37
  19   3   0    0.60    0.37
  20  -3   0    7.63    0.73
 -20  -3   0    6.59    0.65
 -20   3   0    6.11    0.64
  20   3   0    6.73    0.68
 -21  -3   0    0.50    0.40
  21  -3   0    0.44    0.42
  21   3   0    0.60    0.40
 -21   3   0    1.02    0.43
   0  -4   0   92.06    1.87
   0   4   0   93.73    2.09
   0   4   0   91.93    2.09
  -1  -4   0    7.28    0.27
   1  -4   0    7.07    0.30
   1   4   0    7.17    0.39
  -1   4   0    7.26    0.35
   1   4   0    6.26    0.36
  -1   4   0    7.42    0.38
   2  -4   0  117.46    2.35
   2   4   0  114.13    2.55
  -2   4   0  117.89    2.56
  -2   4   0  117.56    2.56
   2   4   0  115.68    2.57
   3  -4   0   10.60    0.39
   3   4   0   10.36    0.43
  -3   4   0   11.19    0.46
   3   4   0    9.01    0.43
  -3   4   0   10.35    0.42
   3   4   0   10.48    0.34
   4  -4   0   35.23    0.88
  -4   4   0   37.20    0.96
   4   4   0   34.39    0.82
  -4   4   0   34.96    0.93
   4   4   0   34.72    0.95
   5  -4   0   37.30    0.93
  -5  -4   0   34.40    0.97
  -5   4   0   35.91    0.94
   5   4   0   34.57    0.85
   5   4   0   35.99    0.98
  -5   4   0   35.77    0.96
  -6  -4   0    2.95    0.30
   6  -4   0    4.25    0.34
  -6   4   0    3.78    0.28
  -6   4   0    4.17    0.31
   6   4   0    4.31    0.32
   6   4   0    3.64    0.28
  -7  -4   0   31.93    0.94
   7  -4   0   31.76    0.91
  -7   4   0   33.54    0.96
  -7   4   0   34.04    0.90
   7   4   0   34.93    0.98
   7   4   0   33.55    0.88
  -8  -4   0   19.17    0.70
   8  -4   0   20.76    0.73
  -8   4   0   22.12    0.73
   8   4   0   21.82    0.68
   8   4   0   22.15    0.75
   9  -4   0    0.16    0.21
  -9  -4   0    0.27    0.16
   9  -4   0    0.32    0.15
   9   4   0    0.17    0.18
   9   4   0    0.09    0.17
  -9   4   0    0.31    0.17
  10  -4   0   20.60    0.77
  10  -4   0   17.92    0.63
 -10  -4   0   18.54    0.67
  10   4   0   20.33    0.71
 -10   4   0   20.01    0.74
  10   4   0   19.55    0.75
 -11  -4   0   15.61    0.55
  11  -4   0   14.44    0.68
  11   4   0   14.07    0.62
 -11   4   0   14.67    0.64
  12  -4   0    0.23    0.25
 -12  -4   0    0.19    0.24
  12   4   0    0.23    0.23
 -12   4   0    0.00    0.21
  13  -4   0   17.75    0.79
 -13  -4   0   17.15    0.77
 -13   4   0   17.00    0.76
  13   4   0   17.48    0.74
  14  -4   0   22.43    0.92
 -14  -4   0   22.40    0.92
 -14   4   0   21.89    0.90
  14   4   0   21.27    0.86
 -15  -4   0    2.05    0.38
  15  -4   0    1.52    0.37
 -15   4   0    1.54    0.36
  15   4   0    1.75    0.35
  16  -4   0    5.95    0.60
 -16  -4   0    5.95    0.55
  16   4   0    5.74    0.56
 -16   4   0    5.71    0.53
 -17  -4   0    1.00    0.35
  17  -4   0    0.40    0.35
  17   4   0    0.42    0.34
 -17   4   0    0.49    0.34
  18  -4   0    7.32    0.68
 -18  -4   0    7.99    0.64
  18   4   0    7.09    0.66
 -18   4   0    7.22    0.63
 -19  -4   0    0.79    0.37
  19  -4   0    0.83    0.41
  19   4   0    0.61    0.40
 -19   4   0    1.20    0.42
 -20  -4   0   10.55    0.78
  20  -4   0   10.40    0.81
  20   4   0   10.18    0.79
 -20   4   0   10.36    0.78
   0  -5   0   -0.15    0.13
   0   5   0    0.19    0.15
   0   5   0   -0.26    0.16
  -1  -5   0  290.49    5.68
   1  -5   0  293.58    5.70
  -1   5   0  294.82    6.17
  -1   5   0  295.15    6.15
   1   5   0  299.81    6.15
   1   5   0  294.25    6.17
  -2  -5   0  121.97    2.40
   2  -5   0  118.70    2.42
   2   5   0  118.83    2.67
  -2   5   0  119.82    2.68
   2   5   0  118.42    2.68
  -2   5   0  117.49    2.66
   3  -5   0   96.97    2.03
  -3   5   0   96.90    2.24
   3   5   0   95.69    2.23
  -3   5   0   98.90    2.24
  -4  -5   0  436.14    8.88
   4  -5   0  436.89    8.27
  -4   5   0  421.07    8.78
   4   5   0  424.72    8.22
  -4   5   0  433.84    8.85
   4   5   0  420.57    8.78
  -5  -5   0    0.94    0.20
   5  -5   0    0.83    0.18
  -5   5   0    0.66    0.18
  -5   5   0    0.57    0.21
   5   5   0    0.49    0.18
   5   5   0    0.70    0.15
   6  -5   0  268.69    5.27
  -6  -5   0  272.46    5.65
   6   5   0  263.71    5.60
   6   5   0  258.49    5.19
  -6   5   0  262.68    5.58
  -6   5   0  268.21    5.59
  -7  -5   0  183.39    3.98
   7  -5   0  182.55    3.75
   7   5   0  180.85    3.98
   7   5   0  184.58    3.68
  -7   5   0  182.13    3.97
  -8  -5   0   38.44    1.12
   8  -5   0   38.74    1.09
   8  -5   0   38.50    1.08
   8   5   0   39.72    1.16
   8   5   0   39.27    1.03
  -8   5   0   39.45    1.14
   9  -5   0  282.38    5.78
  -9  -5   0  284.72    5.82
   9  -5   0  272.62    5.53
   9   5   0  270.53    5.45
  -9   5   0  266.59    5.81
   9   5   0  269.18    5.85
 -10  -5   0   18.56    0.69
  10  -5   0   17.57    0.66
  10  -5   0   17.83    0.74
  10   5   0   18.47    0.69
  10   5   0   18.33    0.76
 -10   5   0   17.59    0.73
  11  -5   0  130.68    2.95
 -11  -5   0  138.99    2.99
 -11   5   0  130.40    3.09
  11   5   0  132.43    3.12
  11   5   0  132.07    2.89
  12  -5   0   74.27    1.88
  12   5   0   71.17    1.80
 -12   5   0   74.36    1.94
  13  -5   0   29.75    1.06
 -13  -5   0   28.24    1.07
 -13   5   0   30.02    1.06
  13   5   0   29.53    1.00
 -14  -5   0   75.04    2.07
  14  -5   0   76.54    1.99
  14   5   0   75.92    1.93
 -14   5   0   72.87    2.03
 -15  -5   0    1.09    0.34
  15  -5   0    0.69    0.34
  15   5   0    0.40    0.31
 -15   5   0    0.62    0.32
  16  -5   0   38.52    1.33
 -16  -5   0   39.57    1.40
 -16   5   0   40.25    1.38
  16   5   0   39.17    1.32
 -17  -5   0   24.80    1.11
  17  -5   0   26.46    1.10
  17   5   0   25.21    1.05
 -17   5   0   26.66    1.11
 -18  -5   0    7.23    0.63
  18  -5   0    6.01    0.65
 -18   5   0    6.60    0.62
  18   5   0    6.18    0.63
  19  -5   0   21.66    1.06
 -19  -5   0   20.21    1.04
 -19   5   0   20.74    1.04
  19   5   0   20.58    1.02
  20  -5   0    1.07    0.45
 -20  -5   0    0.78    0.43
 -20   5   0   -0.24    0.34
  20   5   0    0.82    0.42
   0  -6   0   19.31    0.55
   0   6   0   20.27    0.75
   0   6   0   19.56    0.72
   1  -6   0    1.52    0.18
  -1  -6   0    1.83    0.17
   1   6   0    2.03    0.28
  -1   6   0    1.39    0.23
  -1   6   0    2.01    0.29
   1   6   0    1.28    0.24
  -2  -6   0   21.06    0.56
   2  -6   0   20.49    0.60
  -2   6   0   19.72    0.74
  -2   6   0   20.42    0.73
   2   6   0   19.22    0.73
   3  -6   0    2.64    0.28
  -3  -6   0    2.64    0.29
  -3  -6   0    2.47    0.24
   3   6   0    2.83    0.31
  -3   6   0    2.74    0.32
  -3   6   0    2.70    0.28
  -4  -6   0   31.09    1.01
   4  -6   0   33.71    0.86
  -4   6   0   32.71    0.99
  -4   6   0   31.06    1.00
   4   6   0   32.18    0.99
  -5  -6   0   -0.12    0.21
   5  -6   0    0.58    0.19
   5   6   0    0.69    0.21
   5   6   0    0.70    0.17
  -5   6   0    0.48    0.21
  -5   6   0    0.44    0.23
   6  -6   0   27.78    0.83
  -6  -6   0   27.95    0.94
  -6   6   0   27.81    0.93
   6   6   0   29.58    0.94
   6   6   0   28.24    0.77
   7  -6   0    4.35    0.40
   7  -6   0    5.89    0.43
  -7  -6   0    4.69    0.44
   7   6   0    5.28    0.37
  -7   6   0    5.61    0.45
   7   6   0    6.31    0.44
   8  -6   0   15.41    0.64
  -8  -6   0   11.68    0.68
   8   6   0   15.00    0.57
  -8   6   0   16.10    0.69
   8   6   0   16.00    0.69
  -9  -6   0   15.55    0.69
   9  -6   0   16.86    0.69
   9  -6   0   15.37    0.67
   9   6   0   17.71    0.75
  -9   6   0   16.35    0.73
   9   6   0   16.72    0.63
  10  -6   0    3.22    0.36
  10  -6   0    4.23    0.46
  10   6   0    4.96    0.46
 -10   6   0    4.00    0.44
  10   6   0    5.01    0.42
  11  -6   0   22.85    0.86
 -11  -6   0   22.22    0.82
  11   6   0   20.88    0.88
 -11   6   0   22.36    0.89
  11   6   0   22.76    0.79
  12  -6   0    3.99    0.42
  12   6   0    2.96    0.38
 -12   6   0    3.96    0.45
  12   6   0    4.25    0.47
  13  -6   0    7.63    0.59
  13   6   0    8.29    0.56
 -13   6   0    7.62    0.58
  14  -6   0    0.54    0.31
 -14  -6   0    0.74    0.34
  14   6   0    0.24    0.30
 -14   6   0    0.61    0.31
  15  -6   0    4.54    0.51
 -15  -6   0    5.37    0.53
  15   6   0    4.42    0.48
 -15   6   0    3.55    0.49
 -16  -6   0    3.16    0.47
  16  -6   0    2.81    0.45
 -16   6   0    3.19    0.50
  16   6   0    3.01    0.45
  17  -6   0    0.00    0.33
 -17  -6   0    0.62    0.34
  17   6   0   -0.25    0.31
 -17   6   0   -0.42    0.27
 -18  -6   0    1.45    0.43
  18  -6   0    0.27    0.37
  18   6   0    0.31    0.36
 -18   6   0    0.43    0.40
 -19  -6   0    1.80    0.43
  19  -6   0    2.37    0.49
  19   6   0    1.08    0.42
 -19   6   0    1.09    0.46
   0  -7   0    0.12    0.14
   0   7   0   -0.07    0.19
  -1  -7   0    7.06    0.34
   1  -7   0    6.52    0.35
   1   7   0    7.00    0.48
  -1   7   0    6.30    0.48
  -2  -7   0    6.74    0.34
   2  -7   0    6.65    0.36
  -2  -7   0    6.81    0.50
   2   7   0    7.21    0.49
  -2   7   0    6.04    0.48
  -3  -7   0    2.78    0.34
   3  -7   0    2.86    0.30
  -3  -7   0    3.37    0.27
   3   7   0    2.93    0.34
  -3   7   0    2.90    0.35
   4  -7   0   18.18    0.61
  -4  -7   0   18.16    0.77
  -4  -7   0   19.56    0.57
  -4   7   0   18.01    0.76
   4   7   0   18.50    0.76
   5  -7   0    6.47    0.40
  -5  -7   0    6.65    0.49
  -5   7   0    6.59    0.50
   5   7   0    6.43    0.46
   6  -7   0    9.18    0.47
   6  -7   0    7.49    0.51
  -6  -7   0    7.87    0.54
   6   7   0    8.79    0.41
   6   7   0    8.93    0.53
  -6   7   0    9.40    0.57
  -7  -7   0    1.49    0.33
   7  -7   0    2.19    0.33
   7  -7   0    2.45    0.29
  -7   7   0    2.34    0.37
   7   7   0    2.54    0.26
   7   7   0    2.65    0.35
  -8  -7   0    4.52    0.46
   8  -7   0    6.02    0.45
   8  -7   0    4.98    0.45
  -8   7   0    5.81    0.49
   8   7   0    6.25    0.39
   8   7   0    6.34    0.49
   9  -7   0   -0.40    0.20
   9  -7   0    0.45    0.23
   9   7   0    0.39    0.24
  -9   7   0   -0.10    0.25
   9   7   0   -0.12    0.19
  10  -7   0    1.42    0.27
  10  -7   0    1.31    0.29
  10   7   0    1.54    0.32
 -10   7   0    1.06    0.35
  10   7   0    1.43    0.27
  11  -7   0    3.60    0.39
 -11  -7   0    2.42    0.37
  11   7   0    3.42    0.37
  11   7   0    3.92    0.45
 -11   7   0    2.95    0.44
  12  -7   0    1.43    0.34
  12   7   0    1.28    0.30
 -12   7   0    1.32    0.38
  12   7   0    1.40    0.35
  13  -7   0    3.23    0.42
 -13   7   0    2.68    0.46
  13   7   0    3.64    0.41
  13   7   0    3.70    0.47
 -14  -7   0    1.15    0.33
  14  -7   0    1.06    0.34
 -14   7   0    0.07    0.33
  14   7   0    1.21    0.33
 -15  -7   0    0.24    0.30
  15  -7   0   -0.06    0.31
 -15   7   0   -0.50    0.30
  16  -7   0    0.87    0.36
 -16  -7   0    0.89    0.37
 -16   7   0    0.36    0.41
 -17  -7   0    0.59    0.37
  17  -7   0    0.33    0.36
 -17   7   0   -0.51    0.34
  18  -7   0    1.01    0.42
 -18  -7   0    1.69    0.44
 -18   7   0    0.32    0.43
   0  -8   0   45.39    1.38
   0  -8   0   44.16    1.05
   0   8   0   43.86    1.36
  -1  -8   0    6.12    0.52
   1  -8   0    5.32    0.50
   1  -8   0    5.43    0.37
   1   8   0    6.29    0.53
  -1   8   0    5.60    0.50
   2  -8   0   78.40    2.09
  -2  -8   0   81.30    2.13
   2  -8   0   80.57    1.75
  -2   8   0   79.76    2.09
   2   8   0   81.95    2.12
  -3  -8   0   12.73    0.70
   3  -8   0   11.15    0.67
   3  -8   0   12.46    0.50
  -3   8   0   12.65    0.68
   3   8   0   12.96    0.68
   4  -8   0   57.71    1.35
  -4  -8   0   57.28    1.65
   4  -8   0   55.43    1.60
   4   8   0   56.22    1.61
  -4   8   0   54.76    1.59
   5  -8   0   36.53    1.22
   5  -8   0   39.01    1.02
  -5  -8   0   37.41    1.26
  -5   8   0   38.19    1.23
   5   8   0   38.63    1.25
   6  -8   0   10.28    0.50
   6  -8   0    7.70    0.58
  -6  -8   0    6.31    0.59
  -6   8   0    9.43    0.60
   6   8   0   10.00    0.60
  -7  -8   0   27.70    1.05
   7  -8   0   29.07    0.90
   7  -8   0   27.80    1.02
   7   8   0   28.35    1.05
  -7   8   0   28.57    1.05
  -8  -8   0    7.35    0.60
   8  -8   0    9.85    0.59
   8  -8   0   10.13    0.54
   8   8   0   10.25    0.63
  -8   8   0    9.31    0.63
   9  -8   0    5.77    0.50
   9  -8   0    7.26    0.50
  -9  -8   0    6.21    0.52
   9   8   0    6.16    0.53
  -9   8   0    6.32    0.56
  10  -8   0    3.76    0.40
 -10  -8   0    2.66    0.42
  10  -8   0    3.74    0.39
  10   8   0    3.69    0.47
 -10   8   0    4.15    0.49
  11  -8   0    0.34    0.27
 -11  -8   0    0.14    0.28
 -11   8   0    0.68    0.36
  11   8   0    0.65    0.32
  12  -8   0    0.84    0.31
 -12   8   0    0.22    0.34
  12   8   0    0.74    0.34
  13  -8   0    0.29    0.30
  13   8   0    0.00    0.32
 -13   8   0    0.21    0.36
  14  -8   0    1.54    0.38
 -14   8   0    0.88    0.42
  15  -8   0    3.44    0.47
 -15  -8   0    3.01    0.52
 -15   8   0    3.17    0.55
  16  -8   0    0.57    0.35
 -16  -8   0   -0.37    0.28
 -16   8   0   -0.50    0.34
 -17  -8   0    4.10    0.59
  17  -8   0    2.76    0.50
 -17   8   0    2.43    0.54
   0  -9   0   -0.58    0.22
   0   9   0    0.02    0.27
  -1  -9   0    8.52    0.63
   1  -9   0    8.15    0.62
   1   9   0    7.87    0.61
  -1   9   0    8.35    0.61
   2  -9   0   20.63    0.92
  -2  -9   0   20.70    0.92
  -2   9   0   20.10    0.88
   2   9   0   19.57    0.90
   3  -9   0    0.63    0.31
  -3  -9   0    0.10    0.30
   3   9   0    0.37    0.28
  -3   9   0    0.68    0.30
  -4  -9   0   26.66    1.09
   4  -9   0   26.72    1.06
   4   9   0   29.21    1.09
  -4   9   0   26.86    1.05
   5  -9   0   23.72    1.00
  -5  -9   0   23.89    1.03
  -5   9   0   24.85    0.98
   5   9   0   24.46    1.00
  -6  -9   0   17.22    0.90
   6  -9   0   17.80    0.88
   6   9   0   20.05    0.90
  -6   9   0   20.19    0.89
   7  -9   0   65.07    1.86
  -7  -9   0   63.35    1.88
   7   9   0   64.28    1.88
  -7   9   0   64.72    1.85
  -8  -9   0    0.98    0.35
   8  -9   0    0.27    0.32
   8   9   0    1.72    0.38
  -8   9   0    1.34    0.38
   9  -9   0   72.10    2.02
  -9  -9   0   74.43    2.07
   9   9   0   73.69    2.10
  -9   9   0   73.49    2.08
  10  -9   0    5.35    0.58
 -10  -9   0    5.75    0.59
  10   9   0    7.41    0.63
 -10   9   0    6.99    0.63
 -11  -9   0   35.98    1.30
  11   9   0   37.79    1.39
 -11   9   0   38.02    1.37
  12   9   0    6.83    0.64
 -12   9   0    7.22    0.67
 -13   9   0   10.91    0.78
  13   9   0    9.69    0.74
  14   9   0   26.47    1.21
 -14   9   0   25.52    1.18
 -15  -9   0    0.33    0.35
 -15   9   0   -0.20    0.38
 -16  -9   0   15.60    0.92
 -16   9   0   15.43    0.98
   0 -10   0   64.75    1.94
   0  10   0   65.53    1.92
   1 -10   0   13.59    0.80
  -1 -10   0   13.80    0.82
  -1  10   0   14.07    0.81
   1  10   0   13.43    0.81
  -2 -10   0   41.48    1.45
   2 -10   0   42.41    1.44
   2  10   0   40.92    1.43
  -2  10   0   39.68    1.39
  -3 -10   0   92.00    2.49
   3 -10   0   93.78    2.49
  -3  10   0   87.13    2.41
   3  10   0   91.41    2.47
   4 -10   0    3.54    0.49
  -4 -10   0    4.36    0.53
  -4  10   0    3.78    0.50
   4  10   0    4.30    0.53
   5 -10   0  109.76    2.81
  -5 -10   0  108.85    2.85
   5  10   0  107.91    2.81
  -5  10   0  103.88    2.76
   6 -10   0   35.60    1.28
  -6 -10   0   35.23    1.32
   6  10   0   33.97    1.29
  -6  10   0   32.21    1.25
  -7 -10   0   50.46    1.66
   7 -10   0   51.53    1.63
   7  10   0   51.66    1.68
  -7  10   0   51.39    1.64
   8 -10   0   95.96    2.53
  -8 -10   0   97.31    2.58
  -8  10   0   89.85    2.52
   8  10   0   95.06    2.59
   9 -10   0    1.26    0.39
  -9 -10   0    1.03    0.40
   9  10   0    1.68    0.42
  -9  10   0    2.00    0.47
 -10 -10   0   75.22    2.15
  10 -10   0   75.32    2.11
 -10  10   0   71.14    2.15
  10  10   0   73.52    2.20
 -11 -10   0   12.83    0.79
  11  10   0   12.49    0.83
 -11  10   0   12.91    0.85
 -12  10   0   28.56    1.26
  12  10   0   29.51    1.27
  13  10   0   43.77    1.64
 -13  10   0   45.50    1.65
  14  10   0    3.05    0.57
 -14  10   0    3.29    0.60
 -15  10   0   32.12    1.41
   0 -11   0   -0.30    0.33
   0  11   0   -0.09    0.31
   1 -11   0   -0.04    0.34
  -1 -11   0    0.90    0.39
   1  11   0    1.11    0.39
  -1  11   0    1.03    0.39
   2 -11   0   -0.21    0.30
  -2 -11   0   -0.70    0.32
   2  11   0    0.18    0.33
  -2  11   0    0.31    0.34
  -3 -11   0   -0.48    0.33
   3 -11   0    0.19    0.32
   3  11   0   -0.20    0.28
  -3  11   0    0.02    0.30
  -4 -11   0   -0.31    0.37
   4 -11   0   -0.20    0.31
  -4  11   0    0.22    0.33
   4  11   0    0.54    0.34
  -5 -11   0   -0.41    0.33
   5 -11   0    0.36    0.32
   5  11   0    0.14    0.31
  -5  11   0    0.32    0.33
  -6 -11   0    0.03    0.39
   6 -11   0    0.95    0.36
   6  11   0    1.43    0.40
  -6  11   0    0.56    0.35
   7 -11   0    0.30    0.32
  -7 -11   0   -0.09    0.35
  -7  11   0    0.06    0.32
   7  11   0    0.49    0.33
  -8 -11   0   -0.36    0.33
   8 -11   0    0.11    0.31
   8  11   0    0.66    0.34
  -8  11   0    0.50    0.37
   9 -11   0    0.84    0.35
  -9 -11   0    1.02    0.39
   9  11   0    1.65    0.43
  -9  11   0    1.48    0.44
 -10 -11   0   -0.50    0.32
 -10  11   0    0.47    0.40
  10  11   0    0.91    0.38
 -11 -11   0    5.40    0.60
  11  11   0    6.78    0.68
 -11  11   0    6.07    0.68
  12  11   0    3.20    0.56
 -12  11   0    2.67    0.55
  13  11   0    4.59    0.64
 -13  11   0    3.67    0.59
   0 -12   0    0.27    0.38
   0  12   0    0.88    0.38
  -1 -12   0   -0.17    0.36
   1 -12   0   -0.11    0.33
  -1  12   0    0.47    0.35
   1  12   0    0.08    0.31
  -2 -12   0    7.36    0.72
   2 -12   0    7.38    0.71
   2  12   0    8.46    0.70
  -2  12   0    8.33    0.68
   3 -12   0    0.40    0.38
  -3 -12   0    0.31    0.40
  -3  12   0    0.82    0.37
   3  12   0    1.21    0.39
  -4 -12   0    1.10    0.47
   4 -12   0    1.94    0.47
   4  12   0    2.03    0.45
  -4  12   0    2.41    0.47
  -5 -12   0   -0.57    0.34
   5 -12   0   -0.51    0.30
  -5  12   0   -0.21    0.28
   5  12   0    0.15    0.32
  -6 -12   0    0.93    0.47
   6 -12   0    1.64    0.43
   6  12   0    2.41    0.49
  -6  12   0    1.94    0.44
   7 -12   0    1.41    0.42
  -7 -12   0    1.17    0.43
   7  12   0    2.36    0.49
  -7  12   0    2.10    0.48
   8 -12   0    7.23    0.68
  -8 -12   0    5.76    0.69
   8  12   0    7.39    0.72
  -8  12   0    7.29    0.68
   9 -12   0    0.55    0.34
  -9 -12   0   -0.26    0.34
  -9  12   0    0.42    0.38
   9  12   0   -0.12    0.34
 -10 -12   0    0.83    0.41
 -10  12   0    1.46    0.46
  10  12   0    1.06    0.45
 -11  12   0    0.56    0.41
  11  12   0   -0.12    0.36
   0 -13   0    0.32    0.34
   0  13   0   -0.36    0.30
  -1 -13   0   19.27    1.07
   1 -13   0   17.97    1.04
  -1  13   0   19.10    1.04
   1  13   0   20.05    1.07
   2 -13   0   10.86    0.83
  -2 -13   0    9.97    0.82
  -2  13   0   12.03    0.84
   2  13   0   11.27    0.84
   3 -13   0    1.25    0.43
  -3 -13   0    1.51    0.45
   3  13   0    1.45    0.46
  -3  13   0    1.60    0.45
   4 -13   0    3.08    0.54
  -4 -13   0    3.38    0.57
  -4  13   0    3.34    0.54
   4  13   0    3.76    0.60
   5 -13   0    3.88    0.57
  -5 -13   0    4.26    0.61
   5  13   0    3.79    0.59
  -5  13   0    4.11    0.58
  -6 -13   0    7.64    0.77
   6 -13   0    8.39    0.76
   6  13   0    8.52    0.78
  -7 -13   0    1.55    0.50
   7 -13   0    1.42    0.44
   7  13   0    1.59    0.48
   8 -13   0    4.56    0.61
  -8 -13   0    5.42    0.67
   8  13   0    5.46    0.70
  21   0  -1    0.18    0.39
 -21   0   1    0.32    0.34
  20   0  -1    0.19    0.35
 -20   0   1    0.36    0.33
  19   0  -1   -0.25    0.32
 -19   0   1   -0.30    0.27
  18   0  -1    0.38    0.35
 -18   0   1    0.65    0.32
 -17   0   1    0.05    0.25
  17   0  -1   -0.14    0.28
  16   0  -1    0.19    0.31
 -16   0   1    0.95    0.30
  15   0  -1    0.02    0.26
 -15   0   1    0.31    0.25
 -14   0   1    0.00    0.20
  14   0  -1    0.12    0.25
  13   0  -1    0.05    0.24
 -13   0   1    0.52    0.23
  12   0  -1   -0.08    0.20
 -12   0   1   -0.04    0.17
 -11   0   1    0.10    0.16
  11   0  -1    0.00    0.19
 -10   0   1   -0.20    0.11
  10   0  -1    0.09    0.17
   9   0  -1   -0.17    0.15
  -9   0   1    0.41    0.14
  -8   0   1    0.21    0.12
   8   0  -1   -0.12    0.14
   7   0  -1    0.08    0.14
  -7   0   1    0.21    0.11
   6   0  -1    0.04    0.11
  -6   0   1    0.15    0.09
   5   0  -1    0.04    0.10
  -5   0   1    0.16    0.09
   4   0  -1    0.05    0.09
  -4   0   1   -0.08    0.07
  -3   0   1   -0.12    0.07
   3   0  -1   -0.13    0.08
  -2   0   1    0.16    0.06
  -2   0   1    0.02    0.06
   2   0  -1    0.04    0.06
   2   0  -1    0.02    0.07
   1   0  -1    0.11    0.05
  -1   0   1    0.12    0.05
   1   0  -1    0.07    0.06
   0   0  -1   -0.03    0.02
   0   0   1    0.10    0.04
   1   0   1    0.11    0.03
  -1   0  -1    0.04    0.03
   1   0   1   -0.01    0.01
   1   0   1    0.10    0.05
   2   0   1   -0.25    0.10
  -2   0  -1    0.12    0.08
   2   0   1    0.02    0.11
  -3   0  -1    0.07    0.08
  -3   0  -1   -0.01    0.05
   3   0   1   -0.08    0.10
  -4   0  -1    0.13    0.08
  -4   0  -1    0.06    0.04
   4   0   1    0.13    0.11
   5   0   1   -0.01    0.11
  -5   0  -1    0.04    0.05
  -5   0  -1    0.20    0.09
   7   0   1    0.11    0.16
  -7   0  -1   -0.05    0.12
  -8   0  -1   -0.23    0.10
   8   0   1   -0.16    0.15
  -9   0  -1   -0.10    0.12
   9   0   1    0.11    0.18
 -10   0  -1   -0.04    0.14
  10   0   1    0.09    0.19
 -11   0  -1   -0.17    0.16
  11   0   1   -0.10    0.20
  12   0   1   -0.14    0.21
 -12   0  -1   -0.17    0.17
  13   0   1    0.18    0.24
 -13   0  -1    0.10    0.21
 -14   0  -1    0.48    0.24
  15   0   1    0.72    0.32
  16   0   1    0.51    0.34
  17   0   1    0.14    0.32
 -17   0  -1    0.74    0.32
  18   0   1    0.66    0.37
 -18   0  -1    0.08    0.27
  19   0   1    0.15    0.38
 -19   0  -1    0.88    0.35
  20   0   1    0.76    0.42
 -20   0  -1    0.25    0.33
  21   0   1    0.96    0.43
 -21   0  -1    0.93    0.39
 -21  -1   1    4.88    0.61
  21  -1  -1    5.12    0.61
  21   1  -1    4.86    0.61
 -21   1   1    4.90    0.61
 -20  -1   1    3.60    0.51
  20  -1  -1    3.94    0.54
  20   1  -1    2.84    0.53
 -20   1   1    3.56    0.54
  19  -1  -1   16.88    0.92
 -19  -1   1   17.81    0.90
  19   1  -1   17.36    0.93
 -19   1   1   16.21    0.87
 -18  -1   1    1.06    0.34
  18  -1  -1    0.82    0.36
  18   1  -1    1.01    0.37
 -18   1   1    1.26    0.38
  17  -1  -1   14.03    0.79
 -17  -1   1   13.74    0.74
 -17   1   1   14.17    0.75
  17   1  -1   14.17    0.79
  16  -1  -1   15.83    0.80
 -16  -1   1   15.72    0.76
 -16   1   1   15.46    0.77
  16   1  -1   16.11    0.81
  15  -1  -1   11.73    0.68
 -15  -1   1   11.76    0.63
  15   1  -1   10.54    0.66
 -15   1   1   11.51    0.64
  14  -1  -1   64.06    1.72
 -14  -1   1   62.87    1.72
  14   1  -1   64.31    1.72
 -13  -1   1   25.50    0.90
  13  -1  -1   26.00    0.94
 -13   1   1   26.20    0.92
  13   1  -1   27.69    0.95
  12  -1  -1  129.47    2.88
 -12  -1   1  128.06    2.96
  12   1  -1  129.79    2.87
 -12   1   1  130.70    2.97
  11  -1  -1   18.43    0.70
 -11  -1   1   16.54    0.65
 -11   1   1   17.00    0.67
  11   1  -1   16.82    0.67
  10  -1  -1   91.19    2.05
 -10  -1   1   90.42    2.10
 -10   1   1   87.99    2.09
  10   1  -1   88.67    2.03
  -9  -1   1  160.06    3.54
   9  -1  -1  166.19    3.42
   9   1  -1  167.23    3.41
  -9   1   1  165.92    3.55
   8  -1  -1   20.58    0.66
  -8  -1   1   20.67    0.64
  -8   1   1   20.28    0.65
   8   1  -1   20.56    0.65
  -7  -1   1  186.94    3.98
   7  -1  -1  190.15    3.83
   7   1  -1  190.28    3.81
  -7   1   1  195.19    4.00
   6  -1  -1    6.75    0.33
  -6  -1   1    7.33    0.32
  -6  -1   1    6.80    0.22
   6   1  -1    6.87    0.33
  -6   1   1    7.28    0.32
   5  -1  -1  117.65    2.45
   5  -1  -1  112.23    2.34
  -5  -1   1  116.12    2.44
   5   1  -1  112.90    2.33
   5   1  -1  114.77    2.42
  -5   1   1  115.60    2.44
   4  -1  -1  229.32    4.72
  -4  -1   1  223.15    4.54
   4  -1  -1  221.99    4.33
   4   1  -1  221.43    4.32
   4   1  -1  219.66    4.64
  -4   1   1  218.94    4.54
   3  -1  -1    1.90    0.19
   3  -1  -1    2.51    0.14
   3   1  -1    2.46    0.17
  -3   1   1    2.79    0.17
   3   1  -1    2.38    0.13
   3   1  -1    2.67    0.16
   2  -1  -1   31.20    0.67
   2  -1  -1   31.66    0.71
   2   1  -1   30.64    0.67
   2   1  -1   31.73    0.70
  -2   1   1   30.36    0.71
   1  -1  -1    5.14    0.15
   1  -1  -1    5.29    0.19
  -1   1   1    5.47    0.16
  -1   1   1    6.12    0.21
   1   1  -1    5.48    0.18
   1   1  -1    5.11    0.18
   1   1  -1    5.26    0.16
   0  -1   1   26.63    0.61
   0  -1  -1   30.43    0.65
   0  -1   1   27.70    0.63
   0   1  -1   27.48    0.64
   0   1   1   26.78    0.65
   0   1  -1   29.07    0.64
  -1  -1  -1  323.31    6.77
  -1  -1  -1  326.69    6.44
   1  -1   1  302.22    6.27
   1   1   1  321.42    6.54
  -1   1  -1  327.28    6.71
   1   1   1  320.36    6.65
  -1   1  -1  307.62    6.71
  -2  -1  -1   89.48    1.93
   2  -1   1   89.97    1.84
  -2   1  -1   91.80    1.92
   2   1   1   91.26    1.81
   2   1   1   89.16    1.91
  -2   1  -1   94.61    1.90
  -3  -1  -1  966.87   19.83
   3  -1   1  929.38   18.59
  -3   1  -1  977.43   19.58
   3   1   1  955.48   18.54
   3   1   1 1000.00   19.58
  -3   1  -1  926.09   19.77
  -4  -1  -1  445.36    8.92
   4  -1   1  429.31    8.35
  -4   1  -1  432.77    8.91
   4   1   1  412.51    8.33
  -4   1  -1  437.31    8.89
   4   1   1  414.71    8.87
  -5  -1  -1   21.38    0.52
   5  -1   1   19.51    0.61
   5   1   1   21.75    0.60
  -5   1  -1   21.89    0.58
   5   1   1   20.25    0.58
  -5   1  -1   20.69    0.50
   6  -1   1  343.02    6.59
  -6  -1  -1  343.42    7.00
  -6   1  -1  337.49    7.00
   6   1   1  338.94    6.56
  -6   1  -1  328.44    6.87
   7  -1   1   13.37    0.53
  -7  -1  -1   14.65    0.51
  -7  -1  -1   13.59    0.37
  -7   1  -1   14.59    0.50
   7   1   1   13.46    0.52
  -7   1  -1   14.32    0.36
  -8  -1  -1  264.94    5.32
  -8  -1  -1  248.45    5.37
   8  -1   1  257.74    5.17
  -8   1  -1  269.17    5.38
   8   1   1  254.01    5.14
   9  -1   1   68.41    1.64
  -9  -1  -1   67.98    1.65
   9   1   1   68.21    1.61
  -9   1  -1   69.02    1.65
  10  -1   1  115.79    2.59
 -10  -1  -1  113.48    2.64
 -10   1  -1  119.61    2.65
  10   1   1  118.64    2.56
  11  -1   1  222.79    4.56
 -11  -1  -1  217.26    4.71
 -11   1  -1  215.04    4.69
  11   1   1  221.56    4.52
  12  -1   1   12.49    0.65
 -12  -1  -1   12.47    0.59
 -12   1  -1   13.54    0.62
  12   1   1   13.57    0.66
 -13  -1  -1   97.94    2.42
  13  -1   1  100.63    2.40
  13   1   1  100.82    2.38
 -13   1  -1  100.65    2.43
 -14  -1  -1    6.95    0.49
  14  -1   1    7.59    0.56
  14   1   1    7.03    0.55
 -14   1  -1    7.10    0.51
 -15  -1  -1   23.69    0.93
  15  -1   1   23.69    0.97
  15   1   1   24.36    0.96
 -15   1  -1   23.98    0.94
  16  -1   1   26.27    1.06
 -16  -1  -1   25.84    1.01
  16   1   1   25.00    1.02
 -16   1  -1   24.78    1.00
 -17  -1  -1   -0.18    0.24
  17  -1   1    0.67    0.35
  17   1   1    0.19    0.31
 -17   1  -1    0.23    0.30
  18  -1   1   18.08    0.95
 -18  -1  -1   19.06    0.92
 -18   1  -1   18.41    0.90
  18   1   1   18.17    0.93
 -19  -1  -1    3.17    0.47
  19  -1   1    2.73    0.49
  19   1   1    2.24    0.47
 -19   1  -1    2.31    0.46
 -20  -1  -1    0.67    0.36
  20  -1   1    0.26    0.38
  20   1   1    0.40    0.39
 -20   1  -1    0.82    0.38
 -21  -1  -1    4.08    0.57
  21  -1   1    3.71    0.58
 -21   1  -1    3.22    0.57
  21   1   1    3.22    0.53
 -21  -2   1    0.09    0.37
  21  -2  -1   -0.05    0.37
 -21   2   1   -0.24    0.35
  21   2  -1   -0.26    0.35
  20  -2  -1    5.46    0.61
 -20  -2   1    5.50    0.61
  20   2  -1    6.03    0.65
 -20   2   1    4.74    0.61
  19  -2  -1    6.89    0.65
 -19  -2   1    6.89    0.61
  19   2  -1    6.48    0.63
 -19   2   1    6.16    0.60
  18  -2  -1    0.60    0.35
 -18  -2   1    0.99    0.35
  18   2  -1    0.51    0.35
 -18   2   1    0.44    0.33
  17  -2  -1   24.30    1.03
 -17  -2   1   23.12    0.99
  17   2  -1   24.15    1.01
 -17   2   1   23.96    1.01
  16  -2  -1    8.80    0.64
 -16  -2   1    7.20    0.54
  16   2  -1    8.10    0.59
 -16   2   1    7.50    0.57
 -15  -2   1    3.69    0.42
  15  -2  -1    3.92    0.45
  15   2  -1    3.96    0.43
 -15   2   1    3.82    0.44
 -14  -2   1   34.79    1.15
  14  -2  -1   37.42    1.19
 -14   2   1   36.47    1.17
  14   2  -1   35.58    1.15
 -13  -2   1    4.59    0.40
  13  -2  -1    3.72    0.40
 -13   2   1    3.34    0.39
  13   2  -1    3.38    0.38
 -12  -2   1   55.51    1.51
  12  -2  -1   58.59    1.52
 -12   2   1   56.08    1.52
  12   2  -1   56.25    1.48
  11  -2  -1   38.05    1.10
 -11  -2   1   37.76    1.09
 -11   2   1   36.12    1.08
  11   2  -1   35.92    1.06
  10  -2  -1   46.49    1.23
 -10  -2   1   46.19    1.23
 -10  -2   1   43.96    1.02
  10   2  -1   45.06    1.19
 -10   2   1   45.42    1.23
  -9  -2   1  178.97    3.84
   9  -2  -1  182.51    3.70
  -9  -2   1  186.85    3.72
  -9   2   1  173.34    3.83
   9   2  -1  172.14    3.65
   8  -2  -1    0.10    0.16
   8  -2  -1    0.64    0.09
  -8  -2   1    0.47    0.16
  -8   2   1    0.39    0.15
   8   2  -1    0.38    0.17
  -7  -2   1  189.01    3.83
  -7  -2   1  183.15    3.86
   7  -2  -1  179.47    3.70
   7  -2  -1  188.54    3.81
  -7   2   1  184.51    3.87
   7   2  -1  175.85    3.67
   6  -2  -1   22.40    0.66
   6  -2  -1   23.19    0.59
   6   2  -1   22.95    0.66
   6   2  -1   23.35    0.64
  -6   2   1   23.01    0.66
   5  -2  -1  135.32    2.82
   5  -2  -1  133.90    2.70
   5   2  -1  131.47    2.83
   5   2  -1  135.18    2.82
  -5   2   1  138.13    2.85
   5   2  -1  129.67    2.69
   4  -2  -1   89.68    1.84
   4  -2  -1   91.36    1.93
   4   2  -1   89.42    1.92
  -4   2   1   91.68    1.95
   4   2  -1   87.40    1.83
   4   2  -1   88.85    1.93
   3  -2  -1   38.52    0.86
   3  -2  -1   39.70    0.92
   3   2  -1   37.77    0.86
   3   2  -1   39.53    0.91
   3   2  -1   38.96    0.91
  -3   2   1   41.18    0.94
   2  -2  -1  280.47    5.45
   2  -2  -1  275.88    5.84
  -2   2   1  288.56    5.67
   2   2  -1  264.46    5.44
   2   2  -1  277.11    5.69
   2   2  -1  280.59    5.85
   1  -2  -1   19.79    0.52
   1  -2  -1   19.01    0.44
   1   2  -1   18.27    0.49
   1   2  -1   18.94    0.50
  -1   2   1   19.30    0.54
   0  -2   1    1.62    0.18
   0   2   1    1.86    0.21
   0   2  -1    1.88    0.18
  -1  -2  -1    9.39    0.23
   1  -2   1    8.93    0.31
  -1  -2  -1    9.19    0.32
  -1   2  -1    9.47    0.30
  -1   2  -1    8.89    0.31
   1   2   1    9.21    0.33
   1   2   1    9.01    0.23
   2  -2   1   27.83    0.68
  -2  -2  -1   27.51    0.70
   2   2   1   29.92    0.72
  -2   2  -1   28.05    0.67
  -2   2  -1   26.95    0.67
   2   2   1   27.14    0.60
   3  -2   1   10.93    0.39
  -3  -2  -1   10.71    0.36
  -3   2  -1   11.09    0.35
  -3   2  -1   10.94    0.34
   3   2   1   10.39    0.31
   3   2   1   10.75    0.37
  -4  -2  -1    3.12    0.19
   4  -2   1    2.66    0.25
   4   2   1    2.34    0.19
  -4   2  -1    2.34    0.17
   4   2   1    2.55    0.21
  -4   2  -1    2.34    0.18
   5  -2   1   14.68    0.51
  -5  -2  -1   15.82    0.45
  -5   2  -1   14.25    0.42
   5   2   1   14.93    0.46
  -5   2  -1   15.01    0.47
   5   2   1   14.13    0.48
  -6  -2  -1    7.78    0.30
   6  -2   1    7.61    0.41
  -6   2  -1    7.68    0.28
   6   2   1    8.11    0.37
  -6   2  -1    7.53    0.34
   6   2   1    7.16    0.34
   7  -2   1  124.14    2.70
  -7  -2  -1  134.17    2.72
  -7   2  -1  128.56    2.69
  -7   2  -1  127.14    2.77
   7   2   1  125.14    2.65
   7   2   1  129.91    2.80
   8  -2   1    0.40    0.19
  -8  -2  -1    0.82    0.12
   8   2   1    0.52    0.18
  -8   2  -1    0.29    0.10
  -8   2  -1    0.55    0.16
   8   2   1    0.67    0.18
  -9  -2  -1   40.69    0.94
  -9  -2  -1   40.55    1.11
   9  -2   1   38.27    1.10
   9   2   1   39.82    1.07
  -9   2  -1   40.06    1.08
  -9   2  -1   40.91    0.92
 -10  -2  -1    0.82    0.20
  10  -2   1    1.18    0.27
 -10  -2  -1    1.18    0.12
 -10   2  -1    1.22    0.22
  10   2   1    0.93    0.23
  11  -2   1   27.64    0.93
 -11  -2  -1   26.86    0.89
  11   2   1   26.24    0.88
 -11   2  -1   26.68    0.88
 -12  -2  -1    5.52    0.42
  12  -2   1    5.46    0.49
 -12   2  -1    5.92    0.43
  12   2   1    5.81    0.45
  13  -2   1    2.82    0.38
 -13  -2  -1    3.50    0.38
  13   2   1    3.14    0.37
 -13   2  -1    3.53    0.38
  14  -2   1   13.48    0.72
 -14  -2  -1   13.17    0.66
 -14   2  -1   13.01    0.66
  14   2   1   14.98    0.72
  15  -2   1    0.96    0.33
 -15  -2  -1    0.73    0.28
  15   2   1    0.66    0.31
 -15   2  -1    0.59    0.27
  16  -2   1    0.93    0.35
 -16  -2  -1    1.12    0.33
 -16   2  -1    0.83    0.32
  16   2   1    0.76    0.34
 -17  -2  -1    0.52    0.30
  17  -2   1   -0.29    0.32
 -17   2  -1    0.35    0.31
  17   2   1   -0.21    0.28
  18  -2   1   -0.17    0.32
 -18  -2  -1   -0.25    0.25
  18   2   1   -0.23    0.31
 -18   2  -1    0.26    0.33
 -19  -2  -1    0.17    0.32
  19  -2   1    0.24    0.38
  19   2   1    0.41    0.36
 -19   2  -1    0.38    0.36
  20  -2   1   -0.07    0.37
 -20  -2  -1    0.39    0.37
 -20   2  -1   -0.08    0.35
  20   2   1    0.61    0.39
 -21  -2  -1    3.53    0.56
  21  -2   1    3.93    0.60
  21   2   1    3.72    0.56
 -21   2  -1    3.05    0.53
  21  -3  -1   16.18    0.98
 -21  -3   1   15.85    0.96
  21   3  -1   16.55    0.98
 -21   3   1   15.38    0.95
  20  -3  -1    9.37    0.78
 -20  -3   1   10.19    0.75
  20   3  -1   10.96    0.80
 -20   3   1    9.73    0.75
  19  -3  -1    4.50    0.57
 -19  -3   1    4.41    0.55
 -19   3   1    5.00    0.58
  19   3  -1    4.59    0.56
 -18  -3   1   18.75    0.91
  18  -3  -1   18.22    0.92
 -18   3   1   17.00    0.89
  18   3  -1   17.46    0.90
 -17  -3   1    3.85    0.47
  17  -3  -1    3.38    0.48
  17   3  -1    3.92    0.48
 -17   3   1    4.04    0.50
  16  -3  -1   15.85    0.81
 -16  -3   1   14.83    0.76
 -16   3   1   13.98    0.76
  16   3  -1   14.56    0.76
  15  -3  -1   17.95    0.85
 -15  -3   1   18.45    0.82
  15   3  -1   18.26    0.83
 -15   3   1   18.93    0.84
  14  -3  -1    5.51    0.51
 -14  -3   1    4.89    0.45
  14   3  -1    5.53    0.50
 -14   3   1    4.86    0.46
 -13  -3   1   28.18    0.98
  13  -3  -1   27.96    0.98
  13   3  -1   27.90    0.96
 -13   3   1   28.33    0.99
  12  -3  -1    1.52    0.29
 -12  -3   1    1.94    0.29
  12   3  -1    0.88    0.26
 -12   3   1    1.37    0.28
  11  -3  -1   12.60    0.62
 -11  -3   1   12.07    0.57
 -11  -3   1   12.99    0.43
  11   3  -1   11.31    0.56
 -11   3   1   11.40    0.56
 -10  -3   1   56.59    1.48
  10  -3  -1   55.77    1.45
 -10  -3   1   59.11    1.34
  10  -3  -1   58.83    1.30
 -10   3   1   56.34    1.48
  10   3  -1   55.22    1.41
   9  -3  -1    3.61    0.37
  -9  -3   1    3.69    0.27
  -9   3   1    4.48    0.34
   9   3  -1    3.47    0.32
   8  -3  -1   50.05    1.18
   8  -3  -1   51.83    1.25
  -8  -3   1   51.61    1.20
   8   3  -1   46.51    1.25
   8   3  -1   48.59    1.20
  -8   3   1   48.40    1.27
   7  -3  -1   43.77    1.08
  -7  -3   1   42.12    1.07
   7  -3  -1   41.53    1.04
   7   3  -1   43.21    1.05
   7   3  -1   43.25    1.11
  -7   3   1   44.05    1.13
   6  -3  -1   33.73    0.87
   6  -3  -1   33.75    0.87
   6   3  -1   33.65    0.87
   6   3  -1   33.11    0.90
  -6   3   1   34.80    0.92
   6   3  -1   33.17    0.84
   5  -3  -1   79.17    1.69
   5  -3  -1   78.63    1.76
   5   3  -1   80.06    1.76
   5   3  -1   77.23    1.66
  -5   3   1   78.20    1.78
   5   3  -1   78.16    1.77
   4  -3  -1   -0.08    0.11
   4  -3  -1    0.07    0.11
  -4   3   1    0.14    0.12
   4   3  -1    0.04    0.11
   4   3  -1   -0.08    0.10
   4   3  -1    0.07    0.11
   3  -3  -1  160.85    3.17
   3  -3  -1  160.58    3.41
   3   3  -1  157.23    3.17
   3   3  -1  158.07    3.40
  -3   3   1  165.17    3.40
   3   3  -1  166.79    3.38
   2  -3  -1   15.74    0.41
   2  -3  -1   15.24    0.48
   2   3  -1   15.52    0.47
   2   3  -1   14.49    0.47
  -2   3   1   16.26    0.52
   2   3  -1   14.84    0.42
   1  -3  -1   73.62    1.46
   1  -3  -1   72.93    1.63
  -1  -3   1   71.71    1.49
   1   3  -1   69.13    1.61
   1   3  -1   70.10    1.59
  -1   3   1   75.45    1.65
   0  -3   1   80.25    1.67
   0  -3  -1   81.40    1.65
   0  -3  -1   84.51    1.82
   0   3  -1   79.18    1.79
   0   3  -1   80.66    1.79
   0   3   1   82.28    1.83
   1  -3   1    4.11    0.25
  -1   3  -1    4.11    0.27
   1   3   1    3.90    0.27
  -1   3  -1    4.61    0.24
   2  -3   1    4.48    0.28
  -2  -3  -1    4.97    0.28
  -2   3  -1    5.00    0.28
  -2   3  -1    4.91    0.26
   2   3   1    5.06    0.28
   2   3   1    4.62    0.19
   3  -3   1    3.04    0.27
  -3  -3  -1    3.55    0.24
  -3   3  -1    3.16    0.23
  -3   3  -1    3.83    0.25
   3   3   1    3.47    0.25
  -4  -3  -1    3.81    0.26
   4  -3   1    3.74    0.30
  -4   3  -1    4.56    0.27
   4   3   1    3.09    0.21
  -4   3  -1    4.10    0.25
   4   3   1    3.62    0.26
  -5  -3  -1   10.47    0.40
   5  -3   1    9.99    0.44
   5   3   1   10.11    0.42
  -5   3  -1   10.89    0.40
   5   3   1    9.77    0.36
  -5   3  -1    9.64    0.37
  -6  -3  -1    8.16    0.36
   6  -3   1    7.83    0.42
   6   3   1    7.21    0.34
   6   3   1    8.01    0.39
  -6   3  -1    8.99    0.39
  -6   3  -1    7.66    0.33
  -7  -3  -1   13.70    0.47
   7  -3   1   13.25    0.54
  -7   3  -1   12.82    0.44
   7   3   1   13.01    0.49
  -7   3  -1   12.89    0.50
   7   3   1   13.70    0.53
  -8  -3  -1   23.36    0.66
   8  -3   1   22.48    0.75
   8   3   1   21.97    0.73
   8   3   1   21.64    0.69
  -8   3  -1   23.04    0.63
  -8   3  -1   21.42    0.70
   9  -3   1    3.47    0.33
  -9  -3  -1    2.80    0.25
  -9   3  -1    3.48    0.31
   9   3   1    2.78    0.28
  -9   3  -1    3.14    0.23
   9   3   1    3.15    0.32
  10  -3   1    7.21    0.49
 -10  -3  -1    8.03    0.34
 -10   3  -1    7.53    0.44
  10   3   1    6.54    0.43
 -11  -3  -1   10.28    0.39
 -11  -3  -1   10.75    0.56
  11  -3   1   10.29    0.59
  11   3   1   10.74    0.54
 -11   3  -1   10.74    0.54
  12  -3   1    2.67    0.37
 -12  -3  -1    2.60    0.34
 -12   3  -1    2.06    0.31
  12   3   1    2.21    0.33
 -13  -3  -1   13.49    0.66
  13  -3   1   11.85    0.67
  13   3   1   12.89    0.65
 -13   3  -1   12.63    0.63
  14  -3   1    0.14    0.29
 -14  -3  -1    0.35    0.26
 -14   3  -1    0.66    0.27
  14   3   1    0.90    0.30
  15  -3   1    2.01    0.40
 -15  -3  -1    2.60    0.39
  15   3   1    2.05    0.38
 -15   3  -1    1.60    0.35
 -16  -3  -1    4.40    0.46
  16  -3   1    4.47    0.50
 -16   3  -1    4.63    0.49
  16   3   1    4.66    0.49
 -17  -3  -1    1.25    0.36
  17  -3   1    2.09    0.44
  17   3   1    1.86    0.40
 -17   3  -1    1.23    0.36
 -18  -3  -1    0.90    0.34
  18  -3   1    1.16    0.42
 -18   3  -1    1.31    0.39
  18   3   1    1.53    0.41
 -19  -3  -1    1.62    0.42
  19  -3   1    1.54    0.45
 -19   3  -1    1.66    0.44
  19   3   1    1.54    0.43
  20  -3   1   -0.15    0.37
 -20  -3  -1    0.71    0.36
  20   3   1    0.13    0.38
 -20   3  -1   -0.43    0.31
  20  -4  -1    0.78    0.41
 -20  -4   1    0.38    0.36
 -20   4   1    0.48    0.36
  20   4  -1    0.22    0.38
  19  -4  -1    9.74    0.77
 -19  -4   1    9.65    0.72
  19   4  -1   10.43    0.75
 -19   4   1    9.82    0.73
  18  -4  -1   10.85    0.76
 -18  -4   1   11.76    0.75
  18   4  -1   10.36    0.74
 -18   4   1   11.95    0.77
  17  -4  -1    0.45    0.34
 -17  -4   1    0.68    0.34
  17   4  -1    1.11    0.36
 -17   4   1    0.53    0.33
 -16  -4   1   13.90    0.75
  16  -4  -1   14.49    0.80
  16   4  -1   14.25    0.77
 -16   4   1   14.03    0.77
  15  -4  -1    2.29    0.39
 -15  -4   1    3.24    0.42
 -15   4   1    2.54    0.41
  15   4  -1    2.29    0.39
  14  -4  -1    0.78    0.31
 -14  -4   1    0.92    0.31
  14   4  -1    1.16    0.32
 -14   4   1    1.20    0.32
  13  -4  -1   16.29    0.75
 -13  -4   1   15.06    0.72
  13   4  -1   15.54    0.70
 -13   4   1   16.11    0.73
 -12  -4   1    4.96    0.42
  12  -4  -1    4.61    0.45
 -12   4   1    4.79    0.44
  12   4  -1    5.82    0.46
  11  -4  -1   16.51    0.70
 -11  -4   1   16.32    0.68
 -11  -4   1   16.73    0.58
 -11   4   1   15.16    0.67
  11   4  -1   15.85    0.65
 -10  -4   1  121.82    2.66
  10  -4  -1  124.74    2.63
  10  -4  -1  118.99    2.64
  10   4  -1  116.17    2.59
 -10   4   1  114.56    2.74
  10   4  -1  119.92    2.77
  -9  -4   1    0.43    0.18
   9  -4  -1    1.38    0.19
   9  -4  -1    0.80    0.23
   9   4  -1    0.50    0.20
  -9   4   1    0.87    0.21
   9   4  -1    1.00    0.21
  -8  -4   1  178.67    3.78
   8  -4  -1  175.14    3.74
   8  -4  -1  177.17    3.61
  -8   4   1  174.93    3.80
   8   4  -1  173.40    3.80
   8   4  -1  172.29    3.56
   7  -4  -1   55.88    1.38
   7  -4  -1   58.19    1.35
  -7  -4   1   55.77    1.39
   7   4  -1   55.35    1.31
   7   4  -1   56.66    1.41
  -7   4   1   56.24    1.42
   6  -4  -1  197.35    3.90
   6  -4  -1  191.27    4.12
   6   4  -1  194.88    4.12
   6   4  -1  191.57    3.87
  -6   4   1  193.76    4.14
   6   4  -1  198.41    4.14
   5  -4  -1  218.86    4.24
   5  -4  -1  215.48    4.52
  -5   4   1  217.47    4.51
   5   4  -1  211.08    4.51
   5   4  -1  214.07    4.49
   5   4  -1  206.50    4.20
   4  -4  -1   90.44    2.06
   4  -4  -1   91.80    1.89
   4   4  -1   88.13    2.04
   4   4  -1   90.36    2.03
   4   4  -1   89.14    1.88
  -4   4   1   93.77    2.08
   3  -4  -1  646.82   13.46
   3  -4  -1  660.66   12.63
   3   4  -1  645.43   13.36
   3   4  -1  667.25   13.57
  -3   4   1  646.39   13.65
   3   4  -1  649.62   12.67
   2  -4  -1   55.53    1.38
   2  -4  -1   56.62    1.21
  -2  -4   1   58.55    1.25
   2   4  -1   57.91    1.38
  -2   4   1   57.91    1.42
   2   4  -1   59.12    1.38
  -1  -4   1  357.81    6.96
   1  -4  -1  365.02    7.03
   1  -4  -1  359.12    7.46
  -1   4   1  365.81    7.69
   1   4  -1  362.13    7.45
   1   4  -1  362.40    7.38
   0  -4  -1  234.83    4.74
   0  -4   1  217.65    4.38
   0  -4  -1  224.93    4.40
   0   4  -1  220.04    4.68
   0   4  -1  227.37    4.71
   0   4   1  222.97    4.72
  -1  -4  -1   58.46    1.19
   1  -4   1   54.80    1.26
  -1  -4  -1   60.12    1.41
  -1   4  -1   57.63    1.39
   1   4   1   59.14    1.43
  -1   4  -1   56.90    1.38
   2  -4   1  127.64    2.68
  -2  -4  -1  135.74    2.92
  -2   4  -1  132.20    2.87
   2   4   1  134.16    2.91
  -2   4  -1  131.19    2.88
   2   4   1  137.30    2.62
  -3  -4  -1    3.75    0.30
   3  -4   1    3.58    0.30
  -3   4  -1    3.72    0.28
   3   4   1    4.08    0.21
  -3   4  -1    3.65    0.30
   3   4   1    4.50    0.32
   4  -4   1  274.10    5.47
  -4  -4  -1  287.03    5.85
  -4   4  -1  281.05    5.76
   4   4   1  273.20    5.38
  -4   4  -1  284.20    5.80
   4   4   1  276.38    5.80
  -5  -4  -1  108.07    2.39
   5  -4   1  105.63    2.25
   5   4   1  104.51    2.38
   5   4   1  101.03    2.15
  -5   4  -1  107.72    2.34
  -5   4  -1  107.29    2.35
   6  -4   1   37.59    1.01
  -6  -4  -1   37.76    1.02
   6   4   1   37.42    1.05
  -6   4  -1   38.53    1.02
   6   4   1   36.83    0.91
  -6   4  -1   38.70    0.98
   7  -4   1  113.26    2.44
  -7  -4  -1  117.10    2.53
   7   4   1  110.28    2.56
   7   4   1  110.05    2.34
  -7   4  -1  113.00    2.47
  -7   4  -1  110.40    2.51
  -8  -4  -1   12.78    0.51
   8  -4   1   12.24    0.56
   8   4   1   13.08    0.57
  -8   4  -1   12.33    0.47
  -8   4  -1   12.62    0.53
   8   4   1   12.97    0.50
   9  -4   1   28.51    0.93
  -9  -4  -1   32.33    0.88
   9   4   1   29.05    0.96
  -9   4  -1   28.52    0.91
  -9   4  -1   31.61    0.84
   9   4   1   29.88    0.86
  10  -4   1   86.00    2.03
 -10  -4  -1   89.76    1.97
 -10   4  -1   84.50    2.05
  10   4   1   80.81    1.92
  10   4   1   81.14    2.08
 -11  -4  -1    4.58    0.32
  11  -4   1    4.42    0.45
  11   4   1    3.28    0.35
 -11   4  -1    4.07    0.40
  11   4   1    4.46    0.45
 -12  -4  -1   72.17    1.91
  12  -4   1   71.23    1.84
 -12   4  -1   72.21    1.87
  12   4   1   69.75    1.76
  13  -4   1   23.47    0.95
 -13  -4  -1   25.87    0.97
  13   4   1   23.08    0.88
 -13   4  -1   25.26    0.93
  14  -4   1   23.05    0.96
 -14  -4  -1   23.03    0.95
 -14   4  -1   23.16    0.93
  14   4   1   21.47    0.88
 -15  -4  -1   41.55    1.38
  15  -4   1   39.40    1.35
  15   4   1   41.12    1.30
 -15   4  -1   41.10    1.35
  16  -4   1    0.60    0.35
 -16  -4  -1    0.30    0.33
 -16   4  -1    0.75    0.32
  16   4   1    0.61    0.34
  17  -4   1   35.58    1.32
 -17  -4  -1   34.89    1.32
  17   4   1   36.23    1.27
 -17   4  -1   37.18    1.33
  18  -4   1    6.00    0.65
 -18  -4  -1    6.24    0.60
  18   4   1    6.26    0.62
 -18   4  -1    6.01    0.60
 -19  -4  -1   20.13    1.03
  19  -4   1   22.05    1.07
  19   4   1   20.06    1.01
 -19   4  -1   21.22    1.04
  20  -4   1   28.03    1.25
 -20  -4  -1   26.42    1.21
 -20   4  -1   24.58    1.18
  20   4   1   26.69    1.20
  20  -5  -1    0.37    0.40
 -20  -5   1    0.52    0.37
 -20   5   1    0.21    0.37
  20   5  -1   -0.35    0.36
  19  -5  -1    4.17    0.56
 -19  -5   1    3.94    0.55
 -19   5   1    5.52    0.62
  19   5  -1    4.66    0.58
 -18  -5   1    2.65    0.46
  18  -5  -1    2.28    0.47
  18   5  -1    2.96    0.49
 -18   5   1    2.85    0.48
  17  -5  -1    6.08    0.61
 -17  -5   1    6.11    0.57
  17   5  -1    5.06    0.55
 -17   5   1    6.44    0.59
 -16  -5   1   13.99    0.78
  16  -5  -1   14.58    0.81
  16   5  -1   15.22    0.81
 -16   5   1   15.63    0.81
 -15  -5   1    0.27    0.28
  15  -5  -1    0.35    0.31
 -15   5   1    0.20    0.29
  15   5  -1    0.22    0.30
  14  -5  -1    4.26    0.45
 -14  -5   1    5.31    0.49
 -14   5   1    5.53    0.51
  14   5  -1    4.03    0.45
  13  -5  -1    1.55    0.33
  13   5  -1    1.23    0.32
 -13   5   1    1.16    0.33
 -12  -5   1    9.68    0.57
  12  -5  -1    9.39    0.60
 -12   5   1    9.42    0.58
  12   5  -1    8.82    0.56
  11  -5  -1    0.36    0.25
 -11  -5   1    0.31    0.20
 -11   5   1    0.47    0.25
  11   5  -1    0.15    0.23
  11   5  -1    0.57    0.24
  10  -5  -1   18.53    0.67
  10  -5  -1   18.65    0.74
 -10  -5   1   18.82    0.69
 -10   5   1   18.31    0.76
  10   5  -1   18.01    0.74
  10   5  -1   19.66    0.72
   9  -5  -1    2.59    0.32
  -9  -5   1    1.92    0.29
  -9   5   1    3.89    0.39
   9   5  -1    2.45    0.30
   8  -5  -1    5.96    0.42
  -8  -5   1    3.70    0.40
  -8   5   1    5.52    0.42
   8   5  -1    5.52    0.40
   8   5  -1    6.10    0.40
   7  -5  -1    0.33    0.19
   7   5  -1    0.94    0.21
  -7   5   1    0.52    0.21
   7   5  -1    0.45    0.18
   6  -5  -1    5.38    0.41
   6  -5  -1    7.66    0.41
   6   5  -1    6.53    0.37
   6   5  -1    7.41    0.42
  -6   5   1    7.95    0.44
   5  -5  -1    0.25    0.15
   5  -5  -1    0.02    0.15
   5   5  -1    0.33    0.17
   5   5  -1    0.42    0.16
   5   5  -1    0.51    0.14
  -5   5   1    0.36    0.19
   4  -5  -1    0.13    0.15
   4  -5  -1    0.25    0.13
   4   5  -1    0.52    0.16
   4   5  -1    0.02    0.12
   4   5  -1   -0.16    0.15
  -4   5   1    0.23    0.18
   3  -5  -1    2.60    0.24
   3  -5  -1    2.68    0.28
   3   5  -1    2.52    0.28
  -3   5   1    2.92    0.30
   3   5  -1    1.72    0.23
   2  -5  -1    4.62    0.26
   2  -5  -1    4.41    0.34
  -2  -5   1    4.49    0.27
   2   5  -1    4.29    0.32
  -2   5   1    4.71    0.37
   2   5  -1    4.83    0.34
   1  -5  -1   13.51    0.53
  -1  -5   1   12.25    0.44
   1  -5  -1   13.15    0.39
   1   5  -1   12.34    0.53
  -1   5   1   13.62    0.59
   1   5  -1   13.71    0.53
   0  -5  -1   13.90    0.56
   0  -5   1   14.13    0.47
   0  -5  -1   13.19    0.39
   0   5   1   14.14    0.59
   0   5  -1   13.94    0.54
   0   5  -1   13.84    0.56
  -1  -5  -1   45.87    1.21
   1  -5   1   44.10    1.05
  -1  -5  -1   45.59    0.96
  -1   5  -1   44.29    1.19
   1   5   1   44.53    1.22
  -1   5  -1   45.01    1.18
  -2  -5  -1   10.05    0.50
  -2  -5  -1   11.22    0.34
   2  -5   1   10.14    0.44
   2   5   1   11.51    0.52
  -2   5  -1   10.81    0.50
  -2   5  -1   10.93    0.48
   3  -5   1   25.42    0.74
  -3  -5  -1   24.64    0.83
  -3   5  -1   25.37    0.79
   3   5   1   26.26    0.83
   3   5   1   27.67    0.64
  -3   5  -1   25.88    0.81
  -4  -5  -1   44.40    1.23
   4  -5   1   43.94    1.11
  -4   5  -1   46.63    1.20
   4   5   1   47.00    1.24
   4   5   1   45.50    1.01
  -4   5  -1   45.57    1.20
  -5  -5  -1   11.32    0.52
   5  -5   1   11.22    0.49
   5   5   1   10.86    0.40
  -5   5  -1   12.13    0.52
  -5   5  -1   10.84    0.48
   5   5   1   10.51    0.52
  -6  -5  -1   28.80    0.93
   6  -5   1   29.52    0.88
   6   5   1   31.12    0.79
  -6   5  -1   30.13    0.92
  -6   5  -1   31.03    0.90
   6   5   1   31.71    0.96
  -7  -5  -1    0.17    0.21
   7  -5   1    0.76    0.23
  -7   5  -1    0.59    0.20
  -7   5  -1    0.49    0.21
   7   5   1    0.68    0.19
   7   5   1    0.82    0.22
  -8  -5  -1    7.93    0.47
   8  -5   1    7.71    0.49
  -8   5  -1    8.25    0.47
   8   5   1    8.59    0.52
   8   5   1    8.17    0.43
  -8   5  -1    7.32    0.43
  -9  -5  -1    5.89    0.44
   9  -5   1    6.68    0.49
   9   5   1    7.91    0.44
  -9   5  -1    6.87    0.41
  -9   5  -1    6.31    0.44
  10  -5   1    8.45    0.56
 -10  -5  -1    9.15    0.49
  10   5   1    8.34    0.49
  10   5   1    9.10    0.57
 -10   5  -1    8.77    0.53
  11  -5   1   11.50    0.67
 -11  -5  -1   12.30    0.57
  11   5   1   13.56    0.62
 -11   5  -1   12.25    0.63
  11   5   1   14.66    0.70
  12  -5   1    6.09    0.55
  12   5   1    6.78    0.50
 -12   5  -1    5.05    0.48
  12   5   1    7.93    0.56
 -13  -5  -1   19.52    0.87
  13  -5   1   18.93    0.86
 -13   5  -1   18.50    0.82
  13   5   1   18.52    0.78
  14  -5   1    0.51    0.32
 -14   5  -1   -0.04    0.26
  14   5   1    0.62    0.29
 -15  -5  -1    1.49    0.39
  15  -5   1    1.45    0.40
 -15   5  -1    1.13    0.35
  15   5   1    1.42    0.37
  16  -5   1   -0.17    0.32
 -16  -5  -1    0.29    0.31
  16   5   1    0.26    0.31
 -16   5  -1    0.01    0.30
  17  -5   1    0.33    0.36
 -17  -5  -1    0.78    0.34
  17   5   1   -0.11    0.32
 -17   5  -1    0.23    0.32
 -18  -5  -1    0.77    0.35
  18  -5   1    0.08    0.35
  18   5   1   -0.11    0.34
 -18   5  -1    0.09    0.34
  19  -5   1    1.50    0.46
 -19  -5  -1    1.33    0.42
 -19   5  -1    0.70    0.42
  19   5   1    1.40    0.44
  20  -5   1    0.52    0.40
  20   5   1    0.32    0.39
 -20   5  -1   -0.42    0.32
 -19  -6   1    0.64    0.40
  19  -6  -1    1.67    0.45
 -19   6   1    1.40    0.46
  19   6  -1    1.85    0.46
 -18  -6   1    7.00    0.63
  18  -6  -1    6.44    0.65
 -18   6   1    6.80    0.65
  18   6  -1    6.23    0.64
  17  -6  -1    0.81    0.36
 -17  -6   1    0.63    0.31
 -17   6   1    0.30    0.34
  17   6  -1    0.75    0.36
 -16  -6   1   10.85    0.71
  16  -6  -1   10.84    0.72
 -16   6   1   10.43    0.72
  16   6  -1   10.77    0.70
  15  -6  -1   11.21    0.69
 -15  -6   1    9.59    0.66
 -15   6   1    8.72    0.66
  15   6  -1   10.38    0.67
 -14  -6   1    7.18    0.56
  14  -6  -1    7.42    0.57
 -14   6   1    7.22    0.59
  14   6  -1    7.61    0.57
  13  -6  -1   15.07    0.74
 -13  -6   1   15.31    0.76
  13   6  -1   14.88    0.71
 -13   6   1   13.80    0.75
  12  -6  -1    0.84    0.29
  12   6  -1    1.73    0.33
  12   6  -1    1.48    0.31
 -12   6   1    0.08    0.28
  11  -6  -1   23.06    0.84
 -11  -6   1   21.07    0.82
 -11   6   1   22.34    0.90
  11   6  -1   22.73    0.82
  11   6  -1   22.34    0.88
  10  -6  -1   14.68    0.65
  10  -6  -1   15.69    0.68
 -10  -6   1   12.42    0.65
 -10   6   1   14.04    0.71
  10   6  -1   16.18    0.65
  10   6  -1   16.96    0.73
   9  -6  -1   17.59    0.69
  -9  -6   1   18.24    0.73
   9  -6  -1   18.11    0.72
   9   6  -1   17.48    0.75
  -9   6   1   18.57    0.78
   9   6  -1   18.13    0.66
  -8  -6   1   60.27    1.65
   8  -6  -1   59.89    1.61
   8  -6  -1   62.76    1.51
   8   6  -1   63.68    1.66
  -8   6   1   62.09    1.67
   8   6  -1   64.44    1.49
  -7  -6   1    0.39    0.25
   7  -6  -1    0.21    0.22
   7  -6  -1    1.11    0.22
   7   6  -1    1.07    0.23
  -7   6   1    0.78    0.26
   7   6  -1    1.02    0.21
  -6  -6   1   69.22    1.77
   6  -6  -1   65.20    1.74
   6  -6  -1   71.45    1.59
  -6   6   1   69.46    1.78
   6   6  -1   69.39    1.74
   6   6  -1   69.67    1.56
   5  -6  -1   54.86    1.50
   5  -6  -1   58.09    1.33
   5   6  -1   57.61    1.49
  -5   6   1   57.79    1.53
   5   6  -1   57.77    1.51
   5   6  -1   57.13    1.32
   4  -6  -1   22.82    0.65
  -4  -6   1   22.86    0.65
   4  -6  -1   23.03    0.79
   4   6  -1   22.17    0.78
  -4   6   1   22.97    0.82
   4   6  -1   22.51    0.78
   3  -6  -1  182.34    3.55
  -3  -6   1  181.25    3.58
   3  -6  -1  181.29    3.95
  -3   6   1  176.49    3.93
   3   6  -1  172.46    3.92
   3   6  -1  181.10    3.90
   2  -6  -1   46.99    1.28
  -2  -6   1   46.53    1.09
   2  -6  -1   47.02    1.05
   2   6  -1   48.43    1.29
  -2   6   1   46.04    1.30
   2   6  -1   45.56    1.27
  -1  -6   1  186.26    3.73
   1  -6  -1  193.21    4.14
   1  -6  -1  189.41    3.68
  -1   6   1  181.62    4.11
   1   6  -1  190.39    4.09
   0  -6  -1  130.57    2.85
   0  -6   1  120.50    2.52
   0  -6  -1  122.38    2.44
   0   6   1  121.37    2.83
   0   6  -1  122.12    2.80
   0   6  -1  120.28    2.79
  -1  -6  -1   37.74    1.09
  -1  -6  -1   35.74    0.81
   1  -6   1   35.51    0.92
  -1   6  -1   36.87    1.06
  -1   6  -1   36.18    1.07
   1   6   1   35.12    1.10
  -2  -6  -1  154.94    3.49
   2  -6   1  152.06    3.15
  -2  -6  -1  161.41    3.07
  -2   6  -1  154.05    3.45
  -2   6  -1  153.25    3.44
   2   6   1  157.40    3.49
  -3  -6  -1    1.36    0.24
  -3  -6  -1    1.21    0.14
   3  -6   1    1.11    0.19
  -3   6  -1    0.88    0.23
  -3   6  -1    1.19    0.22
   3   6   1    1.25    0.25
  -4  -6  -1  169.60    3.69
   4  -6   1  162.13    3.36
  -4   6  -1  162.36    3.63
   4   6   1  163.44    3.66
  -4   6  -1  160.16    3.61
   4   6   1  169.92    3.26
  -5  -6  -1   86.50    2.07
   5  -6   1   83.49    1.88
  -5   6  -1   80.48    2.01
  -5   6  -1   85.09    2.02
   5   6   1   81.32    2.05
   5   6   1   83.42    1.76
  -6  -6  -1   18.44    0.74
   6  -6   1   19.30    0.69
   6   6   1   18.61    0.75
  -6   6  -1   18.40    0.69
  -6   6  -1   18.98    0.73
   6   6   1   18.79    0.58
  -7  -6  -1  149.70    3.40
   7  -6   1  145.92    3.17
  -7   6  -1  154.57    3.36
   7   6   1  147.91    3.05
  -7   6  -1  149.59    3.37
   7   6   1  152.43    3.43
   8  -6   1    2.55    0.32
  -8  -6  -1    1.52    0.30
   8   6   1    2.45    0.26
  -8   6  -1    2.34    0.33
  -8   6  -1    2.27    0.28
   8   6   1    2.37    0.33
   9  -6   1   49.18    1.35
  -9  -6  -1   50.99    1.39
   9   6   1   50.50    1.25
  -9   6  -1   49.46    1.42
   9   6   1   48.45    1.45
  10  -6   1   45.94    1.33
 -10  -6  -1   48.31    1.35
  10  -6   1   47.52    1.30
  10   6   1   47.28    1.24
 -10   6  -1   46.69    1.38
  10   6   1   45.91    1.42
  11  -6   1    1.33    0.32
 -11  -6  -1    1.38    0.28
  11   6   1    1.98    0.30
 -11   6  -1    2.39    0.37
  11   6   1    2.08    0.35
  12  -6   1   65.98    1.76
 -12   6  -1   65.74    1.81
  12   6   1   63.39    1.85
  12   6   1   66.43    1.66
  13  -6   1   12.61    0.72
 -13   6  -1   12.60    0.71
  13   6   1   13.10    0.66
  13   6   1   12.45    0.74
  14  -6   1   13.76    0.75
 -14  -6  -1   12.33    0.74
 -14   6  -1   13.41    0.74
  14   6   1   13.00    0.70
  15  -6   1   26.56    1.09
 -15  -6  -1   28.04    1.14
 -15   6  -1   26.66    1.10
  15   6   1   28.44    1.04
  16  -6   1    1.96    0.43
 -16  -6  -1    2.38    0.46
  16   6   1    1.89    0.39
 -16   6  -1    1.15    0.41
  17  -6   1   22.55    1.03
 -17  -6  -1   23.28    1.09
 -17   6  -1   22.97    1.08
  17   6   1   24.21    1.01
 -18  -6  -1    3.79    0.57
  18  -6   1    5.03    0.58
 -18   6  -1    3.63    0.56
 -19  -6  -1    7.62    0.69
  19  -6   1    7.31    0.73
 -19   6  -1    7.64    0.71
  18  -7  -1   29.54    1.19
 -18  -7   1   27.38    1.23
 -18   7   1   27.08    1.27
 -17  -7   1    2.54    0.48
  17  -7  -1    3.17    0.48
 -17   7   1    2.69    0.52
 -16  -7   1   44.25    1.56
  16  -7  -1   47.97    1.49
  16   7  -1   44.34    1.43
 -16   7   1   44.90    1.59
  15  -7  -1    4.90    0.53
 -15  -7   1    4.38    0.52
 -15   7   1    3.21    0.52
  15   7  -1    4.06    0.47
 -14  -7   1   27.91    1.14
  14  -7  -1   30.95    1.09
  14   7  -1   31.86    1.08
 -14   7   1   28.82    1.17
  13  -7  -1   41.84    1.29
  13   7  -1   42.26    1.27
 -13   7   1   41.01    1.42
  12  -7  -1    5.66    0.52
  12   7  -1    4.78    0.49
  12   7  -1    5.95    0.50
 -12   7   1    5.40    0.54
  11  -7  -1   42.89    1.25
 -11  -7   1   42.34    1.30
 -11   7   1   40.81    1.36
  11   7  -1   43.00    1.21
  11   7  -1   42.34    1.36
  10  -7  -1    1.99    0.30
  10  -7  -1    2.37    0.31
  10   7  -1    1.95    0.29
 -10   7   1    2.14    0.39
  10   7  -1    2.23    0.36
   9  -7  -1    8.99    0.55
  -9  -7   1    6.41    0.57
   9  -7  -1    9.92    0.53
   9   7  -1    9.45    0.50
  -9   7   1    8.85    0.60
   9   7  -1    9.28    0.57
   8  -7  -1   24.95    0.90
   8  -7  -1   26.14    0.83
  -8  -7   1   24.05    0.92
   8   7  -1   24.54    0.91
  -8   7   1   26.08    0.97
   8   7  -1   25.18    0.79
   7  -7  -1    0.05    0.18
   7  -7  -1   -0.58    0.19
  -7  -7   1   -0.38    0.21
  -7   7   1    0.01    0.24
   7   7  -1    0.15    0.18
   7   7  -1    0.15    0.19
   6  -7  -1   20.59    0.67
   6  -7  -1   19.26    0.79
  -6  -7   1   19.81    0.81
   6   7  -1   20.48    0.79
  -6   7   1   20.52    0.83
   6   7  -1   20.25    0.66
  -5  -7   1    6.89    0.36
   5  -7  -1    6.45    0.38
   5  -7  -1    5.53    0.46
  -5  -7   1    6.13    0.48
   5   7  -1    6.64    0.46
  -5   7   1    6.11    0.50
  -4  -7   1    0.34    0.16
   4  -7  -1    0.54    0.16
   4  -7  -1   -0.10    0.20
  -4   7   1    0.44    0.25
   4   7  -1    0.53    0.21
  -3  -7   1   50.64    1.17
   3  -7  -1   51.34    1.14
   3  -7  -1   49.18    1.39
   3   7  -1   49.11    1.39
  -3   7   1   47.20    1.40
   3   7  -1   47.77    1.37
   2  -7  -1   25.87    0.67
   2  -7  -1   24.78    0.89
  -2  -7   1   26.69    0.72
   2   7  -1   24.63    0.89
  -2   7   1   24.49    0.92
   2   7  -1   25.82    0.91
   1  -7  -1   41.23    1.23
  -1  -7   1   40.81    1.01
   1  -7  -1   40.63    0.94
   1   7  -1   41.89    1.23
   1   7  -1   40.74    1.21
  -1   7   1   40.74    1.26
   0  -7   1  115.86    2.42
   0  -7  -1  118.74    2.78
   0  -7  -1  117.32    2.34
   0   7  -1  113.10    2.74
   0   7   1  118.42    2.79
   0   7  -1  116.56    2.74
  -1  -7  -1    2.25    0.24
  -1  -7  -1    2.87    0.33
   1  -7   1    2.79    0.27
  -1   7  -1    2.77    0.32
  -1   7  -1    2.67    0.36
   1   7   1    2.48    0.37
  -2  -7  -1   91.36    2.25
  -2  -7  -1   89.40    1.84
   2  -7   1   89.90    1.95
  -2   7  -1   89.85    2.21
  -2   7  -1   87.32    2.20
   2   7   1   92.15    2.27
   3  -7   1    4.20    0.36
  -3  -7  -1    4.41    0.43
  -3  -7  -1    4.93    0.26
  -3   7  -1    4.10    0.42
  -3   7  -1    4.06    0.38
   3   7   1    4.44    0.44
  -4  -7  -1   54.32    1.17
   4  -7   1   50.96    1.27
  -4  -7  -1   50.85    1.46
  -4   7  -1   51.26    1.44
   4   7   1   52.74    1.48
  -4   7  -1   50.75    1.44
   5  -7   1   24.22    0.78
  -5  -7  -1   25.34    0.92
  -5   7  -1   24.96    0.87
   5   7   1   24.32    0.90
  -5   7  -1   23.19    0.87
   6  -7   1   20.24    0.73
  -6  -7  -1   19.99    0.82
  -6   7  -1   20.73    0.82
   6   7   1   21.16    0.83
   6   7   1   20.36    0.62
  -6   7  -1   20.18    0.78
  -7  -7  -1   23.23    0.88
   7  -7   1   23.66    0.79
  -7   7  -1   24.10    0.85
  -7   7  -1   21.88    0.87
   7   7   1   21.62    0.88
   7   7   1   23.34    0.69
   8  -7   1    1.99    0.30
  -8  -7  -1    1.93    0.33
   8   7   1    1.77    0.33
  -8   7  -1    2.04    0.36
   8   7   1    1.92    0.25
  -9  -7  -1    2.40    0.37
   9  -7   1    3.35    0.35
   9  -7   1    3.13    0.35
   9   7   1    2.87    0.30
   9   7   1    3.60    0.42
  -9   7  -1    3.12    0.41
  10  -7   1    2.56    0.36
  10  -7   1    2.48    0.32
 -10  -7  -1    2.03    0.34
 -10   7  -1    2.62    0.40
  10   7   1    2.74    0.39
  10   7   1    2.49    0.29
  11  -7   1    1.31    0.32
 -11  -7  -1    0.87    0.28
  11   7   1    0.82    0.27
 -11   7  -1    1.37    0.36
  11   7   1    1.55    0.36
  12  -7   1    2.55    0.39
 -12   7  -1    3.10    0.47
  12   7   1    2.76    0.43
  13  -7   1    0.59    0.31
 -13   7  -1    0.28    0.34
  13   7   1    0.61    0.32
  14  -7   1    5.58    0.58
 -14   7  -1    6.38    0.60
 -15  -7  -1    0.75    0.38
  15  -7   1    0.98    0.38
 -15   7  -1    0.75    0.39
  16  -7   1    6.77    0.64
 -16  -7  -1    5.82    0.60
 -16   7  -1    5.61    0.62
 -17  -7  -1    8.57    0.70
  17  -7   1    9.55    0.73
 -17   7  -1    9.01    0.74
 -18  -7  -1    1.98    0.48
  18  -7   1    2.02    0.48
 -18   7  -1    1.88    0.50
 -17  -8   1   25.96    1.18
  17  -8  -1   28.09    1.14
 -17   8   1   26.73    1.24
  16  -8  -1    4.02    0.51
 -16  -8   1    3.72    0.54
 -16   8   1    3.02    0.57
 -15  -8   1   13.04    0.80
  15  -8  -1   14.10    0.79
 -15   8   1   12.91    0.85
 -14  -8   1   18.94    0.92
  14  -8  -1   20.22    0.88
 -14   8   1   19.51    0.99
  13  -8  -1    1.06    0.32
 -13   8   1    0.24    0.37
  13   8  -1    1.02    0.37
  12  -8  -1    2.90    0.39
  12   8  -1    2.87    0.44
 -12   8   1    2.78    0.47
  11  -8  -1    3.74    0.40
 -11  -8   1    2.72    0.41
  11   8  -1    2.93    0.44
 -11   8   1    4.04    0.51
 -10  -8   1    3.74    0.45
  10  -8  -1    4.22    0.45
  10  -8  -1    3.98    0.39
 -10   8   1    3.57    0.48
  10   8  -1    5.19    0.52
   9  -8  -1    3.80    0.37
   9  -8  -1    3.90    0.41
  -9  -8   1    3.36    0.42
   9   8  -1    3.57    0.43
  -9   8   1    3.26    0.45
   8  -8  -1    1.92    0.35
   8  -8  -1    2.49    0.31
   8   8  -1    3.18    0.40
  -8   8   1    3.29    0.44
  -7  -8   1    0.77    0.33
   7  -8  -1    1.95    0.27
   7  -8  -1    1.37    0.33
   7   8  -1    2.06    0.34
  -7   8   1    2.27    0.39
  -6  -8   1   45.50    1.14
   6  -8  -1   46.64    1.15
  -6  -8   1   42.57    1.39
   6  -8  -1   42.76    1.35
   6   8  -1   44.07    1.35
  -6   8   1   44.32    1.38
  -5  -8   1    8.48    0.62
  -5  -8   1   10.59    0.46
   5  -8  -1    7.92    0.60
   5  -8  -1   10.83    0.48
   5   8  -1   10.70    0.60
  -5   8   1   10.16    0.62
   4  -8  -1   49.19    1.14
  -4  -8   1   46.61    1.45
   4  -8  -1   46.23    1.41
  -4  -8   1   47.34    1.15
  -4   8   1   45.24    1.41
   4   8  -1   47.31    1.40
   3  -8  -1   43.91    1.38
  -3  -8   1   45.46    1.10
  -3   8   1   44.99    1.39
   3   8  -1   44.14    1.35
  -2  -8   1   16.00    0.57
   2  -8  -1   17.22    0.78
   2   8  -1   15.32    0.76
  -2   8   1   16.64    0.78
   1  -8  -1   90.86    2.29
  -1  -8   1   87.53    1.91
   1   8  -1   85.71    2.24
  -1   8   1   89.52    2.28
   1   8  -1   87.40    2.24
   0  -8   1    2.64    0.28
   0  -8  -1    2.68    0.38
   0   8  -1    4.06    0.43
   0   8  -1    3.11    0.42
   0   8   1    3.08    0.43
  -1  -8  -1   65.98    1.80
   1  -8   1   63.19    1.47
  -1   8  -1   62.95    1.75
  -1   8  -1   63.17    1.75
   1   8   1   65.72    1.81
   2  -8   1   69.29    1.60
  -2  -8  -1   69.86    1.91
  -2   8  -1   68.70    1.87
  -2   8  -1   69.16    1.86
   2   8   1   72.59    1.94
  -3  -8  -1   23.60    0.95
   3  -8   1   23.56    0.75
  -3   8  -1   24.22    0.91
   3   8   1   24.71    0.97
  -3   8  -1   23.11    0.91
   4  -8   1   51.60    1.28
  -4  -8  -1   49.64    1.52
   4   8   1   52.04    1.54
  -4   8  -1   50.45    1.48
  -4   8  -1   52.20    1.50
  -5  -8  -1    0.23    0.30
   5  -8   1    1.39    0.25
  -5   8  -1    1.45    0.32
   5   8   1    0.78    0.28
  -5   8  -1    1.03    0.28
   6  -8   1   22.80    0.78
  -6  -8  -1   21.04    0.92
  -6   8  -1   21.85    0.89
   6   8   1   23.07    0.93
  -7  -8  -1    1.16    0.34
   7  -8   1    2.65    0.31
   7   8   1    1.88    0.36
  -7   8  -1    2.32    0.38
  -8  -8  -1   -0.49    0.25
   8  -8   1   -0.04    0.23
   8  -8   1    0.30    0.23
   8   8   1    0.57    0.28
  -8   8  -1    0.05    0.27
   9  -8   1    6.70    0.52
   9  -8   1    6.25    0.52
  -9  -8  -1    7.27    0.56
  -9   8  -1    7.14    0.57
   9   8   1    7.76    0.58
 -10  -8  -1    4.63    0.49
  10  -8   1    5.38    0.50
  10  -8   1    4.61    0.48
 -10   8  -1    5.00    0.52
  10   8   1    5.16    0.52
  11  -8   1    1.03    0.32
 -11  -8  -1    1.11    0.31
  11   8   1    1.69    0.39
 -11   8  -1    1.43    0.39
  12  -8   1    8.39    0.61
 -12   8  -1    7.80    0.65
  12   8   1    8.24    0.66
  13  -8   1    7.32    0.61
  13   8   1    6.58    0.62
 -13   8  -1    6.60    0.62
  14  -8   1    1.84    0.40
  14   8   1    1.89    0.46
 -14   8  -1    2.37    0.49
  15  -8   1   13.29    0.79
 -15  -8  -1   14.00    0.84
 -15   8  -1   12.95    0.83
  16  -8   1   -0.44    0.31
 -16  -8  -1    0.90    0.36
 -16   8  -1    0.11    0.39
 -17  -8  -1   16.99    0.99
  17  -8   1   18.61    0.95
 -17   8  -1   17.85    1.00
 -16  -9   1    1.11    0.41
 -16   9   1    1.62    0.50
 -15  -9   1    5.57    0.60
 -15   9   1    5.46    0.66
 -14   9   1   11.87    0.83
  13   9  -1    0.90    0.36
 -13   9   1    0.35    0.38
 -12   9   1   29.33    1.23
  12   9  -1   31.40    1.24
 -11  -9   1    5.37    0.59
  11   9  -1    7.61    0.63
 -11   9   1    5.86    0.62
  10  -9  -1   13.15    0.75
 -10  -9   1   13.78    0.77
  10   9  -1   13.56    0.79
 -10   9   1   14.70    0.83
  -9  -9   1   32.73    1.22
   9  -9  -1   31.04    1.17
   9   9  -1   33.15    1.22
  -9   9   1   32.74    1.23
  -8  -9   1    0.28    0.30
   8  -9  -1   -0.40    0.27
  -8   9   1    0.67    0.34
   8   9  -1    0.02    0.25
   7  -9  -1   43.57    1.43
  -7  -9   1   41.88    1.43
   7   9  -1   43.48    1.42
  -7   9   1   44.84    1.44
  -6  -9   1   11.47    0.75
   6  -9  -1   11.73    0.74
  -6   9   1   13.38    0.74
   6   9  -1   14.10    0.74
   5  -9  -1   58.05    1.73
  -5  -9   1   60.33    1.78
   5   9  -1   59.44    1.71
  -5   9   1   57.90    1.72
   4  -9  -1   65.17    1.86
  -4  -9   1   66.41    1.90
   4   9  -1   66.65    1.85
  -4   9   1   62.86    1.84
  -3  -9   1    1.86    0.39
   3  -9  -1    1.59    0.35
   3   9  -1    1.19    0.35
  -3   9   1    1.79    0.37
  -2  -9   1  110.11    2.79
   2  -9  -1  111.95    2.79
  -2   9   1  108.43    2.76
   2   9  -1  110.71    2.76
   1  -9  -1   61.74    1.77
  -1  -9   1   58.37    1.75
  -1   9   1   61.83    1.78
   1   9  -1   58.74    1.74
   0  -9   1   36.84    1.26
   0  -9  -1   36.90    1.27
   0   9  -1   36.00    1.25
   0   9   1   37.10    1.29
  -1  -9  -1   95.67    2.47
   1   9   1   94.70    2.48
  -1   9  -1   92.20    2.42
  -2  -9  -1    2.32    0.38
  -2   9  -1    1.22    0.36
   2   9   1    1.72    0.40
  -3  -9  -1   77.43    2.13
  -3   9  -1   74.56    2.05
   3   9   1   78.60    2.14
   4  -9   1   38.39    1.30
  -4  -9  -1   39.17    1.36
  -4   9  -1   39.57    1.31
   4   9   1   38.92    1.35
   5  -9   1   37.44    1.28
  -5  -9  -1   36.81    1.33
  -5   9  -1   38.18    1.27
   5   9   1   37.23    1.31
  -6  -9  -1  100.30    2.63
   6  -9   1  103.39    2.61
   6  -9   1  103.90    2.29
  -6   9  -1   99.07    2.57
   6   9   1  100.32    2.64
   7  -9   1    1.67    0.29
  -7  -9  -1    0.78    0.36
   7   9   1    1.81    0.39
  -7   9  -1    1.36    0.36
   8  -9   1   69.17    1.96
  -8  -9  -1   70.06    2.00
   8  -9   1   72.67    1.78
   8   9   1   67.97    2.03
  -8   9  -1   72.66    2.01
   9  -9   1   27.64    1.10
  -9  -9  -1   28.77    1.13
   9  -9   1   29.53    1.00
  -9   9  -1   27.77    1.13
   9   9   1   28.74    1.16
 -10  -9  -1   31.33    1.19
  10  -9   1   31.99    1.18
  10  -9   1   33.87    1.11
  10   9   1   32.84    1.29
 -10   9  -1   33.45    1.25
 -11  -9  -1   39.98    1.37
  11  -9   1   40.78    1.28
 -11   9  -1   40.20    1.43
  11   9   1   41.70    1.49
  12  -9   1    0.83    0.33
  12   9   1    0.73    0.38
 -12   9  -1    0.71    0.41
  13  -9   1   31.04    1.14
 -13   9  -1   30.74    1.26
  13   9   1   30.82    1.31
  14  -9   1   18.47    0.90
  14   9   1   19.90    1.06
 -14   9  -1   18.30    1.00
  15  -9   1    8.79    0.68
 -15   9  -1    7.48    0.73
 -16  -9  -1   19.64    1.06
 -16   9  -1   19.93    1.09
 -15 -10   1   -0.26    0.29
 -15  10   1    0.13    0.44
 -14  10   1   -0.07    0.40
  14  10  -1   -0.21    0.33
  13  10  -1    2.22    0.47
 -13  10   1    2.53    0.56
  12  10  -1    4.87    0.58
 -12  10   1    4.36    0.61
 -11 -10   1    0.37    0.33
  11  10  -1    0.93    0.36
 -11  10   1    0.91    0.42
 -10 -10   1   10.94    0.76
  10 -10  -1   10.65    0.73
  10  10  -1   12.51    0.79
 -10  10   1   11.68    0.79
   9 -10  -1    5.24    0.58
  -9 -10   1    5.13    0.60
   9  10  -1    7.40    0.63
  -9  10   1    6.43    0.63
  -8 -10   1    7.55    0.67
   8 -10  -1    5.71    0.61
  -8  10   1    6.95    0.63
   8  10  -1    6.77    0.61
  -7 -10   1   16.38    0.89
   7 -10  -1   14.41    0.84
   7  10  -1   16.54    0.86
  -7  10   1   15.66    0.85
  -6 -10   1    2.73    0.47
   6 -10  -1    3.02    0.47
  -6  10   1    3.70    0.51
   6  10  -1    3.57    0.47
   5 -10  -1   27.94    1.16
  -5 -10   1   28.61    1.20
  -5  10   1   29.50    1.15
   5  10  -1   29.70    1.15
  -4 -10   1   -0.32    0.30
   4 -10  -1   -0.08    0.31
   4  10  -1    0.30    0.30
  -4  10   1   -0.29    0.27
  -3 -10   1   53.21    1.69
   3 -10  -1   50.99    1.64
  -3  10   1   50.39    1.61
   3  10  -1   50.27    1.61
   2 -10  -1    1.56    0.41
  -2 -10   1    1.50    0.41
  -2  10   1    2.71    0.44
   2  10  -1    1.88    0.42
   1 -10  -1   10.42    0.72
  -1 -10   1    9.83    0.70
   1  10  -1    9.92    0.69
  -1  10   1    9.47    0.67
   0 -10   1   39.72    1.39
   0 -10  -1   37.38    1.36
   0  10  -1   39.14    1.36
   0  10   1   38.82    1.38
  -1 -10  -1   15.02    0.84
   1 -10   1   13.74    0.82
   1  10   1   15.75    0.86
  -1  10  -1   14.58    0.81
   2 -10   1   22.99    1.03
  -2 -10  -1   23.20    1.06
   2  10   1   24.56    1.06
  -2  10  -1   22.85    1.00
   3 -10   1    3.51    0.50
  -3 -10  -1    3.64    0.53
   3  10   1    4.55    0.54
  -3  10  -1    3.32    0.47
   4 -10   1   15.44    0.86
  -4 -10  -1   16.26    0.89
   4  10   1   16.39    0.88
  -4  10  -1   16.19    0.83
  -5 -10  -1   -0.59    0.31
   5 -10   1   -0.58    0.29
   5  10   1    0.79    0.34
  -5  10  -1    0.17    0.31
   6 -10   1   -0.39    0.30
  -6 -10  -1   -0.08    0.34
  -6  10  -1    0.51    0.34
   6  10   1    0.70    0.34
   7 -10   1    1.77    0.41
  -7 -10  -1    1.41    0.41
   7  10   1    2.14    0.45
  -7  10  -1    1.68    0.41
  -8 -10  -1    0.35    0.34
   8 -10   1   -0.21    0.31
   8  10   1    0.80    0.36
  -8  10  -1    0.29    0.33
   9 -10   1   -0.41    0.29
  -9 -10  -1   -0.20    0.32
   9  10   1    0.53    0.33
  -9  10  -1    0.58    0.36
  10 -10   1   -0.26    0.28
 -10 -10  -1    0.04    0.31
  10  10   1    0.83    0.37
 -10  10  -1    0.16    0.34
 -11 -10  -1    1.85    0.42
  11  10   1    2.64    0.50
 -11  10  -1    2.82    0.53
 -12  10  -1    0.52    0.40
  12  10   1    1.70    0.47
 -13  10  -1    9.90    0.82
  13  10   1   11.01    0.84
 -14  10  -1    1.60    0.51
  14  10   1    1.94    0.52
 -13  11   1    1.62    0.50
  13  11  -1    1.81    0.49
  12  11  -1    5.36    0.64
 -12  11   1    4.97    0.65
 -11 -11   1    3.59    0.52
  11  11  -1    4.05    0.57
 -11  11   1    3.19    0.58
 -10 -11   1    2.17    0.47
 -10  11   1    3.28    0.56
  10  11  -1    4.39    0.56
   9 -11  -1    6.51    0.61
  -9 -11   1    6.13    0.65
   9  11  -1    7.37    0.67
  -9  11   1    6.39    0.65
  -8 -11   1    1.31    0.43
   8 -11  -1    2.04    0.41
  -8  11   1    2.06    0.48
   8  11  -1    2.39    0.45
  -7 -11   1   16.32    0.95
   7 -11  -1   16.72    0.89
   7  11  -1   16.61    0.91
  -7  11   1   16.46    0.91
  -6 -11   1   10.57    0.81
   6 -11  -1   11.80    0.77
   6  11  -1   11.23    0.76
  -6  11   1    9.71    0.73
   5 -11  -1   15.84    0.88
  -5 -11   1   15.06    0.91
  -5  11   1   14.42    0.84
   5  11  -1   15.90    0.87
  -4 -11   1   53.54    1.77
   4 -11  -1   53.01    1.73
  -4  11   1   51.27    1.69
   4  11  -1   51.93    1.71
   3 -11  -1   -0.15    0.30
  -3 -11   1   -0.15    0.34
  -3  11   1    0.13    0.33
   3  11  -1   -0.09    0.32
   2 -11  -1   78.12    2.23
  -2 -11   1   74.39    2.24
   2  11  -1   74.00    2.18
  -2  11   1   74.32    2.18
   1 -11  -1   15.63    0.91
  -1 -11   1   15.92    0.92
  -1  11   1   16.27    0.91
   1  11  -1   15.58    0.89
   0 -11  -1   60.48    1.91
   0 -11   1   58.43    1.90
   0  11   1   61.75    1.91
   0  11  -1   60.15    1.87
  -1 -11  -1   38.09    1.44
   1 -11   1   36.73    1.42
   1  11   1   39.38    1.44
  -1  11  -1   38.47    1.39
  -2 -11  -1    7.90    0.71
   2 -11   1    8.12    0.70
  -2  11  -1    8.39    0.67
   2  11   1    6.80    0.69
   3 -11   1   54.91    1.80
  -3 -11  -1   55.83    1.83
  -3  11  -1   55.77    1.76
   3  11   1   58.09    1.85
  -4 -11  -1   -0.24    0.37
   4 -11   1    0.15    0.35
  -4  11  -1    1.42    0.40
   4  11   1    1.03    0.40
   5 -11   1   16.07    0.88
  -5 -11  -1   13.10    0.86
   5  11   1   16.04    0.90
  -5  11  -1   14.98    0.83
  -6 -11  -1    7.74    0.71
   6 -11   1    8.57    0.69
   6  11   1    7.95    0.69
  -6  11  -1    7.62    0.65
   7 -11   1    1.16    0.37
  -7 -11  -1    0.46    0.38
  -7  11  -1    1.39    0.41
   7  11   1    1.00    0.39
  -8 -11  -1   10.63    0.78
   8 -11   1   12.28    0.79
  -8  11  -1   11.89    0.79
   8  11   1   10.89    0.79
   9 -11   1    1.92    0.41
  -9 -11  -1    1.94    0.45
  -9  11  -1    1.97    0.47
   9  11   1    1.99    0.47
 -10 -11  -1    0.95    0.40
  10  11   1    1.48    0.44
 -10  11  -1    1.44    0.45
 -11 -11  -1   12.95    0.81
  11  11   1   12.81    0.90
 -11  11  -1   12.36    0.85
 -12  11  -1    1.76    0.49
  12  11   1    1.57    0.49
  13  11   1    4.01    0.63
 -11 -12   1    0.51    0.42
  11  12  -1    1.09    0.45
 -11  12   1    1.73    0.50
 -10 -12   1   21.50    1.12
  10  12  -1   23.13    1.17
 -10  12   1   22.21    1.13
  -9 -12   1   18.99    1.05
   9 -12  -1   18.41    0.96
  -9  12   1   18.58    1.03
   9  12  -1   19.81    1.06
  -8 -12   1    2.26    0.53
   8 -12  -1    3.48    0.51
  -8  12   1    2.91    0.54
   8  12  -1    3.64    0.56
   7 -12  -1   18.16    0.98
  -7 -12   1   19.30    1.05
   7  12  -1   19.86    1.04
  -7  12   1   20.52    1.03
  -6 -12   1    1.53    0.51
   6 -12  -1    3.65    0.51
  -6  12   1    3.19    0.51
   6  12  -1    4.56    0.57
   5 -12  -1   13.24    0.85
  -5 -12   1   13.81    0.93
   5  12  -1   14.41    0.88
  -5  12   1   14.33    0.86
   4 -12  -1   11.59    0.81
  -4 -12   1   12.39    0.88
   4  12  -1   12.55    0.81
  -4  12   1   11.77    0.80
   3 -12  -1    1.29    0.41
  -3 -12   1    0.95    0.46
  -3  12   1    1.35    0.42
   3  12  -1    1.60    0.42
   2 -12  -1   13.53    0.86
  -2 -12   1   11.76    0.84
   2  12  -1   12.81    0.82
  -2  12   1   12.60    0.82
   1 -12  -1    2.12    0.45
  -1 -12   1    2.16    0.50
   1  12  -1    2.50    0.47
  -1  12   1    2.17    0.46
   0 -12  -1    2.64    0.52
   0 -12   1    2.94    0.52
   0  12   1    3.65    0.54
   0  12  -1    4.57    0.56
   1 -12   1    6.21    0.65
  -1 -12  -1    5.92    0.65
   1  12   1    6.62    0.66
  -1  12  -1    6.53    0.63
  -2 -12  -1    2.87    0.51
   2 -12   1    1.86    0.48
   2  12   1    2.81    0.50
  -2  12  -1    3.95    0.53
   3 -12   1    5.72    0.64
  -3 -12  -1    4.82    0.62
   3  12   1    5.99    0.65
  -3  12  -1    5.73    0.60
   4 -12   1    4.80    0.59
  -4 -12  -1    4.12    0.60
   4  12   1    5.55    0.64
  -4  12  -1    5.47    0.60
   5 -12   1    7.74    0.71
  -5 -12  -1    7.60    0.73
  -5  12  -1    8.44    0.70
   5  12   1    8.75    0.75
   6 -12   1   12.40    0.83
  -6 -12  -1   11.13    0.86
   6  12   1   12.69    0.88
  -6  12  -1   11.80    0.79
   7 -12   1   -0.47    0.32
  -7 -12  -1   -0.28    0.33
   7  12   1    0.14    0.36
  -7  12  -1    0.37    0.35
   8 -12   1    1.03    0.40
  -8 -12  -1    0.08    0.40
   8  12   1    0.79    0.43
   9 -12   1    0.11    0.33
  -9 -12  -1   -0.87    0.30
   9  12   1   -0.14    0.34
 -10 -12  -1    0.39    0.38
  10  12   1    0.44    0.41
  -8 -13   1   15.09    0.98
   8 -13  -1   14.37    0.93
  -8  13   1   15.77    0.95
   8  13  -1   14.73    0.98
  -7 -13   1   11.80    0.91
   7 -13  -1   11.49    0.84
  -7  13   1   12.76    0.87
   7  13  -1   13.55    0.93
   6 -13  -1    4.16    0.57
  -6 -13   1    4.64    0.62
  -6  13   1    4.78    0.61
   6  13  -1    6.08    0.70
  -5 -13   1   12.65    0.91
   5 -13  -1   12.60    0.87
   5  13  -1   13.35    0.90
  -5  13   1   12.76    0.87
   4 -13  -1   -0.04    0.33
  -4 -13   1   -0.10    0.35
  -4  13   1    0.15    0.34
   4  13  -1   -0.20    0.30
  -3 -13   1    3.40    0.57
   3 -13  -1    3.35    0.54
  -3  13   1    3.61    0.56
   3  13  -1    2.41    0.51
   2 -13  -1    7.46    0.72
  -2 -13   1    7.80    0.76
  -2  13   1    8.82    0.74
   2  13  -1    8.55    0.75
  -1 -13   1    0.86    0.41
   1 -13  -1    0.98    0.42
  -1  13   1    1.21    0.44
   1  13  -1    1.42    0.44
   0 -13  -1    4.96    0.61
   0 -13   1    5.13    0.63
   0  13   1    5.62    0.66
   1 -13   1    9.15    0.78
  -1 -13  -1   10.10    0.80
   1  13   1    8.47    0.76
  -2 -13  -1    0.37    0.38
   2 -13   1    0.20    0.36
   2  13   1    0.83    0.44
   3 -13   1   18.13    1.05
  -3 -13  -1   20.60    1.10
   3  13   1   18.42    1.06
  -4 -13  -1    6.28    0.71
   4 -13   1    5.48    0.65
   4  13   1    6.12    0.71
   5 -13   1   13.55    0.92
  -5 -13  -1   14.06    0.95
   5  13   1   12.60    0.92
  -6 -13  -1   31.19    1.40
   6 -13   1   32.12    1.38
   6  13   1   31.56    1.42
  -7 -13  -1    0.43    0.41
   7 -13   1    0.27    0.38
   7  13   1    0.11    0.41
  21   0  -2    1.26    0.44
 -21   0   2    1.32    0.43
  20   0  -2    4.07    0.56
 -20   0   2    5.55    0.57
  19   0  -2    0.09    0.33
 -19   0   2    0.46    0.31
  18   0  -2    0.03    0.31
 -18   0   2    0.23    0.29
 -17   0   2    4.73    0.48
  17   0  -2    5.13    0.55
  16   0  -2    0.17    0.28
 -16   0   2    0.14    0.25
 -15   0   2    0.21    0.24
  15   0  -2    0.26    0.26
 -14   0   2    0.12    0.22
  14   0  -2    0.41    0.25
 -13   0   2    7.33    0.48
  13   0  -2    7.97    0.54
  12   0  -2    0.81    0.25
 -12   0   2    0.87    0.23
  11   0  -2   47.86    1.28
 -10   0   2    1.26    0.21
  10   0  -2    1.39    0.23
   9   0  -2   89.79    1.99
  -9   0   2   88.46    2.04
   8   0  -2   96.46    2.10
  -8   0   2   97.94    2.17
  -7   0   2   13.30    0.46
   7   0  -2   12.82    0.47
   6   0  -2  311.52    6.06
  -6   0   2  313.54    6.36
  -5   0   2   36.51    0.88
   5   0  -2   35.68    0.86
   5   0  -2   37.12    0.81
   4   0  -2  317.09    6.19
  -4   0   2  311.74    6.55
   4   0  -2  323.65    6.71
  -3   0   2  389.88    7.90
   3   0  -2  390.30    8.12
   3   0  -2  377.24    7.48
  -2   0   2  423.80    8.92
   2   0  -2  418.70    8.43
   2   0  -2  451.16    9.10
  -1   0   2  132.73    3.01
   1   0  -2  152.29    3.11
   1   0  -2  141.14    2.83
   0   0   2  148.42    3.32
   0   0  -2  155.59    3.29
   1   0   2  489.58   10.01
  -1   0  -2  531.74   10.64
   1   0   2  501.61   10.56
  -2   0  -2   12.95    0.33
   2   0   2   12.15    0.33
   2   0   2   11.64    0.38
   3   0   2  559.20   11.07
  -3   0  -2  571.94   14.32
   3   0   2  589.88   11.80
   4   0   2  694.85   13.63
  -4   0  -2  706.34   14.48
  -4   0  -2  710.75   14.45
  -5   0  -2   15.06    0.46
   5   0   2   14.74    0.50
  -5   0  -2   15.51    0.40
   6   0   2  164.38    3.36
  -6   0  -2  159.40    3.47
  -6   0  -2  173.57    3.44
  -7   0  -2   88.63    1.85
  -7   0  -2   89.79    1.96
   7   0   2   83.51    1.92
  -8   0  -2    3.13    0.26
  -8   0  -2    3.12    0.16
   8   0   2    3.04    0.33
   9   0   2   89.79    2.05
  -9   0  -2   89.87    1.89
  -9   0  -2   89.12    2.07
 -10   0  -2   22.99    0.76
  10   0   2   23.08    0.81
  11   0   2   60.16    1.56
 -11   0  -2   60.08    1.56
 -12   0  -2   61.83    1.63
  12   0   2   63.16    1.66
 -13   0  -2    1.15    0.26
  13   0   2    1.06    0.30
  14   0   2  194.05    4.21
 -14   0  -2  193.68    4.34
 -15   0  -2   10.30    0.61
  15   0   2   10.76    0.69
  16   0   2   94.69    2.43
 -16   0  -2   93.44    2.44
 -17   0  -2   66.05    1.94
  17   0   2   68.49    1.96
  18   0   2   15.72    0.87
 -18   0  -2   15.22    0.83
  19   0   2   75.81    2.21
 -19   0  -2   75.24    2.20
 -20   0  -2    2.83    0.49
  20   0   2    4.08    0.58
 -21   0  -2   36.43    1.47
  21   0   2   40.99    1.56
 -21  -1   2   10.14    0.75
  21  -1  -2   10.31    0.80
  21   1  -2   10.99    0.81
 -21   1   2    9.38    0.73
  20  -1  -2    0.96    0.40
 -20  -1   2    1.23    0.41
 -20   1   2    0.81    0.37
  20   1  -2    1.07    0.44
 -19  -1   2   24.87    1.08
  19  -1  -2   27.47    1.15
 -19   1   2   23.53    1.07
  19   1  -2   26.37    1.13
 -18  -1   2    2.05    0.40
  18  -1  -2    2.16    0.43
 -18   1   2    1.77    0.39
  18   1  -2    1.65    0.41
 -17  -1   2   20.96    0.92
  17  -1  -2   21.72    0.96
  17   1  -2   21.67    0.96
 -17   1   2   21.09    0.92
  16  -1  -2   17.76    0.84
 -16  -1   2   16.91    0.78
  16   1  -2   16.59    0.81
 -16   1   2   16.01    0.78
 -15  -1   2    6.42    0.49
  15  -1  -2    7.47    0.57
  15   1  -2    5.59    0.52
 -15   1   2    6.06    0.49
 -14  -1   2   29.32    1.01
  14  -1  -2   29.86    1.03
  14   1  -2   29.59    1.03
 -14   1   2   30.43    1.03
 -13  -1   2    7.36    0.47
  13  -1  -2    6.63    0.51
 -13   1   2    7.50    0.48
  13   1  -2    6.61    0.50
  12  -1  -2   29.64    0.98
 -12  -1   2   30.22    0.96
  12   1  -2   30.09    0.97
 -12   1   2   31.03    0.98
 -11  -1   2   33.24    0.98
  11  -1  -2   32.66    0.99
 -11   1   2   32.65    0.99
  11   1  -2   32.80    0.98
 -10  -1   2    0.34    0.17
  10  -1  -2   -0.13    0.18
 -10   1   2    0.54    0.17
  10   1  -2   -0.03    0.18
   9  -1  -2   71.76    1.65
  -9  -1   2   72.11    1.69
   9   1  -2   69.76    1.64
  -9   1   2   70.17    1.69
   8  -1  -2   18.50    0.63
  -8  -1   2   20.47    0.63
   8   1  -2   19.07    0.62
  -8   1   2   19.81    0.63
  -7  -1   2    2.03    0.23
   7  -1  -2    1.68    0.20
  -7   1   2    2.29    0.23
   7   1  -2    2.15    0.13
   7   1  -2    2.02    0.22
  -6  -1   2  147.20    3.12
   6  -1  -2  147.97    2.99
   6  -1  -2  151.38    3.11
   6   1  -2  147.10    2.99
  -6   1   2  151.47    3.14
   6   1  -2  145.86    3.08
   5  -1  -2    1.62    0.12
  -5  -1   2    1.69    0.17
   5  -1  -2    1.34    0.15
   5   1  -2    1.64    0.16
   5   1  -2    1.45    0.12
  -5   1   2    1.43    0.15
  -4  -1   2   78.06    1.67
   4  -1  -2   74.57    1.60
   4  -1  -2   82.39    1.67
   4   1  -2   78.22    1.62
  -4   1   2   78.19    1.69
   4   1  -2   77.88    1.66
   3  -1  -2   68.43    1.45
  -3  -1   2   74.48    1.52
   3  -1  -2   75.21    1.54
   3   1  -2   70.88    1.52
   3   1  -2   69.63    1.47
  -3   1   2   70.74    1.54
   2  -1  -2   11.12    0.30
   2  -1  -2   12.48    0.33
  -2   1   2   10.41    0.33
   2   1  -2   10.08    0.32
   2   1  -2   10.88    0.31
  -1  -1   2  208.48    4.52
   1  -1  -2  193.07    4.19
   1  -1  -2  220.46    4.50
   1   1  -2  206.86    4.21
   1   1  -2  221.55    4.51
  -1   1   2  209.22    4.40
   1   1  -2  225.31    4.67
   0  -1   2   77.80    1.62
   0  -1  -2   75.46    1.62
   0  -1  -2   88.98    1.72
   0   1   2   75.52    1.70
   0   1  -2   86.04    1.70
   0   1   2   75.11    1.64
  -1  -1  -2  273.86    5.64
   1  -1   2  265.07    5.28
  -1   1  -2  265.97    5.69
   1   1   2  258.64    5.30
  -1   1  -2  280.38    5.70
   1   1   2  265.41    5.57
  -2  -1  -2   73.65    1.59
   2  -1   2   73.39    1.55
  -2   1  -2   77.49    1.58
  -2   1  -2   75.63    1.55
   2   1   2   70.25    1.49
   2   1   2   69.87    1.57
   3  -1   2   12.35    0.44
  -3  -1  -2   12.48    0.37
  -3   1  -2   13.18    0.36
   3   1   2   12.87    0.39
   3   1   2   12.86    0.40
  -3   1  -2   13.98    0.37
   4  -1   2  485.58    9.54
  -4  -1  -2  487.98   10.31
   4   1   2  507.13    9.60
  -4   1  -2  504.22   10.27
  -4   1  -2  520.29   10.29
   4   1   2  484.21   10.21
   5  -1   2    6.62    0.36
  -5  -1  -2    7.78    0.26
  -5   1  -2    7.79    0.30
   5   1   2    5.38    0.34
   5   1   2    6.98    0.31
  -5   1  -2    7.27    0.25
   6  -1   2  131.91    2.77
  -6  -1  -2  135.54    2.78
  -6   1  -2  134.87    2.83
   6   1   2  135.05    2.86
  -6   1  -2  134.08    2.77
   6   1   2  127.18    2.72
  -7  -1  -2   47.25    1.04
  -7  -1  -2   45.24    1.15
   7  -1   2   46.18    1.18
  -7   1  -2   46.37    1.14
  -7   1  -2   46.16    1.03
   7   1   2   46.37    1.14
   8  -1   2    0.51    0.20
  -8  -1  -2    0.54    0.09
  -8  -1  -2    0.73    0.16
  -8   1  -2    0.65    0.09
   8   1   2    1.20    0.21
  -8   1  -2    1.09    0.17
  -9  -1  -2    6.20    0.37
  -9  -1  -2    5.34    0.24
   9  -1   2    5.96    0.43
   9   1   2    5.84    0.41
  -9   1  -2    7.38    0.24
  -9   1  -2    6.13    0.36
 -10  -1  -2    0.88    0.20
  10  -1   2    0.72    0.24
 -10  -1  -2    1.61    0.15
  10   1   2    1.18    0.25
 -10   1  -2    1.23    0.21
  11  -1   2    0.13    0.22
 -11  -1  -2    0.24    0.18
  11   1   2    0.35    0.22
 -11   1  -2    0.00    0.17
 -12  -1  -2    4.82    0.41
  12  -1   2    5.18    0.49
  12   1   2    5.21    0.47
 -12   1  -2    5.27    0.41
 -13  -1  -2    4.60    0.42
  13  -1   2    3.98    0.44
  13   1   2    5.17    0.49
 -13   1  -2    5.10    0.42
 -14  -1  -2    3.00    0.39
  14  -1   2    3.15    0.42
 -14   1  -2    2.84    0.38
  14   1   2    2.39    0.39
 -15  -1  -2    8.28    0.56
  15  -1   2    8.82    0.64
 -15   1  -2    8.65    0.57
  15   1   2    9.68    0.64
 -16  -1  -2    2.45    0.39
  16  -1   2    1.80    0.39
 -16   1  -2    2.19    0.39
  16   1   2    2.88    0.44
 -17  -1  -2    7.95    0.61
  17  -1   2    8.89    0.69
  17   1   2    8.53    0.67
 -17   1  -2    8.50    0.62
 -18  -1  -2    8.09    0.63
  18  -1   2    9.31    0.74
 -18   1  -2    9.58    0.67
  18   1   2   10.08    0.73
 -19  -1  -2    3.62    0.51
  19  -1   2    3.21    0.54
 -19   1  -2    3.63    0.53
  19   1   2    3.84    0.55
 -20  -1  -2   12.07    0.80
  20  -1   2   12.96    0.88
 -20   1  -2   11.37    0.77
  20   1   2   12.15    0.85
  21  -1   2    0.06    0.39
 -21  -1  -2    0.45    0.35
  21   1   2    0.23    0.37
 -21   1  -2    0.10    0.36
  21  -2  -2    0.96    0.43
 -21  -2   2    0.97    0.42
 -21   2   2    0.59    0.42
  21   2  -2    0.46    0.40
  20  -2  -2    3.86    0.53
 -20  -2   2    3.82    0.54
 -20   2   2    3.49    0.55
  20   2  -2    3.36    0.54
 -19  -2   2    0.33    0.32
  19  -2  -2    0.75    0.38
  19   2  -2    0.72    0.37
 -19   2   2    0.34    0.34
  18  -2  -2    8.43    0.68
 -18  -2   2    7.62    0.61
 -18   2   2    6.94    0.61
  18   2  -2    7.46    0.64
  17  -2  -2    2.47    0.43
 -17  -2   2    2.68    0.42
 -17   2   2    2.49    0.43
  17   2  -2    2.23    0.43
  16  -2  -2    5.79    0.56
 -16  -2   2    5.99    0.51
  16   2  -2    5.21    0.54
 -16   2   2    4.83    0.50
  15  -2  -2   26.53    1.00
 -15  -2   2   24.96    0.95
  15   2  -2   25.15    0.98
 -15   2   2   25.18    0.97
  14  -2  -2    0.89    0.29
 -14  -2   2    1.04    0.27
  14   2  -2    0.51    0.29
 -14   2   2    0.81    0.28
 -13  -2   2   40.89    1.21
  13  -2  -2   41.48    1.24
 -13   2   2   38.20    1.22
  13   2  -2   40.83    1.22
 -12  -2   2   40.30    1.19
  12  -2  -2   42.14    1.21
  12   2  -2   41.38    1.19
 -12   2   2   41.60    1.22
  11  -2  -2   45.07    1.23
 -11  -2   2   43.39    1.22
  11   2  -2   44.62    1.22
 -11   2   2   43.93    1.24
 -10  -2   2   75.27    1.86
  10  -2  -2   78.24    1.83
 -10  -2   2   81.66    1.70
  10   2  -2   77.55    1.82
 -10   2   2   78.43    1.89
   9  -2  -2    3.70    0.37
   9  -2  -2    2.00    0.15
   9   2  -2    3.39    0.36
  -9   2   2    3.54    0.32
   8  -2  -2  157.07    3.16
   8  -2  -2  150.25    3.12
  -8  -2   2  147.78    3.25
  -8   2   2  150.90    3.27
   8   2  -2  151.52    3.12
   7  -2  -2   53.00    1.21
   7  -2  -2   52.38    1.25
  -7  -2   2   55.03    1.30
   7   2  -2   54.52    1.21
   7   2  -2   51.62    1.25
  -7   2   2   55.48    1.32
   6  -2  -2  141.57    2.86
   6  -2  -2  143.70    2.97
  -6  -2   2  139.21    2.99
   6   2  -2  140.86    2.96
   6   2  -2  141.36    2.87
  -6   2   2  141.85    3.02
   5  -2  -2  107.35    2.27
   5  -2  -2  118.03    2.38
   5   2  -2  110.32    2.28
   5   2  -2  112.34    2.38
  -5   2   2  110.85    2.41
   5   2  -2  111.80    2.37
   4  -2  -2   20.36    0.54
   4  -2  -2   21.85    0.57
   4   2  -2   21.68    0.57
   4   2  -2   20.70    0.56
  -4   2   2   21.62    0.59
   4   2  -2   20.60    0.55
   3  -2  -2   89.97    1.95
   3  -2  -2   88.08    1.81
  -3   2   2   93.25    1.97
   3   2  -2   91.43    1.94
   3   2  -2   93.24    1.92
   3   2  -2   87.04    1.84
   2  -2  -2   11.66    0.38
   2  -2  -2   11.09    0.31
   2   2  -2   12.54    0.37
   2   2  -2   11.69    0.37
  -2   2   2   10.56    0.41
   2   2  -2   12.53    0.34
   1  -2  -2  145.32    3.08
  -1  -2   2  151.12    2.97
   1  -2  -2  156.76    3.17
  -1   2   2  154.24    3.07
   1   2  -2  146.46    3.10
  -1   2   2  151.24    3.16
   1   2  -2  147.04    3.13
   0  -2  -2    0.58    0.11
   0   2  -2    0.53    0.10
   0   2  -2    0.39    0.09
   1  -2   2   17.56    0.50
  -1  -2  -2   18.03    0.41
  -1  -2  -2   19.24    0.52
   1   2   2   18.98    0.54
  -1   2  -2   17.01    0.46
  -1   2  -2   18.25    0.49
   1   2   2   17.78    0.40
  -2  -2  -2  220.71    4.59
   2  -2   2  222.80    4.34
  -2   2  -2  224.05    4.64
   2   2   2  216.82    4.33
   2   2   2  229.52    4.56
  -2   2  -2  213.74    4.61
   3  -2   2   28.28    0.76
  -3  -2  -2   29.75    0.75
  -3   2  -2   30.01    0.71
   3   2   2   28.90    0.67
  -3   2  -2   31.48    0.73
   3   2   2   28.85    0.76
   4  -2   2   24.47    0.70
  -4  -2  -2   25.52    0.66
  -4   2  -2   24.84    0.63
   4   2   2   24.86    0.69
  -4   2  -2   25.37    0.64
   4   2   2   23.58    0.62
   5  -2   2   70.41    1.60
  -5  -2  -2   73.93    1.60
  -5   2  -2   71.71    1.59
   5   2   2   69.99    1.53
   5   2   2   71.17    1.64
  -5   2  -2   71.73    1.56
  -6  -2  -2    2.00    0.19
   6  -2   2    1.33    0.22
  -6   2  -2    1.81    0.17
  -6   2  -2    1.87    0.21
   6   2   2    1.79    0.19
   6   2   2    2.04    0.23
   7  -2   2   59.08    1.44
  -7  -2  -2   60.93    1.35
   7   2   2   58.11    1.44
  -7   2  -2   60.06    1.41
  -7   2  -2   58.81    1.32
   7   2   2   58.24    1.37
   8  -2   2   82.93    1.94
  -8  -2  -2   87.41    1.85
   8   2   2   83.20    1.97
  -8   2  -2   84.72    1.82
  -8   2  -2   86.00    1.94
   8   2   2   81.53    1.87
  -9  -2  -2   11.16    0.51
   9  -2   2   11.35    0.57
  -9  -2  -2   11.70    0.39
   9   2   2   11.61    0.52
  -9   2  -2   11.97    0.51
  -9   2  -2   11.83    0.37
  10  -2   2   32.48    1.02
 -10  -2  -2   32.56    0.79
 -10  -2  -2   31.09    0.97
 -10   2  -2   32.18    0.77
  10   2   2   31.76    0.96
 -10   2  -2   31.97    0.95
 -11  -2  -2    2.73    0.32
  11  -2   2    2.14    0.33
  11   2   2    2.00    0.30
 -11   2  -2    3.02    0.33
  12  -2   2    8.39    0.60
 -12  -2  -2    9.22    0.54
  12   2   2    8.72    0.56
 -12   2  -2    8.64    0.50
 -13  -2  -2    1.11    0.27
  13  -2   2    0.66    0.30
 -13   2  -2    0.97    0.26
  13   2   2    0.54    0.27
 -14  -2  -2   10.85    0.62
  14  -2   2   10.87    0.68
 -14   2  -2   10.43    0.60
  14   2   2   11.29    0.64
 -15  -2  -2    5.75    0.50
  15  -2   2    6.53    0.59
 -15   2  -2    5.64    0.48
  15   2   2    6.26    0.55
 -16  -2  -2    4.58    0.49
  16  -2   2    5.43    0.59
 -16   2  -2    5.55    0.50
  16   2   2    5.40    0.55
 -17  -2  -2    5.11    0.51
  17  -2   2    5.06    0.55
 -17   2  -2    4.19    0.48
  17   2   2    5.27    0.54
 -18  -2  -2    0.55    0.32
  18  -2   2   -0.27    0.34
  18   2   2    0.09    0.34
 -18   2  -2    0.20    0.31
 -19  -2  -2    2.75    0.47
  19  -2   2    2.54    0.50
 -19   2  -2    2.61    0.47
  19   2   2    2.41    0.47
 -20  -2  -2    0.20    0.33
  20  -2   2    0.51    0.40
  20   2   2    0.40    0.39
 -20   2  -2    0.11    0.36
  21  -3  -2   20.02    1.07
 -21  -3   2   20.61    1.08
  21   3  -2   20.69    1.08
 -21   3   2   21.31    1.08
 -20  -3   2    5.06    0.61
  20  -3  -2    5.79    0.63
  20   3  -2    5.49    0.61
 -20   3   2    5.14    0.63
  19  -3  -2   33.84    1.30
 -19  -3   2   31.49    1.27
 -19   3   2   32.65    1.30
  19   3  -2   33.49    1.29
  18  -3  -2    2.43    0.46
 -18  -3   2    2.80    0.45
 -18   3   2    1.85    0.42
  18   3  -2    2.09    0.45
  17  -3  -2   36.70    1.29
 -17  -3   2   36.11    1.28
 -17   3   2   36.93    1.31
  17   3  -2   36.68    1.28
  16  -3  -2   12.58    0.73
 -16  -3   2   13.05    0.71
 -16   3   2   12.46    0.72
  16   3  -2   12.41    0.71
 -15  -3   2   31.72    1.12
  15  -3  -2   32.15    1.13
  15   3  -2   32.20    1.11
 -15   3   2   31.78    1.14
 -14  -3   2   31.95    1.09
  14  -3  -2   33.14    1.11
 -14   3   2   32.23    1.11
  14   3  -2   33.17    1.09
  13  -3  -2    1.15    0.30
 -13  -3   2    1.26    0.28
 -13   3   2    1.48    0.31
  13   3  -2    1.36    0.29
 -12  -3   2   19.78    0.77
  12  -3  -2   21.21    0.80
 -12   3   2   20.21    0.79
  12   3  -2   20.79    0.78
 -11  -3   2    9.04    0.49
  11  -3  -2    9.17    0.54
 -11  -3   2    9.86    0.37
 -11   3   2    9.27    0.52
  11   3  -2    8.84    0.51
 -10  -3   2   19.40    0.62
  10  -3  -2   20.50    0.58
 -10  -3   2   21.06    0.73
  10  -3  -2   21.59    0.74
  10   3  -2   21.03    0.73
 -10   3   2   20.62    0.75
  -9  -3   2    9.12    0.38
   9  -3  -2    8.90    0.36
   9  -3  -2    9.52    0.48
  -9  -3   2    9.00    0.45
   9   3  -2    8.98    0.45
  -9   3   2    9.02    0.47
   8  -3  -2    3.03    0.32
   8   3  -2    3.22    0.30
   8   3  -2    2.92    0.25
  -8   3   2    3.09    0.30
   7  -3  -2   32.05    0.85
   7  -3  -2   29.98    0.81
   7   3  -2   30.41    0.83
   7   3  -2   30.23    0.81
   7   3  -2   31.64    0.87
  -7   3   2   31.31    0.88
   6  -3  -2  153.86    3.12
   6  -3  -2  156.72    3.28
   6   3  -2  155.37    3.27
   6   3  -2  153.10    3.28
   6   3  -2  153.45    3.13
  -6   3   2  154.57    3.32
   5  -3  -2    3.32    0.27
   5  -3  -2    4.49    0.28
  -5   3   2    4.74    0.30
   5   3  -2    4.23    0.26
   5   3  -2    4.51    0.28
   5   3  -2    4.27    0.27
   4  -3  -2  149.26    3.09
   4  -3  -2  142.49    2.87
  -4   3   2  147.32    3.10
   4   3  -2  140.49    3.06
   4   3  -2  145.54    3.04
   4   3  -2  143.21    2.89
   3  -3  -2  122.20    2.63
   3  -3  -2  118.21    2.41
   3   3  -2  119.23    2.60
   3   3  -2  124.20    2.57
  -3   3   2  126.33    2.64
   3   3  -2  120.34    2.45
   2  -3  -2   83.61    1.66
   2  -3  -2   84.58    1.86
   2   3  -2   83.80    1.84
  -2   3   2   82.31    1.87
   2   3  -2   83.24    1.79
   2   3  -2   80.99    1.72
   1  -3  -2  192.73    3.90
  -1  -3   2  179.57    3.63
   1   3  -2  175.91    3.79
   1   3  -2  184.92    3.86
  -1   3   2  189.49    3.89
   0  -3   2   34.47    0.86
   0  -3  -2   39.63    0.94
   0   3  -2   37.53    0.90
   0   3  -2   34.67    0.88
   0   3   2   36.63    0.96
  -1  -3  -2  498.87   10.19
   1  -3   2  468.26    9.52
   1   3   2  493.71    9.85
  -1   3  -2  477.74    9.98
  -1   3  -2  492.45   10.09
  -2  -3  -2   14.28    0.48
   2  -3   2   11.98    0.47
   2   3   2   12.68    0.49
  -2   3  -2   13.93    0.45
  -2   3  -2   12.20    0.43
   3  -3   2  233.20    4.62
  -3  -3  -2  238.05    4.89
  -3   3  -2  235.56    4.85
  -3   3  -2  231.92    4.79
   3   3   2  227.81    4.51
   3   3   2  236.71    4.87
   4  -3   2   95.29    2.06
  -4  -3  -2   99.65    2.14
  -4   3  -2   96.98    2.10
   4   3   2   95.69    2.15
   4   3   2   93.14    1.94
  -4   3  -2   95.30    2.08
  -5  -3  -2   71.12    1.59
   5  -3   2   69.26    1.57
   5   3   2   66.58    1.45
  -5   3  -2   66.06    1.53
   5   3   2   68.19    1.61
  -5   3  -2   68.57    1.55
  -6  -3  -2  122.82    2.57
   6  -3   2  115.22    2.50
  -6   3  -2  115.42    2.54
   6   3   2  117.86    2.60
  -6   3  -2  116.21    2.51
   6   3   2  114.08    2.40
  -7  -3  -2   65.04    1.48
   7  -3   2   61.34    1.52
  -7   3  -2   64.68    1.45
   7   3   2   61.69    1.55
  -7   3  -2   63.05    1.50
   7   3   2   62.18    1.43
   8  -3   2   97.94    2.22
  -8  -3  -2   99.36    2.17
   8   3   2   97.53    2.12
  -8   3  -2  100.02    2.14
  -8   3  -2   96.46    2.22
   8   3   2   96.57    2.28
  -9  -3  -2    1.93    0.22
   9  -3   2    1.99    0.29
  -9   3  -2    1.80    0.25
  -9   3  -2    1.57    0.17
   9   3   2    1.59    0.25
   9   3   2    1.77    0.26
  10  -3   2   22.95    0.85
 -10  -3  -2   22.82    0.65
  10   3   2   22.05    0.81
 -10   3  -2   21.88    0.77
  10   3   2   20.67    0.74
 -10   3  -2   22.77    0.63
 -11  -3  -2    7.90    0.35
  11  -3   2    6.52    0.52
 -11  -3  -2    7.77    0.49
 -11   3  -2    6.52    0.44
  11   3   2    7.61    0.49
 -12  -3  -2    0.70    0.25
  12  -3   2    1.09    0.30
 -12   3  -2    0.68    0.25
  12   3   2    0.09    0.24
 -13  -3  -2    4.55    0.43
  13  -3   2    3.57    0.43
  13   3   2    3.90    0.41
 -13   3  -2    3.44    0.39
 -14  -3  -2    0.53    0.28
  14  -3   2    0.33    0.31
 -14   3  -2    0.26    0.26
  14   3   2    0.16    0.28
  15  -3   2    0.94    0.36
 -15  -3  -2    0.56    0.31
 -15   3  -2    0.80    0.31
  15   3   2    0.71    0.32
 -16  -3  -2    3.21    0.44
  16  -3   2    2.71    0.46
  16   3   2    2.96    0.43
 -16   3  -2    2.03    0.39
  17  -3   2    0.29    0.36
 -17  -3  -2   -0.24    0.27
  17   3   2    0.19    0.31
 -17   3  -2    0.11    0.30
 -18  -3  -2    0.02    0.27
  18  -3   2    0.31    0.36
 -18   3  -2   -0.22    0.29
  18   3   2    0.16    0.34
 -19  -3  -2    2.39    0.46
  19  -3   2    4.15    0.58
  19   3   2    3.11    0.51
 -19   3  -2    3.26    0.52
  20  -3   2    1.10    0.46
 -20  -3  -2    0.90    0.38
 -20   3  -2    0.19    0.38
  20   3   2    0.60    0.40
  21  -4  -2    5.59    0.64
 -21   4   2    4.04    0.63
  21   4  -2    4.62    0.62
  20  -4  -2   15.49    0.92
 -20  -4   2   14.81    0.88
 -20   4   2   14.76    0.90
  20   4  -2   15.19    0.92
 -19  -4   2    0.35    0.33
  19  -4  -2    0.34    0.37
 -19   4   2    0.27    0.35
  19   4  -2    0.18    0.36
 -18  -4   2   13.42    0.78
  18  -4  -2   13.42    0.81
  18   4  -2   12.58    0.79
 -18   4   2   14.03    0.81
  17  -4  -2   16.17    0.85
 -17  -4   2   15.87    0.83
 -17   4   2   16.71    0.86
  17   4  -2   16.73    0.85
  16  -4  -2    1.51    0.38
 -16  -4   2    2.39    0.39
 -16   4   2    1.95    0.40
  16   4  -2    2.41    0.42
  15  -4  -2    6.28    0.55
 -15  -4   2    7.23    0.55
 -15   4   2    6.59    0.55
  15   4  -2    6.75    0.55
  14  -4  -2   -0.17    0.25
 -14  -4   2    0.20    0.23
  14   4  -2    0.07    0.25
 -14   4   2   -0.01    0.24
  13  -4  -2   11.40    0.63
 -13  -4   2   11.65    0.62
  13   4  -2   10.23    0.59
 -13   4   2   11.28    0.63
  12  -4  -2    3.56    0.38
 -12  -4   2    3.31    0.38
 -12   4   2    2.97    0.36
  12   4  -2    3.42    0.37
 -11  -4   2    2.69    0.31
 -11  -4   2    1.45    0.23
  11  -4  -2    2.05    0.30
  11   4  -2    2.77    0.31
 -11   4   2    2.14    0.31
  10  -4  -2   45.03    1.23
 -10  -4   2   46.14    1.26
 -10  -4   2   46.10    1.18
  10  -4  -2   43.86    1.14
  10   4  -2   44.41    1.20
 -10   4   2   45.03    1.28
  -9  -4   2   15.05    0.55
   9  -4  -2   14.15    0.59
   9  -4  -2   14.38    0.52
   9   4  -2   15.38    0.59
   9   4  -2   14.58    0.60
  -9   4   2   14.81    0.62
   8  -4  -2    2.63    0.28
   8   4  -2    3.46    0.32
   8   4  -2    3.02    0.30
   8   4  -2    2.92    0.28
  -8   4   2    3.53    0.33
   7  -4  -2   83.74    1.92
   7  -4  -2   83.56    1.83
  -7   4   2   81.61    1.96
   7   4  -2   83.53    1.91
   7   4  -2   83.34    1.83
   7   4  -2   83.04    1.93
   6  -4  -2   12.38    0.47
   6  -4  -2    9.50    0.49
   6   4  -2   11.68    0.47
   6   4  -2   13.26    0.49
  -6   4   2   13.62    0.53
   6   4  -2   12.15    0.48
   5  -4  -2   38.85    1.09
   5  -4  -2   42.68    0.99
   5   4  -2   42.77    1.08
   5   4  -2   41.00    1.01
   5   4  -2   42.36    1.07
  -5   4   2   44.82    1.14
   4  -4  -2  142.57    3.14
   4  -4  -2  146.55    2.88
   4   4  -2  142.68    3.08
   4   4  -2  142.85    2.91
  -4   4   2  151.52    3.16
   4   4  -2  142.17    3.12
   3  -4  -2    9.46    0.32
   3  -4  -2    9.36    0.43
   3   4  -2    9.24    0.41
  -3   4   2   10.39    0.47
   3   4  -2    9.94    0.39
   3   4  -2    9.21    0.38
  -2  -4   2  126.25    2.64
   2  -4  -2  134.10    2.87
   2  -4  -2  132.12    2.57
   2   4  -2  127.73    2.78
  -2   4   2  131.71    2.88
   2   4  -2  131.53    2.84
  -1  -4   2   35.70    0.89
   1  -4  -2   37.51    0.99
   1   4  -2   38.54    0.97
   1   4  -2   35.42    0.94
  -1   4   2   37.27    1.03
   0  -4  -2  117.65    2.51
   0  -4   2  105.61    2.29
   0   4   2  118.37    2.54
   0   4  -2  112.14    2.47
   0   4  -2  107.62    2.43
  -1  -4  -2   53.83    1.28
   1  -4   2   47.63    1.15
  -1   4  -2   49.06    1.22
  -1   4  -2   49.27    1.21
   1   4   2   49.77    1.29
   2  -4   2   16.98    0.57
  -2  -4  -2   18.54    0.62
   2   4   2   16.81    0.61
   2   4   2   18.45    0.42
  -2   4  -2   17.27    0.57
  -2   4  -2   17.14    0.57
  -3  -4  -2   65.83    1.59
   3  -4   2   65.68    1.50
  -3   4  -2   65.13    1.53
   3   4   2   67.88    1.61
   3   4   2   65.29    1.35
  -3   4  -2   66.74    1.55
  -4  -4  -2    2.78    0.29
   4  -4   2    2.89    0.32
   4   4   2    3.65    0.31
  -4   4  -2    3.39    0.27
   4   4   2    3.36    0.21
  -4   4  -2    3.48    0.27
  -5  -4  -2   24.90    0.76
   5  -4   2   24.77    0.77
  -5   4  -2   25.42    0.73
   5   4   2   24.70    0.79
  -5   4  -2   25.31    0.73
   5   4   2   24.59    0.64
   6  -4   2    5.93    0.40
  -6  -4  -2    6.80    0.37
  -6   4  -2    6.14    0.33
  -6   4  -2    7.04    0.36
   6   4   2    6.64    0.32
   6   4   2    6.26    0.39
   7  -4   2    0.00    0.18
  -7  -4  -2   -0.13    0.13
  -7   4  -2   -0.05    0.13
   7   4   2    0.03    0.16
   7   4   2   -0.10    0.13
  -7   4  -2   -0.05    0.13
   8  -4   2   33.93    1.03
  -8  -4  -2   35.84    0.97
   8   4   2   33.86    0.92
  -8   4  -2   34.60    0.99
  -8   4  -2   34.51    0.92
   8   4   2   33.31    1.04
   9  -4   2    4.91    0.44
  -9  -4  -2    4.83    0.35
   9   4   2    5.33    0.37
  -9   4  -2    5.24    0.33
   9   4   2    4.71    0.41
  -9   4  -2    5.39    0.39
  10  -4   2    6.67    0.51
 -10  -4  -2    6.78    0.38
  10   4   2    7.05    0.48
 -10   4  -2    5.85    0.35
 -10   4  -2    5.83    0.42
  10   4   2    7.03    0.44
  11  -4   2    7.38    0.55
 -11  -4  -2    8.21    0.41
  11   4   2    6.85    0.52
  11   4   2    7.72    0.49
 -11   4  -2    7.17    0.48
  12  -4   2   12.77    0.69
 -12  -4  -2   13.15    0.66
 -12   4  -2   11.66    0.61
  12   4   2   12.55    0.61
 -13  -4  -2    6.68    0.52
  13  -4   2    6.34    0.57
 -13   4  -2    6.32    0.50
  13   4   2    5.89    0.50
  14  -4   2   23.16    0.99
 -14  -4  -2   23.92    0.98
 -14   4  -2   23.22    0.93
  14   4   2   23.37    0.90
 -15  -4  -2    0.57    0.29
  15  -4   2    0.27    0.32
  15   4   2    0.08    0.29
 -15   4  -2   -0.10    0.27
 -16  -4  -2   18.91    0.91
  16  -4   2   19.61    0.95
 -16   4  -2   17.36    0.86
  16   4   2   18.52    0.87
  17  -4   2    8.73    0.71
 -17  -4  -2    8.45    0.65
 -17   4  -2    8.43    0.65
  17   4   2    8.27    0.66
  18  -4   2    2.12    0.47
 -18  -4  -2    1.99    0.43
 -18   4  -2    2.40    0.47
  18   4   2    1.43    0.42
  19  -4   2    5.29    0.63
 -19  -4  -2    4.71    0.59
  19   4   2    3.77    0.54
 -19   4  -2    5.24    0.62
  20  -4   2    0.62    0.42
 -20  -4  -2    1.22    0.40
  20   4   2   -0.76    0.34
 -20   4  -2    0.51    0.40
 -20  -5   2    1.04    0.41
  20  -5  -2    0.59    0.38
 -20   5   2    0.90    0.43
  20   5  -2   -0.12    0.37
 -19  -5   2    0.09    0.30
  19  -5  -2   -0.16    0.34
  19   5  -2   -0.09    0.37
 -19   5   2   -0.20    0.34
  18  -5  -2    2.98    0.48
 -18  -5   2    3.26    0.48
 -18   5   2    2.65    0.49
  18   5  -2    2.37    0.48
 -17  -5   2    1.80    0.40
  17  -5  -2    1.32    0.40
 -17   5   2    0.84    0.38
  17   5  -2    0.85    0.39
  16  -5  -2    5.15    0.57
 -16  -5   2    5.79    0.54
  16   5  -2    5.32    0.54
 -16   5   2    6.11    0.57
  15  -5  -2   31.76    1.12
 -15  -5   2   30.03    1.13
 -15   5   2   31.59    1.17
  15   5  -2   31.59    1.12
  14  -5  -2    0.11    0.28
 -14  -5   2    0.41    0.26
  14   5  -2    0.33    0.28
 -14   5   2    0.07    0.27
  13  -5  -2   41.51    1.25
 -13  -5   2   40.64    1.29
  13   5  -2   40.84    1.24
 -13   5   2   41.45    1.32
 -12  -5   2   11.24    0.61
  12  -5  -2   10.82    0.60
 -12   5   2   11.95    0.64
  12   5  -2   10.94    0.59
 -11  -5   2    6.83    0.41
  11  -5  -2    6.16    0.47
  11   5  -2    6.11    0.45
 -11   5   2    6.11    0.49
 -10  -5   2   17.37    0.66
  10  -5  -2   18.28    0.70
  10  -5  -2   17.29    0.65
  10   5  -2   17.76    0.72
 -10   5   2   18.52    0.75
  10   5  -2   17.74    0.68
  -9  -5   2    0.21    0.22
   9  -5  -2    0.83    0.23
  -9   5   2    1.28    0.28
   9   5  -2    1.06    0.24
   9   5  -2    0.83    0.24
   8  -5  -2   54.25    1.42
   8  -5  -2   56.40    1.36
   8   5  -2   54.45    1.44
   8   5  -2   55.49    1.35
  -8   5   2   56.12    1.49
   7  -5  -2   21.34    0.73
   7  -5  -2   22.03    0.68
   7   5  -2   21.90    0.72
  -7   5   2   21.35    0.77
   7   5  -2   21.59    0.68
   7   5  -2   20.87    0.72
   6  -5  -2   24.48    0.70
   6  -5  -2   23.93    0.79
   6   5  -2   24.69    0.72
  -6   5   2   25.04    0.83
   6   5  -2   24.24    0.76
   6   5  -2   24.36    0.77
   5  -5  -2   55.38    1.41
   5  -5  -2   55.75    1.25
   5   5  -2   54.40    1.38
  -5   5   2   57.71    1.46
   5   5  -2   56.03    1.41
   5   5  -2   54.09    1.28
   4  -5  -2   17.22    0.51
   4  -5  -2   17.69    0.63
   4   5  -2   17.51    0.60
  -4   5   2   17.25    0.67
   4   5  -2   16.95    0.61
   4   5  -2   17.49    0.55
   3  -5  -2   67.17    1.40
   3  -5  -2   67.30    1.64
  -3  -5   2   66.96    1.48
   3   5  -2   65.53    1.62
  -3   5   2   65.75    1.66
   3   5  -2   68.72    1.59
   2  -5  -2  115.25    2.61
   2  -5  -2  117.51    2.28
  -2  -5   2  115.73    2.38
   2   5  -2  113.15    2.58
   2   5  -2  115.03    2.54
  -2   5   2  114.85    2.63
  -1  -5   2    8.03    0.39
   1  -5  -2   10.89    0.47
   1   5  -2    9.85    0.44
  -1   5   2    9.56    0.51
   1   5  -2    7.74    0.44
   0  -5   2  345.05    6.92
   0  -5  -2  370.49    7.46
   0   5  -2  355.24    7.34
   0   5   2  354.41    7.42
   0   5  -2  362.07    7.42
   1  -5   2  180.99    3.73
  -1  -5  -2  189.02    4.05
  -1   5  -2  186.42    3.98
   1   5   2  188.88    4.06
  -1   5  -2  187.89    4.01
  -2  -5  -2  104.75    2.36
   2  -5   2   98.77    2.15
  -2   5  -2  101.86    2.31
   2   5   2  101.74    2.36
  -2   5  -2   98.46    2.28
   3  -5   2  240.58    4.97
  -3  -5  -2  253.88    5.36
  -3   5  -2  246.52    5.24
   3   5   2  256.73    5.33
   3   5   2  258.12    4.85
  -3   5  -2  250.79    5.30
   4  -5   2    0.65    0.19
  -4  -5  -2    0.56    0.19
  -4   5  -2    0.67    0.17
  -4   5  -2    0.46    0.17
   4   5   2    0.23    0.18
  -5  -5  -2  192.19    4.13
   5  -5   2  186.41    3.87
   5   5   2  189.58    4.13
  -5   5  -2  187.79    4.04
  -5   5  -2  193.28    4.08
   5   5   2  189.17    3.72
  -6  -5  -2   29.47    0.90
   6  -5   2   26.80    0.86
   6   5   2   27.61    0.91
   6   5   2   28.16    0.72
  -6   5  -2   27.16    0.85
  -6   5  -2   28.22    0.84
   7  -5   2  197.91    4.09
  -7  -5  -2  196.41    4.29
  -7   5  -2  200.59    4.25
  -7   5  -2  203.09    4.25
   7   5   2  196.35    3.94
   7   5   2  192.98    4.32
  -8  -5  -2  163.24    3.52
   8  -5   2  155.37    3.38
   8   5   2  156.42    3.24
  -8   5  -2  162.61    3.46
  -8   5  -2  154.35    3.48
   8   5   2  158.30    3.58
  -9  -5  -2   12.28    0.56
   9  -5   2   11.73    0.62
   9   5   2   12.04    0.51
   9   5   2   11.62    0.61
  -9   5  -2   11.30    0.55
  -9   5  -2   12.64    0.52
 -10  -5  -2  151.66    3.26
  10  -5   2  143.43    3.21
  10   5   2  140.61    3.37
 -10   5  -2  143.02    3.29
 -10   5  -2  155.70    3.22
  10   5   2  137.74    3.06
 -11  -5  -2   10.21    0.50
  11  -5   2   10.16    0.63
  11   5   2    9.08    0.59
 -11   5  -2    9.59    0.56
  11   5   2   10.25    0.53
  12  -5   2   47.70    1.42
  12   5   2   46.38    1.46
 -12   5  -2   48.10    1.40
  12   5   2   47.07    1.31
 -13  -5  -2   50.68    1.57
  13  -5   2   50.88    1.52
 -13   5  -2   49.60    1.49
  13   5   2   51.49    1.41
  14  -5   2    3.59    0.46
 -14  -5  -2    3.53    0.48
  14   5   2    3.64    0.42
 -14   5  -2    2.81    0.42
 -15  -5  -2   61.09    1.86
  15  -5   2   63.05    1.81
 -15   5  -2   60.52    1.78
  15   5   2   59.54    1.67
 -16  -5  -2    8.69    0.67
  16  -5   2    8.70    0.69
 -16   5  -2    8.81    0.65
  16   5   2    9.22    0.65
 -17  -5  -2    9.73    0.71
  17  -5   2   10.23    0.75
  17   5   2    9.95    0.69
 -17   5  -2    8.94    0.68
 -18  -5  -2   24.48    1.15
  18  -5   2   25.88    1.16
  18   5   2   24.97    1.08
 -18   5  -2   25.20    1.12
  19  -5   2    0.30    0.39
 -19  -5  -2   -0.72    0.30
 -19   5  -2   -0.70    0.30
  19   5   2   -0.24    0.35
 -19  -6   2    1.23    0.42
  19  -6  -2    0.80    0.39
  19   6  -2    1.12    0.42
 -19   6   2    0.49    0.40
  18  -6  -2    7.72    0.67
 -18  -6   2    6.87    0.61
 -18   6   2    7.40    0.68
  18   6  -2    6.79    0.65
  17  -6  -2   16.36    0.85
 -17  -6   2   13.74    0.83
  17   6  -2   15.24    0.83
 -17   6   2   14.67    0.86
  16  -6  -2    1.71    0.39
 -16  -6   2    1.84    0.40
  16   6  -2    1.53    0.39
 -16   6   2    1.39    0.40
  15  -6  -2   40.91    1.31
 -15  -6   2   37.92    1.34
 -15   6   2   38.06    1.37
  15   6  -2   40.26    1.29
  14  -6  -2   15.03    0.75
 -14  -6   2   14.07    0.75
  14   6  -2   14.28    0.73
 -14   6   2   13.81    0.78
  13  -6  -2   54.40    1.49
 -13  -6   2   51.67    1.56
 -13   6   2   52.03    1.60
  13   6  -2   51.99    1.47
  12  -6  -2   71.24    1.78
 -12   6   2   67.88    1.92
  12   6  -2   70.28    1.77
 -11  -6   2    2.62    0.36
  11  -6  -2    3.59    0.37
 -11   6   2    3.39    0.43
  11   6  -2    3.89    0.38
  11   6  -2    3.84    0.42
 -10  -6   2  111.49    2.62
  10  -6  -2  113.73    2.59
  10  -6  -2  111.37    2.48
  10   6  -2  108.24    2.65
 -10   6   2  110.55    2.70
  10   6  -2  109.70    2.47
   9  -6  -2    0.73    0.25
   9  -6  -2    1.65    0.26
  -9  -6   2    1.16    0.27
   9   6  -2    1.91    0.29
  -9   6   2    2.06    0.35
   9   6  -2    1.66    0.28
   8  -6  -2  132.57    2.79
   8  -6  -2  129.72    3.00
   8   6  -2  130.81    3.00
   8   6  -2  131.08    2.80
  -8   6   2  132.91    3.07
   7  -6  -2   32.99    1.03
   7  -6  -2   33.27    0.91
   7   6  -2   33.14    1.02
  -7   6   2   33.33    1.08
   7   6  -2   33.45    1.02
   7   6  -2   34.29    0.93
   6  -6  -2  108.71    2.24
   6  -6  -2  103.14    2.48
   6   6  -2  105.80    2.26
  -6   6   2  104.53    2.51
   6   6  -2  104.99    2.47
   6   6  -2  104.57    2.44
   5  -6  -2  158.75    3.13
   5  -6  -2  152.90    3.47
   5   6  -2  155.60    3.17
   5   6  -2  154.73    3.46
  -5   6   2  155.53    3.49
   5   6  -2  152.35    3.40
   4  -6  -2    6.61    0.43
   4  -6  -2    6.77    0.33
  -4  -6   2    6.90    0.37
   4   6  -2    6.76    0.43
  -4   6   2    7.57    0.50
   4   6  -2    6.97    0.42
   3  -6  -2  111.69    2.21
  -3  -6   2  110.70    2.31
   3  -6  -2  109.66    2.56
   3   6  -2  109.10    2.49
   3   6  -2  107.81    2.54
  -3   6   2  108.48    2.57
   2  -6  -2    6.15    0.26
   2  -6  -2    6.71    0.42
  -2  -6   2    5.44    0.34
  -2   6   2    5.49    0.43
   2   6  -2    5.74    0.39
   2   6  -2    6.41    0.40
   1  -6  -2    5.32    0.41
  -1  -6   2    5.60    0.35
   1   6  -2    5.93    0.40
  -1   6   2    5.35    0.43
   1   6  -2    5.34    0.38
   0  -6  -2   25.53    0.86
   0  -6   2   24.98    0.74
   0   6  -2   25.67    0.84
   0   6   2   26.03    0.90
   0   6  -2   25.96    0.84
   1  -6   2   13.13    0.52
  -1  -6  -2   15.08    0.62
  -1   6  -2   14.29    0.60
   1   6   2   14.15    0.64
  -1   6  -2   13.58    0.57
   2  -6   2    0.44    0.18
  -2  -6  -2    0.22    0.19
   2   6   2    0.28    0.20
  -2   6  -2    0.33    0.18
  -2   6  -2    0.24    0.18
  -3  -6  -2   75.46    1.46
  -3  -6  -2   66.05    1.78
   3  -6   2   71.68    1.63
   3   6   2   71.05    1.82
  -3   6  -2   69.71    1.75
  -3   6  -2   68.86    1.73
   4  -6   2   19.97    0.70
  -4  -6  -2   20.76    0.79
  -4   6  -2   20.80    0.75
   4   6   2   21.28    0.55
  -4   6  -2   21.37    0.75
   4   6   2   21.66    0.81
  -5  -6  -2   16.98    0.70
   5  -6   2   17.06    0.66
  -5   6  -2   17.34    0.67
  -5   6  -2   17.80    0.68
   5   6   2   17.39    0.51
   5   6   2   19.11    0.75
   6  -6   2   29.74    0.94
  -6  -6  -2   30.60    0.99
  -6   6  -2   30.58    0.97
   6   6   2   30.28    0.78
   6   6   2   30.25    1.01
  -6   6  -2   31.17    0.95
  -7  -6  -2    7.74    0.50
   7  -6   2    7.92    0.51
  -7   6  -2    8.16    0.47
  -7   6  -2    8.04    0.49
   7   6   2    8.19    0.40
   7   6   2    8.54    0.54
   8  -6   2   38.01    1.16
  -8  -6  -2   41.75    1.21
  -8   6  -2   42.79    1.17
   8   6   2   39.71    1.03
  -8   6  -2   40.28    1.20
   8   6   2   40.45    1.27
   9  -6   2    0.28    0.25
  -9  -6  -2    0.44    0.22
   9   6   2    0.65    0.26
   9   6   2    0.85    0.21
  -9   6  -2    0.44    0.21
  -9   6  -2    0.14    0.24
  10  -6   2   54.92    1.52
 -10  -6  -2   55.20    1.50
 -10   6  -2   59.61    1.47
 -10   6  -2   53.84    1.53
  10   6   2   53.27    1.37
  10   6   2   51.20    1.58
  11  -6   2   21.05    0.87
 -11  -6  -2   23.62    0.83
  11   6   2   22.31    0.78
 -11   6  -2   20.95    0.86
  11   6   2   21.35    0.92
  12  -6   2   14.38    0.76
 -12   6  -2   14.00    0.72
  12   6   2   15.15    0.79
  12   6   2   15.15    0.68
  13  -6   2   20.35    0.90
 -13   6  -2   21.55    0.91
  13   6   2   20.61    0.83
  13   6   2   22.67    0.99
  14  -6   2    1.14    0.38
 -14  -6  -2    1.50    0.38
  14   6   2    1.55    0.35
 -14   6  -2    1.36    0.40
  15  -6   2    8.34    0.67
 -15  -6  -2    8.16    0.63
  15   6   2    8.26    0.61
 -15   6  -2    7.31    0.61
  16  -6   2   -0.07    0.34
 -16  -6  -2    1.43    0.41
 -16   6  -2    0.61    0.37
  16   6   2    0.34    0.33
  17  -6   2    1.56    0.45
 -17  -6  -2    2.92    0.49
 -17   6  -2    1.69    0.45
  18  -6   2    0.36    0.38
 -18  -6  -2    0.67    0.34
 -18   6  -2    0.20    0.39
  19  -6   2   -0.05    0.39
 -19   6  -2   -0.65    0.38
 -19  -7   2    2.11    0.48
 -19   7   2    2.36    0.56
 -18  -7   2    1.21    0.43
  18  -7  -2    1.64    0.44
 -18   7   2    1.55    0.49
 -17  -7   2    1.37    0.39
  17  -7  -2    0.95    0.38
 -17   7   2    0.37    0.41
  17   7  -2    0.99    0.38
  16  -7  -2    8.30    0.67
 -16  -7   2    8.31    0.64
  16   7  -2    8.12    0.66
 -16   7   2    8.72    0.73
 -15  -7   2    1.09    0.37
  15  -7  -2    0.64    0.32
 -15   7   2   -0.08    0.38
  15   7  -2    1.16    0.36
 -14  -7   2   14.60    0.79
  14  -7  -2   16.02    0.79
 -14   7   2   14.63    0.84
  14   7  -2   15.43    0.78
  13  -7  -2    2.95    0.39
 -13  -7   2    2.81    0.42
 -13   7   2    2.29    0.44
  13   7  -2    3.31    0.41
  12  -7  -2    9.37    0.57
 -12   7   2    8.43    0.64
  12   7  -2    8.91    0.59
  12   7  -2    8.42    0.59
 -11  -7   2   41.04    1.28
  11  -7  -2   42.42    1.21
  11   7  -2   41.87    1.32
  11   7  -2   41.14    1.21
 -11   7   2   40.32    1.36
  10  -7  -2    0.92    0.25
  10  -7  -2    0.78    0.25
 -10  -7   2   -0.21    0.28
  10   7  -2    0.76    0.27
 -10   7   2    0.90    0.32
  10   7  -2    1.18    0.27
   9  -7  -2   36.92    1.05
  -9  -7   2   34.91    1.17
   9  -7  -2   35.47    1.13
   9   7  -2   37.24    1.18
  -9   7   2   35.54    1.22
   9   7  -2   37.69    1.06
   8  -7  -2    0.48    0.20
   8  -7  -2   -0.25    0.22
  -8  -7   2    0.05    0.24
  -8   7   2    0.38    0.30
   8   7  -2    0.28    0.21
   8   7  -2    0.37    0.22
   7  -7  -2   62.57    1.44
   7  -7  -2   58.45    1.62
   7   7  -2   61.51    1.46
   7   7  -2   60.80    1.62
  -7   7   2   57.48    1.66
   6  -7  -2    5.35    0.47
   6  -7  -2    7.38    0.40
  -6   7   2    6.74    0.52
   6   7  -2    5.65    0.46
   6   7  -2    6.74    0.46
   5  -7  -2   19.39    0.59
   5  -7  -2   17.76    0.75
  -5  -7   2   18.32    0.62
   5   7  -2   18.40    0.72
  -5   7   2   17.82    0.77
   5   7  -2   18.32    0.75
   4  -7  -2   45.08    1.03
  -4  -7   2   44.61    1.11
   4  -7  -2   44.68    1.30
  -4   7   2   42.80    1.31
   4   7  -2   42.80    1.28
   4   7  -2   44.28    1.25
   3  -7  -2    0.45    0.22
   3  -7  -2    0.58    0.13
  -3  -7   2    0.34    0.16
   3   7  -2    0.51    0.21
  -3   7   2    0.37    0.25
   3   7  -2    0.41    0.21
  -2  -7   2   19.30    0.64
   2  -7  -2   18.88    0.77
   2  -7  -2   20.23    0.51
   2   7  -2   18.54    0.76
   2   7  -2   18.91    0.74
  -2   7   2   18.82    0.80
  -1  -7   2    2.43    0.26
   1  -7  -2    2.54    0.32
   1   7  -2    2.60    0.31
  -1   7   2    1.92    0.36
   1   7  -2    2.30    0.32
   0  -7  -2    2.94    0.34
   0  -7   2    2.89    0.28
   0   7  -2    2.76    0.33
   0   7   2    2.58    0.37
   0   7  -2    2.97    0.36
   1  -7   2   13.75    0.57
  -1  -7  -2   15.27    0.69
  -1   7  -2   14.56    0.65
  -1   7  -2   14.52    0.65
   1   7   2   15.36    0.72
   2  -7   2    3.32    0.32
  -2  -7  -2    4.04    0.43
   2   7   2    3.21    0.40
  -2   7  -2    3.74    0.39
  -2   7  -2    3.34    0.37
  -3  -7  -2    2.76    0.35
   3  -7   2    2.66    0.30
  -3   7  -2    3.77    0.38
  -3   7  -2    2.91    0.34
   3   7   2    3.75    0.41
  -4  -7  -2    5.86    0.47
   4  -7   2    3.75    0.42
  -4   7  -2    6.43    0.47
   4   7   2    5.57    0.48
  -4   7  -2    5.92    0.45
  -5  -7  -2    8.32    0.54
   5  -7   2    7.87    0.49
  -5   7  -2    7.99    0.51
  -5   7  -2    8.69    0.53
   5   7   2    7.65    0.54
   6  -7   2   10.74    0.59
  -6  -7  -2   11.99    0.63
   6   7   2   12.68    0.67
  -6   7  -2   12.82    0.63
  -6   7  -2   12.26    0.60
   7  -7   2    4.06    0.39
  -7  -7  -2    3.97    0.43
  -7   7  -2    4.60    0.45
  -7   7  -2    3.99    0.41
   7   7   2    4.28    0.46
  -8  -7  -2   15.29    0.71
   8  -7   2   15.35    0.69
   8   7   2   16.38    0.77
  -8   7  -2   15.71    0.69
  -8   7  -2   15.10    0.72
  -9  -7  -2   19.62    0.80
   9  -7   2   17.52    0.77
  -9   7  -2   18.26    0.80
   9   7   2   18.08    0.84
  -9   7  -2   19.87    0.77
 -10  -7  -2    1.49    0.30
  10  -7   2    1.78    0.34
  10   7   2    1.38    0.35
 -10   7  -2    1.31    0.34
 -11  -7  -2   12.12    0.63
  11  -7   2   10.66    0.65
  11   7   2   10.84    0.69
 -11   7  -2   11.12    0.66
  12  -7   2    2.29    0.39
 -12   7  -2    2.16    0.42
  12   7   2    3.06    0.46
  13  -7   2    3.38    0.45
  13   7   2    2.92    0.48
 -13   7  -2    3.39    0.49
  14  -7   2    0.92    0.37
 -14   7  -2    1.02    0.38
 -15  -7  -2    1.05    0.41
  15  -7   2    1.26    0.40
 -15   7  -2    0.90    0.38
  16  -7   2    0.79    0.40
 -16  -7  -2    0.29    0.37
 -16   7  -2    0.58    0.40
 -17  -7  -2    0.15    0.37
  17  -7   2    0.35    0.38
 -17   7  -2   -0.39    0.33
  18  -7   2    0.83    0.43
 -18  -7  -2    0.45    0.43
 -18   7  -2    0.19    0.40
 -18  -8   2    6.38    0.63
 -18   8   2    4.89    0.69
  17  -8  -2   11.09    0.75
 -17  -8   2    9.96    0.75
 -17   8   2    9.68    0.81
 -16  -8   2    4.88    0.57
  16  -8  -2    5.97    0.61
 -16   8   2    5.43    0.68
  15  -8  -2   21.82    0.94
 -15  -8   2   19.15    0.95
 -15   8   2   20.83    1.06
 -14  -8   2    0.68    0.34
  14  -8  -2    0.69    0.32
 -14   8   2    0.12    0.37
  13  -8  -2   40.43    1.25
 -13   8   2   38.00    1.42
  12  -8  -2   25.43    0.92
  12   8  -2   25.68    1.04
 -12   8   2   24.22    1.07
 -11  -8   2   13.25    0.72
  11  -8  -2   13.81    0.66
  11   8  -2   12.10    0.70
 -11   8   2   12.74    0.76
  10  -8  -2   66.55    1.64
  10  -8  -2   65.72    1.78
 -10  -8   2   65.72    1.83
 -10   8   2   61.54    1.87
  10   8  -2   63.86    1.84
  10   8  -2   66.41    1.65
  -9  -8   2   -0.24    0.25
   9  -8  -2    0.19    0.23
   9  -8  -2    0.30    0.22
   9   8  -2    0.29    0.22
   9   8  -2    0.08    0.23
  -9   8   2    0.16    0.31
   8  -8  -2   48.72    1.24
  -8  -8   2   47.28    1.47
   8  -8  -2   46.61    1.42
  -8   8   2   47.85    1.49
   8   8  -2   47.14    1.43
  -7  -8   2   12.04    0.53
   7  -8  -2   12.04    0.53
   7  -8  -2   11.00    0.64
  -7  -8   2   10.84    0.67
   7   8  -2   10.86    0.62
  -7   8   2   10.92    0.66
  -6  -8   2   56.60    1.38
   6  -8  -2   56.48    1.62
  -6   8   2   54.05    1.61
   6   8  -2   56.10    1.57
   5  -8  -2   74.39    1.99
  -5  -8   2   76.66    1.72
  -5   8   2   73.99    2.00
   5   8  -2   75.15    1.94
   5   8  -2   72.31    1.97
  -4  -8   2   11.73    0.51
   4  -8  -2   10.24    0.64
   4   8  -2   11.74    0.62
  -4   8   2   11.67    0.67
   4   8  -2   11.80    0.63
   3  -8  -2   92.34    2.33
  -3  -8   2   91.83    2.01
  -3   8   2   90.06    2.33
   3   8  -2   90.98    2.31
   3   8  -2   90.13    2.26
   2  -8  -2    5.53    0.52
  -2  -8   2    5.17    0.42
   2   8  -2    6.23    0.49
   2   8  -2    4.27    0.49
  -2   8   2    5.71    0.53
   1  -8  -2   73.10    1.94
  -1  -8   2   71.74    1.65
   1   8  -2   70.84    1.91
  -1   8   2   71.16    1.95
   1   8  -2   70.93    1.89
   0  -8  -2   48.95    1.46
   0  -8   2   46.83    1.22
   0   8  -2   45.76    1.40
   0   8   2   48.12    1.49
   0   8  -2   48.14    1.42
  -1  -8  -2   11.78    0.67
   1  -8   2    8.81    0.53
  -1   8  -2   10.56    0.63
  -1   8  -2   10.89    0.61
   1   8   2    9.52    0.65
   2  -8   2   64.92    1.58
  -2  -8  -2   67.75    1.85
   2   8   2   68.34    1.89
  -2   8  -2   65.76    1.80
  -2   8  -2   65.71    1.78
   3  -8   2    9.48    0.53
  -3  -8  -2   10.98    0.64
  -3   8  -2    9.36    0.57
   3   8   2   10.84    0.67
  -3   8  -2   10.19    0.62
  -4  -8  -2    4.29    0.45
   4  -8   2    4.73    0.42
   4   8   2    4.47    0.46
  -4   8  -2    5.05    0.46
  -4   8  -2    5.16    0.47
   5  -8   2   11.33    0.58
  -5  -8  -2   12.56    0.68
  -5   8  -2   12.91    0.65
   5   8   2   13.15    0.71
  -5   8  -2   12.24    0.66
   6  -8   2    2.10    0.31
  -6  -8  -2    2.23    0.36
  -6   8  -2    1.66    0.35
  -6   8  -2    2.24    0.33
   6   8   2    1.96    0.36
   7  -8   2    6.53    0.48
  -7  -8  -2    6.24    0.52
  -7   8  -2    5.96    0.49
   7   8   2    7.13    0.56
  -7   8  -2    6.96    0.55
  -8  -8  -2    4.75    0.47
   8  -8   2    4.09    0.45
  -8   8  -2    4.20    0.45
   8   8   2    3.94    0.47
  -8   8  -2    4.46    0.48
   9  -8   2    8.09    0.56
  -9  -8  -2    8.68    0.59
   9   8   2    9.28    0.65
  -9   8  -2    8.05    0.60
  10  -8   2   31.92    1.08
  10  -8   2   28.88    1.04
 -10  -8  -2   29.60    1.08
 -10   8  -2   29.70    1.12
  10   8   2   29.58    1.17
  11  -8   2    0.06    0.28
 -11  -8  -2    0.33    0.25
 -11   8  -2   -0.44    0.27
  11   8   2    0.27    0.29
  12  -8   2   27.66    1.06
  12   8   2   27.76    1.17
 -12   8  -2   27.59    1.12
  13  -8   2    1.45    0.39
  13   8   2    1.79    0.42
 -13   8  -2    1.25    0.42
  14  -8   2    5.97    0.61
  14   8   2    5.22    0.61
 -14   8  -2    5.91    0.63
  15  -8   2   16.39    0.88
 -15  -8  -2   15.84    0.90
 -15   8  -2   15.23    0.90
  16  -8   2    1.11    0.41
 -16  -8  -2    0.67    0.39
 -16   8  -2    0.67    0.42
  17  -8   2   12.79    0.83
 -17  -8  -2   12.63    0.86
 -17   8  -2   11.91    0.85
 -16  -9   2    8.04    0.68
 -16   9   2    9.16    0.80
 -15  -9   2    1.43    0.41
 -15   9   2    2.65    0.54
 -14  -9   2   12.92    0.77
 -14   9   2   12.12    0.84
  13   9  -2   34.46    1.32
 -13   9   2   34.17    1.37
  12   9  -2    0.14    0.29
 -12   9   2    0.38    0.37
 -11  -9   2   40.50    1.38
 -11   9   2   39.88    1.45
  11   9  -2   41.47    1.42
 -10  -9   2    5.98    0.59
  10  -9  -2    4.82    0.54
  10   9  -2    6.54    0.58
 -10   9   2    6.08    0.62
  -9  -9   2   14.36    0.79
   9  -9  -2   12.19    0.77
   9   9  -2   15.90    0.80
  -9   9   2   15.09    0.83
   8  -9  -2   11.96    0.71
  -8  -9   2   12.66    0.74
  -8   9   2   12.29    0.75
   8   9  -2   12.68    0.71
  -7   9   2    2.15    0.41
   7   9  -2    2.78    0.39
   6  -9  -2   23.44    1.00
  -6  -9   2   23.23    1.03
  -6   9   2   25.58    1.02
   6   9  -2   25.23    0.97
   5  -9  -2   -0.29    0.32
  -5  -9   2    0.07    0.34
  -5   9   2    1.98    0.38
   5   9  -2    1.40    0.31
   4  -9  -2    3.79    0.48
  -4   9   2    4.56    0.49
   4   9  -2    4.04    0.45
   3  -9  -2    7.34    0.59
  -3   9   2    7.70    0.59
   3   9  -2    8.49    0.57
   2  -9  -2   -0.19    0.27
   2   9  -2    0.37    0.25
   2   9  -2    0.32    0.25
  -2   9   2    0.55    0.30
   1  -9  -2    0.85    0.32
  -1   9   2    0.64    0.33
   1   9  -2    0.99    0.28
   1   9  -2    1.45    0.34
   0  -9  -2   15.20    0.77
   0   9  -2   13.78    0.73
   0   9   2   14.30    0.77
   0   9  -2   14.14    0.73
   1  -9   2    0.33    0.22
  -1  -9  -2    0.05    0.28
   1   9   2    0.31    0.28
  -1   9  -2    0.28    0.26
  -1   9  -2    0.08    0.22
   2  -9   2    4.25    0.41
  -2  -9  -2    4.35    0.47
   2   9   2    4.33    0.50
  -2   9  -2    3.91    0.46
  -2   9  -2    4.14    0.45
  -3  -9  -2   34.99    1.25
   3  -9   2   35.80    1.02
   3   9   2   36.57    1.29
  -3   9  -2   35.98    1.21
  -3   9  -2   35.14    1.21
   4  -9   2    0.87    0.25
  -4  -9  -2    0.46    0.32
  -4   9  -2    1.18    0.33
   4   9   2    1.25    0.35
  -4   9  -2    0.97    0.29
  -5  -9  -2   73.92    2.11
   5  -9   2   76.29    1.82
   5   9   2   75.86    2.14
  -5   9  -2   77.29    2.08
  -5   9  -2   76.35    2.04
  -6  -9  -2    4.36    0.50
   6  -9   2    5.22    0.47
   6   9   2    5.61    0.56
  -6   9  -2    5.42    0.54
  -6   9  -2    5.41    0.50
   7  -9   2   61.97    1.59
  -7  -9  -2   62.09    1.83
  -7   9  -2   60.79    1.77
   7   9   2   59.47    1.84
   8  -9   2   27.41    1.07
   8  -9   2   28.21    0.98
  -8  -9  -2   26.87    1.09
  -8   9  -2   27.91    1.09
   8   9   2   28.36    1.16
   9  -9   2   16.53    0.76
   9  -9   2   14.84    0.82
  -9  -9  -2   14.99    0.82
  -9   9  -2   16.94    0.87
   9   9   2   15.56    0.87
  10  -9   2   42.48    1.41
 -10  -9  -2   43.28    1.43
  10  -9   2   43.33    1.33
  10   9   2   43.53    1.54
 -10   9  -2   44.29    1.48
  11  -9   2    0.28    0.30
 -11  -9  -2    0.09    0.29
 -11   9  -2   -0.08    0.33
  11   9   2    0.54    0.35
  12  -9   2   26.64    1.04
 -12   9  -2   27.10    1.15
  12   9   2   25.52    1.19
  13  -9   2    2.33    0.43
  13   9   2    2.64    0.51
 -13   9  -2    2.10    0.50
  14  -9   2    7.64    0.65
  14   9   2    6.90    0.71
 -14   9  -2    6.85    0.69
  15  -9   2    2.25    0.45
 -15   9  -2    1.63    0.50
 -16  -9  -2    0.50    0.41
  16  -9   2    0.89    0.39
 -16   9  -2    0.63    0.48
 -15 -10   2    1.44    0.44
 -15  10   2    2.21    0.56
 -14  10   2   11.70    0.87
 -13  10   2    0.50    0.42
  13  10  -2    0.24    0.34
  12  10  -2   11.10    0.76
 -12  10   2   11.02    0.82
 -11 -10   2    9.00    0.69
  11  10  -2    8.75    0.68
 -11  10   2    9.01    0.75
  10 -10  -2    6.99    0.64
 -10 -10   2    7.79    0.67
 -10  10   2    7.13    0.67
  10  10  -2    7.85    0.65
  -9 -10   2   36.25    1.34
   9 -10  -2   34.46    1.27
  -9  10   2   33.19    1.32
   9  10  -2   36.72    1.32
   8 -10  -2    0.32    0.35
  -8 -10   2    0.72    0.37
   8  10  -2    1.47    0.37
  -8  10   2    1.82    0.44
   7 -10  -2   17.58    0.91
  -7 -10   2   18.06    0.94
  -7  10   2   18.50    0.92
   7  10  -2   19.29    0.90
   6 -10  -2   28.28    1.13
  -6 -10   2   28.12    1.17
  -6  10   2   26.59    1.12
   6  10  -2   28.45    1.10
   5 -10  -2   -0.83    0.29
   5  10  -2    0.13    0.26
  -5  10   2    0.54    0.32
   4 -10  -2   29.25    1.18
  -4 -10   2   31.76    1.24
  -4  10   2   30.46    1.17
   4  10  -2   32.20    1.17
   3 -10  -2    5.26    0.59
  -3 -10   2    5.49    0.62
   3  10  -2    7.04    0.60
  -3  10   2    7.19    0.59
  -2 -10   2   14.19    0.84
   2 -10  -2   14.05    0.81
   2  10  -2   14.45    0.80
  -2  10   2   14.18    0.79
   1 -10  -2   44.85    1.51
   1  10  -2   45.42    1.47
  -1  10   2   43.78    1.49
   0 -10  -2    4.76    0.54
   0  10   2    4.74    0.54
   0  10  -2    4.15    0.51
  -1 -10  -2   50.30    1.63
   1  10   2   50.78    1.65
  -1  10  -2   49.42    1.57
  -2 -10  -2   45.85    1.54
  -2  10  -2   46.38    1.50
   2  10   2   47.30    1.58
  -3 -10  -2   10.09    0.71
  -3  10  -2    9.91    0.66
   3  10   2    9.40    0.71
  -4 -10  -2   60.59    1.85
  -4  10  -2   58.70    1.75
   4  10   2   58.95    1.86
   5 -10   2   -0.16    0.27
  -5 -10  -2    0.27    0.32
  -5  10  -2   -0.35    0.28
   5  10   2    0.08    0.29
   6 -10   2   71.55    2.07
  -6 -10  -2   72.43    2.12
  -6  10  -2   74.29    2.06
   6  10   2   72.52    2.16
  -7 -10  -2   34.32    1.31
   7 -10   2   35.26    1.29
   7  10   2   33.90    1.34
  -7  10  -2   35.62    1.28
  -8 -10  -2   24.38    1.07
   8 -10   2   24.57    1.06
   8  10   2   25.69    1.16
  -8  10  -2   24.71    1.07
   9 -10   2   80.77    2.21
  -9 -10  -2   75.87    2.22
   9  10   2   77.54    2.32
  -9  10  -2   79.18    2.23
 -10 -10  -2    2.27    0.43
 -10  10  -2    2.76    0.51
  10  10   2    2.90    0.51
 -11 -10  -2   57.50    1.79
 -11  10  -2   58.38    1.86
  11  10   2   58.69    1.96
 -12  10  -2   16.60    0.95
  12  10   2   15.21    0.97
 -13  10  -2   14.96    0.94
  13  10   2   14.05    0.94
  14  10   2   21.55    1.17
  13  11  -2    1.22    0.45
 -13  11   2    1.48    0.49
  12  11  -2   15.19    0.92
 -12  11   2   15.36    0.96
 -11 -11   2   11.64    0.80
  11  11  -2   12.39    0.83
 -11  11   2   12.25    0.85
 -10 -11   2   -0.37    0.32
  10  11  -2    0.24    0.32
 -10  11   2   -0.06    0.36
  -9 -11   2   28.94    1.24
   9 -11  -2   27.85    1.16
   9  11  -2   28.53    1.21
  -9  11   2   27.85    1.23
  -8 -11   2   13.65    0.88
   8 -11  -2   14.36    0.82
   8  11  -2   14.49    0.84
  -8  11   2   13.01    0.85
   7 -11  -2   16.94    0.89
  -7 -11   2   16.72    0.95
   7  11  -2   16.70    0.89
  -7  11   2   15.78    0.90
   6 -11  -2   32.47    1.27
  -6 -11   2   33.50    1.34
  -6  11   2   29.54    1.25
   6  11  -2   33.48    1.27
  -5 -11   2    1.44    0.47
   5 -11  -2    1.99    0.41
   5  11  -2    2.51    0.44
  -5  11   2    1.90    0.44
   4 -11  -2   31.88    1.27
  -4 -11   2   32.86    1.34
   4  11  -2   33.45    1.26
  -4  11   2   33.05    1.28
   3 -11  -2   31.14    1.24
  -3 -11   2   29.63    1.26
   3  11  -2   30.66    1.21
  -3  11   2   28.41    1.19
   2 -11  -2   18.09    0.95
  -2 -11   2   16.40    0.95
   2  11  -2   17.63    0.93
  -2  11   2   17.99    0.93
  -1 -11   2   50.53    1.70
   1 -11  -2   49.55    1.68
   1  11  -2   50.48    1.64
  -1  11   2   49.73    1.68
   0 -11  -2    1.80    0.43
   0 -11   2    0.95    0.42
   0  11  -2    1.46    0.42
   0  11   2    1.87    0.46
  -1 -11  -2   47.59    1.64
   1 -11   2   47.07    1.63
   1  11   2   48.80    1.67
  -1  11  -2   48.07    1.58
  -2 -11  -2   18.70    0.98
   2 -11   2   20.79    1.01
   2  11   2   19.59    1.01
  -2  11  -2   20.35    0.97
   3 -11   2   24.90    1.12
  -3 -11  -2   25.01    1.14
  -3  11  -2   26.20    1.10
   3  11   2   24.03    1.13
   4 -11   2   21.90    1.04
  -4 -11  -2   21.97    1.07
  -4  11  -2   22.33    1.01
   4  11   2   21.81    1.07
  -5 -11  -2    2.65    0.49
   5 -11   2    2.61    0.46
   5  11   2    3.04    0.51
  -5  11  -2    2.91    0.47
  -6 -11  -2   11.15    0.80
   6 -11   2   12.53    0.79
  -6  11  -2   12.29    0.77
   6  11   2   12.53    0.84
   7 -11   2    1.85    0.40
  -7 -11  -2    1.33    0.41
   7  11   2    1.84    0.46
  -7  11  -2    2.33    0.47
   8 -11   2    7.53    0.67
  -8 -11  -2    7.60    0.68
  -8  11  -2    8.24    0.70
   8  11   2    8.09    0.73
  -9 -11  -2    6.66    0.63
   9 -11   2    7.41    0.65
   9  11   2    6.87    0.71
 -10 -11  -2    0.20    0.30
  10  11   2    0.35    0.38
 -11 -11  -2    1.60    0.41
  11  11   2    2.35    0.53
  12  11   2    0.73    0.46
 -11 -12   2    0.99    0.45
 -11  12   2    0.41    0.42
  11  12  -2    1.43    0.47
 -10 -12   2   -0.06    0.36
  10  12  -2    0.65    0.39
 -10  12   2    0.36    0.40
   9 -12  -2    0.97    0.37
  -9 -12   2    0.67    0.41
   9  12  -2    1.28    0.41
  -9  12   2    1.28    0.45
   8 -12  -2    0.53    0.37
  -8 -12   2    0.75    0.44
  -8  12   2    1.24    0.44
   8  12  -2    1.51    0.43
  -7 -12   2    2.81    0.54
   7 -12  -2    3.06    0.48
  -7  12   2    3.41    0.55
   7  12  -2    3.24    0.51
  -6 -12   2    5.05    0.65
   6 -12  -2    4.84    0.58
   6  12  -2    5.70    0.64
  -6  12   2    4.73    0.59
   5 -12  -2    3.29    0.51
  -5 -12   2    2.89    0.54
  -5  12   2    3.97    0.56
   5  12  -2    4.09    0.54
  -4 -12   2    5.14    0.64
   4 -12  -2    5.82    0.63
  -4  12   2    5.82    0.63
   4  12  -2    6.76    0.65
  -3 -12   2    3.10    0.56
   3 -12  -2    2.52    0.47
   3  12  -2    3.28    0.50
  -3  12   2    3.37    0.52
  -2 -12   2   14.04    0.91
   2 -12  -2   13.37    0.86
   2  12  -2   13.91    0.85
  -2  12   2   13.12    0.85
   1 -12  -2    0.13    0.32
  -1 -12   2   -0.30    0.35
   1  12  -2    0.51    0.35
  -1  12   2    0.56    0.37
   0 -12  -2   18.16    1.01
   0 -12   2   18.80    1.03
   0  12   2   20.17    1.04
   0  12  -2   19.08    0.98
  -1 -12  -2    1.45    0.44
   1 -12   2    2.00    0.46
   1  12   2    2.12    0.50
  -1  12  -2    2.72    0.49
   2 -12   2   11.30    0.84
  -2 -12  -2   12.51    0.85
   2  12   2   12.62    0.87
   3 -12   2    2.08    0.48
  -3 -12  -2    1.71    0.47
   3  12   2    1.85    0.50
  -4 -12  -2    5.00    0.63
   4 -12   2    5.04    0.61
   4  12   2    5.99    0.68
  -5 -12  -2    3.58    0.56
   5 -12   2    3.56    0.53
   5  12   2    4.75    0.62
   6 -12   2    0.13    0.34
  -6 -12  -2   -0.51    0.33
   6  12   2    0.29    0.35
  -7 -12  -2    0.47    0.41
   7 -12   2    0.63    0.39
   7  12   2    2.02    0.49
   8 -12   2    0.91    0.40
  -8 -12  -2    0.65    0.39
   8  12   2    0.43    0.40
  -9 -12  -2    0.81    0.41
   9 -12   2    0.80    0.42
   9  12   2    1.40    0.49
 -10 -12  -2    1.15    0.41
  10  12   2    0.76    0.47
  -8 -13   2    0.93    0.43
   8 -13  -2   -0.01    0.36
  -8  13   2    0.28    0.38
  -7 -13   2   35.18    1.50
   7 -13  -2   33.07    1.40
  -7  13   2   35.85    1.45
   6 -13  -2   12.08    0.86
  -6 -13   2   14.14    0.96
  -6  13   2   12.76    0.88
  -5 -13   2   11.82    0.90
   5 -13  -2   10.95    0.83
  -5  13   2   10.98    0.84
   4 -13  -2   28.33    1.30
  -4 -13   2   31.28    1.39
  -4  13   2   30.23    1.31
  -3 -13   2    2.56    0.52
   3 -13  -2    2.35    0.49
  -3  13   2    2.79    0.54
   2 -13  -2   20.25    1.09
  -2 -13   2   20.92    1.13
  -2  13   2   21.29    1.10
  -1 -13   2   13.61    0.92
   1 -13  -2   14.80    0.94
  -1  13   2   14.68    0.93
   0 -13  -2    3.59    0.54
   0 -13   2    3.17    0.54
   0  13   2    3.39    0.57
   1 -13   2    9.04    0.77
  -1 -13  -2    8.43    0.76
   1  13   2    9.75    0.81
  -2 -13  -2    0.44    0.39
   2 -13   2    0.64    0.41
   2  13   2    0.59    0.44
  -3 -13  -2    9.98    0.81
   3 -13   2    9.37    0.80
   3  13   2    9.86    0.82
   4 -13   2    4.49    0.61
  -4 -13  -2    4.53    0.63
   4  13   2    4.29    0.63
   5 -13   2    5.69    0.66
  -5 -13  -2    6.47    0.72
   5  13   2    6.24    0.73
   6 -13   2   15.29    0.98
  -6 -13  -2   15.37    1.00
   6  13   2   16.20    1.03
  -7 -13  -2    4.60    0.62
   7 -13   2    4.44    0.61
   7  13   2    4.98    0.70
  21   0  -3    0.08    0.36
 -21   0   3   -0.34    0.32
 -20   0   3    0.24    0.33
  20   0  -3    0.61    0.38
  19   0  -3   -0.08    0.31
 -19   0   3   -0.44    0.27
  18   0  -3    0.34    0.32
 -18   0   3    0.42    0.31
 -17   0   3   -0.02    0.25
  17   0  -3    0.37    0.30
  16   0  -3    0.03    0.27
 -16   0   3    0.05    0.24
 -15   0   3   -0.12    0.22
  15   0  -3    0.04    0.25
 -14   0   3    0.11    0.22
  14   0  -3    0.03    0.22
  13   0  -3   -0.01    0.22
 -13   0   3    0.19    0.20
  12   0  -3    0.02    0.20
 -12   0   3   -0.36    0.15
 -11   0   3    0.26    0.17
  11   0  -3    0.21    0.20
 -10   0   3    0.60    0.18
  10   0  -3    0.02    0.18
  -9   0   3    0.53    0.16
   9   0  -3    0.23    0.17
  -8   0   3    0.17    0.13
   8   0  -3    0.02    0.14
  -7   0   3    0.28    0.12
   7   0  -3   -0.03    0.13
   7   0  -3   -0.08    0.05
  -6   0   3    0.15    0.11
   6   0  -3    0.09    0.12
   6   0  -3    0.06    0.06
   5   0  -3    0.04    0.06
   5   0  -3    0.03    0.10
  -5   0   3    0.09    0.08
   4   0  -3    0.09    0.07
  -4   0   3    0.16    0.09
   4   0  -3   -0.09    0.10
  -3   0   3   -0.30    0.07
   3   0  -3   -0.01    0.10
   3   0  -3   -0.15    0.07
  -2   0   3   -0.21    0.08
   2   0  -3   -0.18    0.09
   1   0  -3   -0.15    0.07
  -1   0   3   -0.04    0.07
   0   0   3    0.09    0.06
   0   0   3    0.06    0.09
   0   0  -3    0.06    0.06
  -1   0  -3    0.04    0.07
   1   0   3    0.00    0.05
   1   0   3   -0.04    0.11
   2   0   3   -0.05    0.07
  -2   0  -3    0.10    0.07
   2   0   3   -0.21    0.13
   3   0   3    0.11    0.08
   3   0   3    0.18    0.12
  -3   0  -3    0.31    0.08
   4   0   3   -0.02    0.08
  -4   0  -3    0.03    0.07
   4   0   3    0.13    0.13
  -5   0  -3    0.02    0.07
  -5   0  -3   -0.05    0.09
   5   0   3    0.25    0.15
  -6   0  -3   -0.05    0.09
   6   0   3    0.19    0.16
  -6   0  -3    0.17    0.08
  -7   0  -3    0.25    0.11
   7   0   3   -0.17    0.15
  -8   0  -3    0.14    0.09
   8   0   3    0.14    0.17
  -8   0  -3   -0.03    0.12
   9   0   3    0.01    0.18
  -9   0  -3   -0.03    0.13
  -9   0  -3    0.00    0.08
 -10   0  -3   -0.36    0.12
 -10   0  -3    0.07    0.09
  10   0   3   -0.24    0.19
  11   0   3   -0.13    0.21
 -11   0  -3   -0.18    0.16
 -12   0  -3    0.11    0.20
  12   0   3   -0.04    0.23
 -13   0  -3   -0.11    0.19
  13   0   3   -0.33    0.24
  14   0   3    0.40    0.29
 -14   0  -3   -0.24    0.19
  15   0   3    0.40    0.32
 -15   0  -3    0.18    0.25
 -16   0  -3    0.29    0.28
  16   0   3   -0.12    0.31
  17   0   3    0.23    0.35
 -17   0  -3    0.23    0.30
 -18   0  -3   -0.12    0.30
  18   0   3    0.68    0.38
  19   0   3    0.50    0.40
 -19   0  -3    0.13    0.31
  20   0   3    0.76    0.41
 -20   0  -3   -0.16    0.31
 -21  -1   3    0.27    0.36
  21  -1  -3    0.52    0.40
 -21   1   3   -0.14    0.33
  21   1  -3    0.04    0.39
  20  -1  -3    2.13    0.47
 -20  -1   3    1.45    0.42
  20   1  -3    1.71    0.46
 -20   1   3    1.72    0.43
  19  -1  -3    0.47    0.36
 -19  -1   3    0.61    0.35
  19   1  -3    0.28    0.35
 -19   1   3    0.75    0.35
 -18  -1   3    2.03    0.41
  18  -1  -3    2.18    0.42
 -18   1   3    2.00    0.41
  18   1  -3    1.47    0.40
  17  -1  -3    3.33    0.46
 -17  -1   3    3.06    0.43
  17   1  -3    2.85    0.44
 -17   1   3    3.31    0.45
 -16  -1   3    1.14    0.32
  16  -1  -3    0.81    0.33
  16   1  -3    1.16    0.36
 -16   1   3    1.33    0.33
  15  -1  -3    4.05    0.44
 -15  -1   3    3.53    0.41
  15   1  -3    4.53    0.48
 -15   1   3    3.79    0.42
 -14  -1   3    0.44    0.24
  14  -1  -3    0.42    0.26
 -14   1   3    0.73    0.26
  14   1  -3    0.54    0.27
 -13  -1   3    2.35    0.31
  13  -1  -3    2.64    0.35
  13   1  -3    2.66    0.35
 -13   1   3    3.41    0.38
  12  -1  -3    0.42    0.23
 -12  -1   3    0.71    0.22
 -12   1   3    0.49    0.21
  12   1  -3    0.38    0.23
 -11  -1   3    0.03    0.16
  11  -1  -3    0.12    0.20
  11   1  -3    0.45    0.21
 -11   1   3    0.11    0.18
  10  -1  -3    1.37    0.24
 -10  -1   3    1.28    0.22
 -10   1   3    1.41    0.23
  10   1  -3    1.16    0.23
   9  -1  -3    1.06    0.21
  -9  -1   3    1.31    0.20
  -9   1   3    1.22    0.21
   9   1  -3    1.27    0.22
   8  -1  -3    0.62    0.17
  -8  -1   3    0.62    0.15
   8   1  -3    0.78    0.09
   8   1  -3    0.90    0.18
  -8   1   3    0.67    0.16
  -7  -1   3   27.21    0.73
   7  -1  -3   26.18    0.60
   7  -1  -3   25.64    0.72
  -7   1   3   26.00    0.74
   7   1  -3   24.92    0.61
   7   1  -3   26.37    0.73
   6  -1  -3    1.24    0.17
   6  -1  -3    1.89    0.14
  -6  -1   3    1.60    0.16
   6   1  -3    1.34    0.17
   6   1  -3    1.41    0.14
  -6   1   3    1.54    0.17
   5  -1  -3   41.92    0.97
  -5  -1   3   41.62    0.99
   5  -1  -3   43.81    0.96
  -5   1   3   42.83    1.02
   5   1  -3   42.89    0.96
   5   1  -3   43.04    0.99
   4  -1  -3   53.81    1.16
  -4  -1   3   53.80    1.19
   4  -1  -3   55.47    1.19
   4   1  -3   53.42    1.18
   4   1  -3   53.15    1.17
  -4   1   3   54.16    1.23
   3  -1  -3   59.66    1.28
   3  -1  -3   63.81    1.36
  -3  -1   3   63.26    1.32
  -3   1   3   60.86    1.36
   3   1  -3   60.94    1.34
   3   1  -3   62.31    1.31
   2  -1  -3  273.10    5.60
  -2  -1   3  283.73    5.94
   2  -1  -3  300.35    6.06
  -2   1   3  289.64    5.99
   2   1  -3  291.37    6.08
   2   1  -3  287.35    5.61
  -1  -1   3   18.77    0.47
   1  -1  -3   22.77    0.54
   1  -1  -3   18.52    0.47
  -1  -1   3   21.23    0.47
  -1  -1   3   18.38    0.52
   1   1  -3   20.66    0.51
  -1   1   3   19.61    0.56
   0  -1  -3  557.73   11.48
   0  -1   3  529.69   10.61
   0   1   3  538.34   11.21
   0   1  -3  555.97   11.42
   0   1   3  541.82   10.66
   1  -1   3    3.56    0.29
   1   1   3    2.11    0.21
  -1   1  -3    3.16    0.12
  -1   1  -3    3.26    0.20
  -2  -1  -3   45.44    1.04
   2  -1   3   47.22    1.06
   2   1   3   44.41    1.00
   2   1   3   44.25    1.04
  -2   1  -3   47.01    1.04
  -2   1  -3   46.44    0.99
   3  -1   3    0.21    0.14
  -3  -1  -3    0.84    0.11
   3   1   3    0.50    0.11
   3   1   3    0.48    0.13
  -3   1  -3    0.54    0.09
  -3   1  -3    0.68    0.09
  -4  -1  -3   66.74    1.47
   4  -1   3   64.69    1.50
   4   1   3   64.06    1.49
   4   1   3   65.94    1.45
  -4   1  -3   69.64    1.47
  -4   1  -3   70.27    1.47
  -5  -1  -3  221.01    4.52
   5  -1   3  214.74    4.37
  -5   1  -3  219.56    4.49
   5   1   3  216.99    4.33
   5   1   3  220.44    4.53
  -5   1  -3  220.42    4.51
   6  -1   3   13.92    0.55
  -6  -1  -3   14.87    0.43
   6   1   3   13.90    0.50
  -6   1  -3   14.49    0.47
  -6   1  -3   14.52    0.41
   6   1   3   13.36    0.51
   7  -1   3  252.98    5.16
  -7  -1  -3  260.23    5.30
   7   1   3  251.21    5.12
  -7   1  -3  258.51    5.33
  -7   1  -3  266.19    5.29
  -8  -1  -3   12.57    0.40
  -8  -1  -3   12.02    0.50
   8  -1   3   12.22    0.57
  -8   1  -3   12.99    0.39
   8   1   3   13.25    0.55
  -8   1  -3   13.33    0.50
   9  -1   3   38.13    1.12
  -9  -1  -3   38.72    1.08
  -9  -1  -3   39.79    0.91
   9   1   3   38.48    1.08
  -9   1  -3   39.16    0.90
  -9   1  -3   37.69    1.05
  10  -1   3   26.77    0.92
 -10  -1  -3   25.25    0.85
 -10  -1  -3   27.08    0.67
  10   1   3   26.96    0.89
 -10   1  -3   27.04    0.85
 -10   1  -3   27.21    0.66
 -11  -1  -3    4.84    0.39
  11  -1   3    5.23    0.48
  11   1   3    5.70    0.46
 -11   1  -3    5.27    0.39
  12  -1   3   26.23    0.97
 -12  -1  -3   25.97    0.91
  12   1   3   26.94    0.95
 -12   1  -3   25.84    0.89
 -13  -1  -3    2.55    0.34
  13  -1   3    1.95    0.37
 -13   1  -3    2.23    0.33
  13   1   3    2.55    0.36
 -14  -1  -3    6.30    0.49
  14  -1   3    5.95    0.56
  14   1   3    6.18    0.53
 -14   1  -3    6.58    0.49
 -15  -1  -3    1.80    0.36
  15  -1   3    3.52    0.47
 -15   1  -3    2.53    0.38
  15   1   3    2.73    0.42
 -16  -1  -3    0.46    0.30
  16  -1   3    1.36    0.39
 -16   1  -3    1.50    0.35
  16   1   3    1.47    0.39
  17  -1   3    5.78    0.60
 -17  -1  -3    5.35    0.53
 -17   1  -3    4.67    0.50
  17   1   3    5.90    0.60
 -18  -1  -3    7.22    0.61
  18  -1   3    6.32    0.65
 -18   1  -3    5.90    0.56
  18   1   3    6.95    0.67
 -19  -1  -3    2.35    0.46
  19  -1   3    2.03    0.49
 -19   1  -3    2.64    0.46
  19   1   3    2.28    0.48
  20  -1   3   16.57    0.99
 -20  -1  -3   15.52    0.92
 -20   1  -3   16.18    0.91
  20   1   3   15.96    0.97
 -21  -2   3   10.02    0.76
  21  -2  -3   10.61    0.82
  21   2  -3   10.15    0.81
 -21   2   3   10.85    0.80
 -20  -2   3    2.99    0.50
  20  -2  -3    3.29    0.52
 -20   2   3    3.13    0.52
  20   2  -3    3.14    0.53
 -19  -2   3   13.25    0.79
  19  -2  -3   13.32    0.81
  19   2  -3   12.97    0.83
 -19   2   3   12.73    0.80
  18  -2  -3   28.12    1.13
 -18  -2   3   25.56    1.08
  18   2  -3   27.86    1.12
 -18   2   3   26.98    1.11
  17  -2  -3    2.12    0.41
 -17  -2   3    2.06    0.39
  17   2  -3    1.85    0.41
 -17   2   3    1.55    0.37
  16  -2  -3   75.25    1.97
 -16  -2   3   71.12    1.97
  16   2  -3   71.39    1.94
 -16   2   3   71.63    2.00
  15  -2  -3   63.20    1.72
 -15  -2   3   60.71    1.72
 -15   2   3   60.83    1.74
  15   2  -3   62.39    1.70
  14  -2  -3   47.75    1.38
 -14  -2   3   46.39    1.37
 -14   2   3   46.22    1.39
  14   2  -3   46.48    1.37
 -13  -2   3  154.98    3.55
  13  -2  -3  164.70    3.46
 -13   2   3  156.24    3.58
  13   2  -3  155.18    3.43
 -12  -2   3    3.66    0.36
  12  -2  -3    2.57    0.33
  12   2  -3    2.51    0.34
 -12   2   3    3.38    0.37
 -11  -2   3  163.68    3.65
  11  -2  -3  169.05    3.52
  11   2  -3  167.71    3.52
 -10  -2   3   68.21    1.66
  10  -2  -3   66.28    1.62
  10   2  -3   66.42    1.62
 -10   2   3   70.97    1.70
  -9  -2   3  149.43    3.27
   9  -2  -3  154.24    3.14
   9  -2  -3  147.00    3.13
   9   2  -3  151.99    3.15
  -9   2   3  151.53    3.30
   9   2  -3  150.76    3.15
   8  -2  -3  264.17    5.24
   8  -2  -3  274.60    5.44
  -8  -2   3  262.88    5.48
   8   2  -3  266.05    5.25
  -8   2   3  258.31    5.51
   8   2  -3  262.62    5.43
   7  -2  -3   14.63    0.42
  -7  -2   3   12.84    0.46
   7  -2  -3   13.65    0.49
   7   2  -3   13.15    0.50
  -7   2   3   14.17    0.52
   7   2  -3   13.27    0.42
   6  -2  -3  286.69    5.76
  -6  -2   3  299.61    6.06
   6  -2  -3  306.88    6.18
   6   2  -3  300.80    5.79
  -6   2   3  293.38    6.09
   6   2  -3  294.54    6.07
   5  -2  -3   64.57    1.44
   5  -2  -3   62.52    1.38
  -5  -2   3   66.27    1.44
   5   2  -3   63.76    1.41
  -5   2   3   65.64    1.49
   5   2  -3   63.84    1.43
   4  -2  -3   65.41    1.39
   4  -2  -3   65.48    1.48
   4   2  -3   65.48    1.46
   4   2  -3   64.31    1.42
  -4   2   3   67.87    1.51
   4   2  -3   69.37    1.46
   3  -2  -3  345.84    7.99
   3  -2  -3  340.83    6.58
   3   2  -3  350.49    6.68
  -3   2   3  319.19    6.92
   3   2  -3  343.56    7.14
   3   2  -3  349.55    7.03
   2  -2  -3    5.13    0.19
  -2   2   3    4.74    0.29
   2   2  -3    4.95    0.26
   2   2  -3    5.78    0.25
   2   2  -3    4.94    0.19
   1  -2  -3  275.64    7.92
   1  -2  -3  261.53    5.33
  -1  -2   3  279.79    5.25
   1   2  -3  267.16    5.61
  -1   2   3  265.89    5.53
   0  -2   3  233.23    4.52
   0   2   3  223.18    4.77
   0   2  -3  238.03    4.89
   1  -2   3   23.75    0.67
  -1  -2  -3   27.86    0.69
   1   2   3   26.12    0.57
   1   2   3   23.87    0.69
  -1   2  -3   26.61    0.66
  -1   2  -3   25.34    0.60
   2  -2   3  124.71    2.57
  -2  -2  -3  129.70    2.68
   2   2   3  123.42    2.66
   2   2   3  125.27    2.47
  -2   2  -3  126.34    2.64
  -2   2  -3  120.50    2.58
  -3  -2  -3   35.60    0.87
   3  -2   3   35.04    0.91
   3   2   3   35.33    0.80
   3   2   3   33.21    0.88
  -3   2  -3   35.30    0.85
  -3   2  -3   36.15    0.82
  -4  -2  -3   63.17    1.44
   4  -2   3   62.42    1.45
  -4   2  -3   62.96    1.41
   4   2   3   61.89    1.36
  -4   2  -3   65.06    1.40
   4   2   3   63.58    1.47
   5  -2   3  265.12    5.28
  -5  -2  -3  269.79    5.50
  -5   2  -3  271.39    5.43
   5   2   3  264.52    5.49
   5   2   3  262.08    5.19
  -5   2  -3  264.16    5.47
   6  -2   3    7.42    0.44
  -6  -2  -3    8.19    0.33
  -6   2  -3    7.87    0.31
  -6   2  -3    7.76    0.34
   6   2   3    7.55    0.38
   6   2   3    7.75    0.38
   7  -2   3  361.79    7.28
  -7  -2  -3  381.49    7.58
   7   2   3  360.09    7.59
  -7   2  -3  370.99    7.55
   7   2   3  372.57    7.21
  -7   2  -3  373.96    7.55
  -8  -2  -3   71.04    1.59
   8  -2   3   72.19    1.73
  -8   2  -3   69.90    1.67
  -8   2  -3   72.11    1.58
   8   2   3   70.04    1.72
   8   2   3   70.16    1.64
   9  -2   3   70.87    1.75
  -9  -2  -3   70.11    1.58
  -9   2  -3   72.69    1.71
   9   2   3   67.71    1.66
  -9   2  -3   69.76    1.56
  10  -2   3   76.94    1.90
 -10  -2  -3   77.13    1.90
 -10  -2  -3   77.53    1.69
 -10   2  -3   72.25    1.83
 -10   2  -3   76.08    1.67
  10   2   3   75.16    1.81
  11  -2   3    1.61    0.33
 -11  -2  -3    2.08    0.30
 -11   2  -3    2.26    0.29
  11   2   3    1.61    0.30
 -12  -2  -3   82.07    2.08
  12  -2   3   81.68    2.08
 -12   2  -3   82.99    2.04
  12   2   3   81.53    2.00
  13  -2   3    0.62    0.31
 -13  -2  -3    0.94    0.28
  13   2   3    0.52    0.27
 -13   2  -3    0.50    0.24
 -14  -2  -3   33.76    1.16
  14  -2   3   32.17    1.18
 -14   2  -3   33.09    1.12
  14   2   3   35.07    1.16
 -15  -2  -3   26.40    1.02
  15  -2   3   26.64    1.07
  15   2   3   24.90    1.01
 -15   2  -3   25.64    0.99
 -16  -2  -3    2.23    0.40
  16  -2   3    2.19    0.45
  16   2   3    2.16    0.41
 -16   2  -3    2.21    0.38
  17  -2   3   11.34    0.78
 -17  -2  -3   12.37    0.74
  17   2   3   10.83    0.73
 -17   2  -3   12.96    0.73
  18  -2   3    0.32    0.36
 -18  -2  -3   -0.16    0.27
 -18   2  -3    0.50    0.34
  18   2   3   -0.09    0.34
 -19  -2  -3    2.03    0.44
  19  -2   3    1.56    0.47
 -19   2  -3    1.19    0.41
  19   2   3    1.76    0.45
  20  -2   3    0.83    0.45
 -20  -2  -3    0.50    0.36
  20   2   3    1.30    0.45
 -20   2  -3    0.95    0.42
 -21  -3   3    0.81    0.41
  21  -3  -3   -0.28    0.38
  21   3  -3    0.28    0.39
 -21   3   3    0.41    0.41
 -20  -3   3   20.64    1.02
  20  -3  -3   21.41    1.05
  20   3  -3   20.80    1.04
 -20   3   3   20.81    1.04
 -19  -3   3   12.04    0.77
  19  -3  -3   13.52    0.84
  19   3  -3   12.90    0.83
 -19   3   3   13.22    0.82
  18  -3  -3    8.53    0.68
 -18  -3   3    8.88    0.64
  18   3  -3    9.46    0.70
 -18   3   3    9.02    0.68
  17  -3  -3   46.12    1.47
 -17  -3   3   44.05    1.45
 -17   3   3   45.08    1.50
  17   3  -3   45.30    1.46
 -16  -3   3    1.41    0.33
  16  -3  -3    1.52    0.37
 -16   3   3    2.01    0.38
  16   3  -3    1.52    0.36
  15  -3  -3   37.76    1.22
 -15  -3   3   34.47    1.17
 -15   3   3   35.35    1.22
  15   3  -3   35.93    1.20
  14  -3  -3   37.46    1.18
 -14  -3   3   35.53    1.16
 -14   3   3   37.49    1.22
  14   3  -3   37.68    1.19
 -13  -3   3    1.08    0.25
  13  -3  -3    1.29    0.29
  13   3  -3    0.85    0.28
 -13   3   3    0.63    0.28
 -12  -3   3   85.92    2.13
  12  -3  -3   88.07    2.07
 -12   3   3   87.05    2.17
  12   3  -3   87.03    2.07
  11  -3  -3    2.69    0.31
 -11  -3   3    2.77    0.31
 -11  -3   3    3.11    0.25
  11   3  -3    2.52    0.32
 -11   3   3    2.81    0.33
 -10  -3   3   69.44    1.74
  10  -3  -3   72.28    1.70
  10  -3  -3   72.66    1.60
  10   3  -3   72.66    1.71
 -10   3   3   70.30    1.78
   9  -3  -3   64.86    1.54
  -9  -3   3   64.28    1.59
   9  -3  -3   67.10    1.49
   9   3  -3   65.96    1.50
  -9   3   3   65.52    1.64
   9   3  -3   65.94    1.56
  -8  -3   3   11.22    0.47
   8  -3  -3   11.35    0.41
   8  -3  -3   11.08    0.47
  -8   3   3   11.05    0.50
   8   3  -3   10.86    0.49
   8   3  -3   11.59    0.42
   7  -3  -3  159.45    3.26
   7  -3  -3  151.75    3.11
  -7   3   3  150.06    3.31
   7   3  -3  154.32    3.14
   7   3  -3  149.61    3.24
   6  -3  -3   78.16    1.73
   6  -3  -3   73.06    1.63
  -6   3   3   78.41    1.79
   6   3  -3   74.64    1.70
   6   3  -3   74.96    1.67
   6   3  -3   77.25    1.72
   5  -3  -3  123.09    2.62
   5  -3  -3  121.20    2.44
  -5   3   3  120.13    2.65
   5   3  -3  121.84    2.58
   5   3  -3  120.34    2.60
   5   3  -3  119.01    2.48
   4  -3  -3  306.92    6.16
   4  -3  -3  292.89    5.73
   4   3  -3  294.19    6.12
  -4   3   3  297.44    6.12
   4   3  -3  303.16    5.79
   4   3  -3  292.43    6.04
   3  -3  -3    9.84    0.31
   3  -3  -3   10.36    0.40
   3   3  -3   10.33    0.34
   3   3  -3    9.82    0.37
  -3   3   3    9.72    0.43
   3   3  -3    9.97    0.39
  -2  -3   3  310.81    6.08
   2  -3  -3  317.67    6.09
   2  -3  -3  308.00    6.48
  -2   3   3  328.35    6.47
   2   3  -3  312.46    6.48
   2   3  -3  307.33    6.57
  -1  -3   3  177.40    3.66
   1  -3  -3  188.50    3.90
   1   3  -3  186.98    3.87
   1   3  -3  180.27    3.79
  -1   3   3  188.99    3.91
   0  -3   3  114.75    2.37
   0   3  -3  115.43    2.43
   0   3   3  113.71    2.53
   0   3  -3  116.17    2.49
   1  -3   3  383.35    7.53
  -1  -3  -3  402.11    8.02
  -1   3  -3  382.11    7.96
  -1   3  -3  385.12    7.96
   1   3   3  397.13    7.96
  -2  -3  -3   12.11    0.44
   2  -3   3   10.31    0.45
   2   3   3   11.14    0.45
  -2   3  -3   11.50    0.41
  -2   3  -3   10.47    0.36
   2   3   3   10.78    0.29
   3  -3   3   97.18    2.09
  -3  -3  -3   99.64    2.17
   3   3   3   95.46    2.17
  -3   3  -3   94.11    2.06
   3   3   3   94.07    1.93
  -3   3  -3  100.74    2.13
  -4  -3  -3  121.12    2.59
   4  -3   3  116.20    2.50
  -4   3  -3  118.37    2.54
  -4   3  -3  116.69    2.50
   4   3   3  117.23    2.59
   4   3   3  116.25    2.36
  -5  -3  -3   46.32    1.14
   5  -3   3   44.56    1.18
  -5   3  -3   46.35    1.11
   5   3   3   43.42    1.04
  -5   3  -3   46.39    1.10
   5   3   3   46.80    1.19
   6  -3   3   52.83    1.34
  -6  -3  -3   55.50    1.30
   6   3   3   50.07    1.20
   6   3   3   53.00    1.35
  -6   3  -3   53.72    1.26
  -6   3  -3   52.82    1.27
   7  -3   3    1.40    0.26
  -7  -3  -3    1.72    0.19
  -7   3  -3    1.51    0.17
   7   3   3    1.64    0.21
  -7   3  -3    1.63    0.21
   7   3   3    1.87    0.25
   8  -3   3   27.39    0.90
  -8  -3  -3   28.70    0.79
   8   3   3   28.27    0.89
   8   3   3   26.51    0.80
  -8   3  -3   27.95    0.75
  -8   3  -3   26.70    0.82
   9  -3   3   26.37    0.92
  -9  -3  -3   26.76    0.76
   9   3   3   26.28    0.88
  -9   3  -3   26.80    0.84
   9   3   3   26.90    0.83
  -9   3  -3   28.25    0.75
 -10  -3  -3    3.69    0.30
  10  -3   3    3.47    0.39
 -10   3  -3    2.96    0.26
  10   3   3    4.25    0.40
  10   3   3    3.81    0.39
 -10   3  -3    2.88    0.33
 -11  -3  -3   85.32    1.89
 -11  -3  -3   84.05    2.11
  11  -3   3   83.81    2.09
 -11   3  -3   82.93    2.04
  11   3   3   81.57    1.97
  12  -3   3    5.94    0.54
 -12  -3  -3    6.14    0.48
 -12   3  -3    5.95    0.45
  12   3   3    6.02    0.48
 -13  -3  -3   22.22    0.90
  13  -3   3   23.01    0.95
 -13   3  -3   22.34    0.87
  13   3   3   23.05    0.87
  14  -3   3   23.19    1.00
 -14  -3  -3   21.66    0.92
 -14   3  -3   22.83    0.91
  14   3   3   23.31    0.91
 -15  -3  -3   -0.40    0.21
  15  -3   3   -0.09    0.32
  15   3   3    0.16    0.29
 -15   3  -3   -0.25    0.23
  16  -3   3   20.70    1.01
 -16  -3  -3   21.27    0.95
 -16   3  -3   18.65    0.87
  16   3   3   20.98    0.93
 -17  -3  -3    5.15    0.54
  17  -3   3    5.39    0.60
 -17   3  -3    5.04    0.52
  17   3   3    5.10    0.56
  18  -3   3    4.76    0.60
 -18  -3  -3    5.40    0.57
 -18   3  -3    5.27    0.56
  18   3   3    5.71    0.61
 -19  -3  -3    8.40    0.67
  19  -3   3    7.04    0.72
 -19   3  -3    7.04    0.65
  19   3   3    7.06    0.67
 -20  -3  -3    0.84    0.40
  20  -3   3    0.54    0.43
 -20   3  -3   -0.17    0.36
  20   3   3    0.54    0.40
  21  -4  -3    0.55    0.41
 -21  -4   3    0.55    0.39
 -21   4   3    0.46    0.38
  21   4  -3   -0.03    0.38
 -20  -4   3    3.05    0.51
  20  -4  -3    3.05    0.52
  20   4  -3    3.04    0.53
 -20   4   3    2.13    0.50
 -19  -4   3    2.24    0.44
  19  -4  -3    1.61    0.43
 -19   4   3    1.62    0.47
  19   4  -3    1.89    0.45
  18  -4  -3    3.10    0.49
 -18  -4   3    3.27    0.47
  18   4  -3    3.76    0.50
 -18   4   3    2.78    0.48
 -17  -4   3    8.71    0.61
  17  -4  -3    7.56    0.65
  17   4  -3    8.14    0.64
 -17   4   3    7.59    0.63
  16  -4  -3    2.23    0.40
 -16  -4   3    2.04    0.38
  16   4  -3    1.92    0.40
 -16   4   3    1.90    0.41
  15  -4  -3   17.80    0.82
 -15  -4   3   16.82    0.78
 -15   4   3   17.54    0.82
  15   4  -3   17.26    0.80
  14  -4  -3    0.56    0.28
 -14  -4   3    0.93    0.29
  14   4  -3    0.98    0.31
 -14   4   3    0.58    0.27
 -13  -4   3   26.50    0.95
  13  -4  -3   26.96    0.95
 -13   4   3   26.89    0.98
  13   4  -3   26.10    0.93
  12  -4  -3    3.06    0.35
 -12  -4   3    2.90    0.34
 -12   4   3    3.03    0.37
  12   4  -3    2.64    0.34
 -11  -4   3   36.55    0.96
 -11  -4   3   34.48    1.07
  11  -4  -3   33.97    1.03
 -11   4   3   34.77    1.10
  11   4  -3   35.66    1.06
  10  -4  -3    1.36    0.26
 -10  -4   3    1.21    0.24
 -10   4   3    1.43    0.28
  10   4  -3    1.22    0.25
   9  -4  -3   43.83    1.15
   9  -4  -3   45.70    1.14
  -9   4   3   44.83    1.25
   9   4  -3   44.35    1.18
   9   4  -3   44.45    1.14
   8  -4  -3   30.71    0.86
   8  -4  -3   30.74    0.87
   8   4  -3   31.18    0.90
   8   4  -3   30.94    0.88
   8   4  -3   31.50    0.86
  -8   4   3   30.34    0.94
   7  -4  -3   51.16    1.28
   7  -4  -3   49.48    1.20
   7   4  -3   51.11    1.24
   7   4  -3   51.32    1.26
  -7   4   3   52.38    1.35
   7   4  -3   50.53    1.27
   6  -4  -3   41.16    0.99
   6  -4  -3   41.73    1.08
   6   4  -3   39.68    1.05
   6   4  -3   40.90    1.03
  -6   4   3   42.22    1.13
   6   4  -3   41.14    1.05
   5  -4  -3   40.65    1.06
   5  -4  -3   38.54    0.92
   5   4  -3   40.18    1.04
   5   4  -3   41.02    1.01
  -5   4   3   40.00    1.10
   5   4  -3   39.48    0.98
   4  -4  -3   93.40    1.94
   4  -4  -3   96.69    2.18
   4   4  -3   96.33    2.10
   4   4  -3   95.81    2.03
  -4   4   3   97.73    2.21
   4   4  -3   95.38    2.15
   3  -4  -3    3.79    0.29
   3  -4  -3    3.79    0.20
   3   4  -3    3.01    0.24
   3   4  -3    3.46    0.27
  -3   4   3    3.40    0.34
   2  -4  -3   77.69    1.81
  -2  -4   3   77.00    1.68
   2   4  -3   76.69    1.71
  -2   4   3   80.79    1.86
   2   4  -3   76.30    1.78
   1  -4  -3    2.75    0.27
  -1  -4   3    2.27    0.23
   1   4  -3    2.30    0.24
   1   4  -3    2.48    0.23
  -1   4   3    2.63    0.29
   0  -4  -3   10.11    0.43
   0  -4   3    9.02    0.41
   0   4  -3    8.43    0.37
   0   4  -3    8.68    0.38
   0   4   3    8.94    0.46
  -1  -4  -3   25.92    0.77
   1  -4   3   24.62    0.73
  -1   4  -3   25.67    0.73
   1   4   3   26.27    0.82
  -1   4  -3   25.03    0.71
   2  -4   3    3.02    0.27
  -2  -4  -3    3.43    0.28
   2   4   3    2.88    0.30
  -2   4  -3    2.70    0.26
  -2   4  -3    2.59    0.27
  -3  -4  -3    7.62    0.39
   3  -4   3    7.50    0.42
   3   4   3    7.67    0.25
  -3   4  -3    8.23    0.37
   3   4   3    7.39    0.41
  -3   4  -3    7.14    0.36
   4  -4   3   41.91    1.12
  -4  -4  -3   44.21    1.14
  -4   4  -3   42.49    1.06
   4   4   3   42.18    0.94
  -4   4  -3   42.96    1.09
   4   4   3   43.48    1.17
  -5  -4  -3   38.45    1.02
   5  -4   3   36.12    1.02
  -5   4  -3   37.49    0.96
   5   4   3   36.37    0.86
  -5   4  -3   35.67    0.96
   5   4   3   36.14    1.05
  -6  -4  -3   29.41    0.86
   6  -4   3   28.75    0.90
  -6   4  -3   29.81    0.83
   6   4   3   30.29    0.93
  -6   4  -3   30.23    0.83
   6   4   3   28.47    0.75
   7  -4   3   94.69    2.21
  -7  -4  -3   99.19    2.23
  -7   4  -3   95.58    2.17
   7   4   3   94.76    2.05
  -7   4  -3   97.22    2.19
   7   4   3   98.26    2.30
  -8  -4  -3   18.68    0.64
   8  -4   3   18.10    0.73
   8   4   3   18.48    0.72
  -8   4  -3   17.91    0.65
  -8   4  -3   17.98    0.60
   8   4   3   18.02    0.62
  -9  -4  -3   89.42    2.04
   9  -4   3   86.97    2.09
   9   4   3   86.67    2.16
  -9   4  -3   89.03    1.99
  -9   4  -3   86.29    2.07
   9   4   3   84.52    1.95
  10  -4   3    4.84    0.48
 -10  -4  -3    4.28    0.34
 -10   4  -3    4.58    0.33
  10   4   3    4.24    0.42
  10   4   3    4.08    0.38
 -10   4  -3    3.88    0.38
 -11  -4  -3  104.82    2.32
  11  -4   3  101.83    2.45
 -11   4  -3  100.72    2.43
  11   4   3  101.26    2.32
  12  -4   3   15.17    0.77
 -12   4  -3   14.84    0.68
  12   4   3   14.73    0.67
  13  -4   3   38.72    1.31
 -13  -4  -3   41.23    1.33
 -13   4  -3   39.69    1.25
  13   4   3   40.06    1.21
  14  -4   3   42.67    1.41
 -14  -4  -3   42.67    1.41
 -14   4  -3   41.68    1.33
  14   4   3   42.07    1.29
  15  -4   3    8.72    0.68
 -15  -4  -3    9.68    0.65
  15   4   3    8.33    0.60
 -15   4  -3    7.98    0.59
  16  -4   3   31.11    1.23
 -16  -4  -3   29.72    1.18
 -16   4  -3   28.74    1.13
  16   4   3   29.60    1.10
  17  -4   3    0.22    0.36
 -17  -4  -3    0.00    0.29
  17   4   3    0.15    0.33
 -17   4  -3   -0.02    0.33
 -18  -4  -3   22.43    1.07
  18  -4   3   21.64    1.08
  18   4   3   23.14    1.03
 -18   4  -3   22.57    1.05
 -19  -4  -3    5.25    0.58
  19  -4   3    4.32    0.60
  19   4   3    4.12    0.55
 -19   4  -3    3.88    0.57
  20   4   3    3.04    0.53
 -20   4  -3    3.61    0.58
  20  -5  -3    2.04    0.47
 -20  -5   3    1.91    0.48
 -20   5   3    1.14    0.43
  20   5  -3    0.61    0.41
  19  -5  -3    0.13    0.35
 -19  -5   3    0.03    0.30
  19   5  -3    0.11    0.35
 -19   5   3   -0.28    0.32
 -18  -5   3    1.99    0.43
  18  -5  -3    1.41    0.40
 -18   5   3    0.89    0.40
  18   5  -3    0.92    0.40
  17  -5  -3    0.21    0.32
 -17  -5   3    0.29    0.30
 -17   5   3   -0.20    0.27
  17   5  -3   -0.02    0.30
 -16  -5   3    3.47    0.46
  16  -5  -3    3.79    0.47
 -16   5   3    3.16    0.48
  16   5  -3    3.46    0.46
  15  -5  -3    2.93    0.42
 -15  -5   3    3.76    0.45
  15   5  -3    3.39    0.43
 -15   5   3    3.26    0.47
 -14  -5   3    1.83    0.36
  14  -5  -3    1.74    0.36
  14   5  -3    2.21    0.36
 -14   5   3    2.31    0.40
 -13  -5   3    8.09    0.54
  13  -5  -3    8.71    0.57
  13   5  -3    8.92    0.58
 -13   5   3    8.56    0.59
 -12  -5   3    1.20    0.28
  12  -5  -3    1.26    0.30
  12   5  -3    0.92    0.27
 -12   5   3    1.13    0.31
 -11  -5   3    0.33    0.19
 -11  -5   3    0.54    0.23
  11  -5  -3    0.12    0.22
  11   5  -3    0.74    0.24
 -11   5   3    0.64    0.26
  10  -5  -3    4.74    0.38
  10  -5  -3    6.10    0.44
  10   5  -3    6.57    0.45
 -10   5   3    5.61    0.46
   9  -5  -3   10.06    0.50
   9  -5  -3   11.21    0.53
   9   5  -3   11.55    0.54
   9   5  -3   11.03    0.50
   9   5  -3   11.01    0.53
  -9   5   3   11.93    0.60
   8  -5  -3   10.12    0.53
   8  -5  -3   12.27    0.51
   8   5  -3   12.77    0.53
  -8   5   3   12.77    0.60
   8   5  -3   11.76    0.53
   8   5  -3   12.75    0.54
   7  -5  -3    0.95    0.19
   7  -5  -3    0.48    0.20
   7   5  -3    0.99    0.22
  -7   5   3    0.98    0.24
   7   5  -3    0.72    0.19
   7   5  -3    0.81    0.19
   6  -5  -3   18.34    0.56
   6  -5  -3   17.99    0.66
   6   5  -3   17.38    0.63
   6   5  -3   18.02    0.61
   6   5  -3   18.17    0.62
  -6   5   3   18.05    0.71
   5  -5  -3    1.03    0.15
   5  -5  -3    0.62    0.19
   5   5  -3    0.93    0.19
  -5   5   3    1.22    0.24
   5   5  -3    0.90    0.19
   5   5  -3    1.12    0.18
   4  -5  -3   58.33    1.26
   4  -5  -3   58.64    1.49
   4   5  -3   58.13    1.47
  -4   5   3   60.48    1.53
   4   5  -3   59.30    1.41
   3  -5  -3    5.70    0.23
   3  -5  -3    5.67    0.37
  -3  -5   3    5.01    0.32
   3   5  -3    4.30    0.30
   3   5  -3    5.07    0.34
  -3   5   3    5.41    0.41
  -2  -5   3  116.23    2.44
   2  -5  -3  117.26    2.65
  -2   5   3  118.83    2.68
   2   5  -3  116.74    2.54
   2   5  -3  113.18    2.61
   1  -5  -3    1.65    0.22
  -1  -5   3    1.24    0.20
   1   5  -3    0.85    0.19
  -1   5   3    1.19    0.26
   0  -5   3   85.33    1.87
   0  -5  -3   86.03    2.03
   0   5  -3   83.26    1.94
   0   5  -3   84.97    1.99
   0   5   3   87.89    2.08
  -1  -5  -3    7.08    0.41
   1  -5   3    6.13    0.40
  -1   5  -3    6.84    0.38
   1   5   3    6.48    0.44
  -1   5  -3    6.27    0.38
  -2  -5  -3   44.81    1.23
   2  -5   3   44.87    1.15
   2   5   3   45.82    1.27
  -2   5  -3   44.76    1.18
  -2   5  -3   46.46    1.18
  -3  -5  -3   24.44    0.81
   3  -5   3   23.92    0.77
  -3   5  -3   24.35    0.75
  -3   5  -3   24.55    0.76
   3   5   3   24.95    0.84
   4  -5   3   16.96    0.66
  -4  -5  -3   19.05    0.68
  -4   5  -3   18.64    0.63
  -4   5  -3   17.62    0.62
   4   5   3   17.75    0.47
   4   5   3   18.13    0.70
   5  -5   3   20.03    0.71
  -5  -5  -3   20.29    0.73
  -5   5  -3   20.78    0.69
   5   5   3   19.94    0.54
  -5   5  -3   20.90    0.68
   5   5   3   20.37    0.75
   6  -5   3    5.52    0.42
  -6  -5  -3    5.32    0.39
  -6   5  -3    4.87    0.36
  -6   5  -3    5.34    0.36
   6   5   3    5.21    0.42
   6   5   3    5.17    0.29
  -7  -5  -3    7.40    0.45
   7  -5   3    7.53    0.50
  -7   5  -3    7.77    0.42
   7   5   3    8.02    0.38
  -7   5  -3    7.93    0.43
   7   5   3    7.35    0.49
   8  -5   3    2.37    0.34
  -8  -5  -3    2.34    0.29
  -8   5  -3    2.35    0.27
   8   5   3    2.61    0.34
   8   5   3    3.05    0.30
  -8   5  -3    2.50    0.30
  -9  -5  -3    3.77    0.35
   9  -5   3    3.41    0.39
   9   5   3    4.11    0.35
  -9   5  -3    3.90    0.37
   9   5   3    3.28    0.40
  -9   5  -3    3.72    0.33
  10  -5   3    0.42    0.27
 -10  -5  -3    0.24    0.19
 -10   5  -3    0.32    0.18
 -10   5  -3    0.01    0.21
  10   5   3    0.41    0.25
 -11  -5  -3    8.12    0.46
  11  -5   3    7.57    0.59
 -11   5  -3    7.72    0.50
  11   5   3    7.17    0.56
  11   5   3    7.51    0.47
  12  -5   3    4.58    0.48
  12   5   3    4.69    0.42
 -12   5  -3    3.95    0.43
  12   5   3    5.02    0.50
  13  -5   3    2.60    0.42
 -13   5  -3    1.84    0.35
  13   5   3    2.23    0.34
 -14  -5  -3    5.95    0.55
  14  -5   3    5.95    0.59
  14   5   3    5.32    0.50
 -14   5  -3    5.19    0.50
  15  -5   3    0.06    0.32
 -15  -5  -3    0.07    0.29
  15   5   3    0.31    0.29
 -15   5  -3   -0.34    0.25
  16  -5   3    0.57    0.35
 -16  -5  -3    0.73    0.31
  16   5   3   -0.18    0.30
 -16   5  -3    0.08    0.32
 -17  -5  -3   -0.40    0.28
  17  -5   3    0.16    0.36
 -17   5  -3   -0.61    0.28
  17   5   3   -0.24    0.30
 -18  -5  -3    5.06    0.62
  18  -5   3    4.76    0.59
 -18   5  -3    3.59    0.55
  18   5   3    4.74    0.54
 -19  -5  -3    0.56    0.38
  19  -5   3    0.91    0.44
 -19   5  -3   -0.34    0.34
  19   5   3   -0.12    0.38
 -19  -6   3   -0.49    0.31
  19  -6  -3   -0.50    0.31
 -19   6   3   -0.69    0.33
  19   6  -3    0.13    0.35
  18  -6  -3    0.86    0.38
 -18  -6   3    1.72    0.43
 -18   6   3    0.34    0.36
  18   6  -3    0.81    0.37
  17  -6  -3    0.04    0.31
 -17  -6   3    0.05    0.28
 -17   6   3    0.87    0.40
  17   6  -3    0.45    0.36
 -16  -6   3    0.49    0.31
  16  -6  -3    0.77    0.33
  16   6  -3   -0.04    0.31
 -16   6   3    0.13    0.33
 -15  -6   3    2.94    0.44
  15  -6  -3    2.89    0.42
  15   6  -3    2.52    0.43
 -15   6   3    3.28    0.47
 -14  -6   3    0.80    0.32
  14   6  -3    0.95    0.33
 -14   6   3    1.18    0.37
  13  -6  -3    1.14    0.31
 -13  -6   3    0.96    0.31
 -13   6   3    1.30    0.36
  13   6  -3    1.10    0.33
 -12  -6   3    2.03    0.34
 -12   6   3    2.72    0.42
  12   6  -3    2.11    0.36
 -11  -6   3   17.09    0.72
  11  -6  -3   17.22    0.71
 -11   6   3   18.00    0.82
  11   6  -3   18.12    0.74
  10  -6  -3    1.03    0.26
  10   6  -3    1.18    0.28
  10   6  -3    1.28    0.27
 -10   6   3    1.43    0.33
   9  -6  -3   -0.05    0.21
   9  -6  -3    0.60    0.21
   9   6  -3    1.46    0.26
   9   6  -3    0.67    0.23
   9   6  -3    0.44    0.24
  -9   6   3    0.90    0.30
   8  -6  -3   15.21    0.74
   8  -6  -3   18.54    0.65
   8   6  -3   18.75    0.68
   8   6  -3   19.11    0.72
  -8   6   3   19.92    0.80
   8   6  -3   18.95    0.72
   7  -6  -3    3.80    0.33
   7  -6  -3    2.91    0.33
  -7   6   3    3.58    0.39
   7   6  -3    2.18    0.30
   7   6  -3    2.93    0.31
   7   6  -3    3.09    0.30
   6  -6  -3    1.78    0.21
  -6   6   3    1.89    0.32
   6   6  -3    1.47    0.24
   6   6  -3    1.52    0.26
   6   6  -3    1.99    0.25
   5  -6  -3    1.74    0.19
   5  -6  -3    0.89    0.27
   5   6  -3    1.39    0.24
  -5   6   3    2.07    0.31
   5   6  -3    1.78    0.24
  -4  -6   3   32.00    0.88
   4  -6  -3   33.42    1.01
   4  -6  -3   32.37    0.77
   4   6  -3   32.25    0.99
   4   6  -3   32.97    0.94
  -4   6   3   32.38    1.04
   3  -6  -3    0.29    0.20
  -3  -6   3    0.56    0.18
   3  -6  -3    0.58    0.10
  -3   6   3    0.84    0.25
   3   6  -3    0.27    0.18
   3   6  -3    0.35    0.16
   2  -6  -3    6.97    0.43
  -2  -6   3    6.60    0.38
   2   6  -3    6.68    0.42
  -2   6   3    6.88    0.48
   2   6  -3    6.76    0.39
  -1  -6   3   44.61    1.14
   1  -6  -3   47.63    1.30
   1   6  -3   44.56    1.25
  -1   6   3   48.35    1.35
   1   6  -3   45.01    1.20
   0  -6  -3    0.46    0.18
   0  -6   3   -0.29    0.16
   0   6  -3    0.32    0.17
   0   6   3    0.30    0.24
   0   6  -3   -0.08    0.16
  -1  -6  -3   27.02    0.87
   1  -6   3   25.59    0.78
  -1   6  -3   23.91    0.80
   1   6   3   24.61    0.88
  -1   6  -3   21.66    0.79
   2  -6   3    2.86    0.30
  -2  -6  -3    3.10    0.35
  -2   6  -3    2.86    0.34
   2   6   3    2.95    0.35
  -2   6  -3    2.96    0.34
   3  -6   3   44.35    1.19
  -3  -6  -3   45.44    1.29
   3   6   3   44.42    1.32
  -3   6  -3   45.99    1.23
  -3   6  -3   46.22    1.25
   4  -6   3   29.62    0.92
  -4  -6  -3   29.17    0.97
  -4   6  -3   30.69    0.94
   4   6   3   30.33    0.70
   4   6   3   31.40    1.02
  -4   6  -3   31.46    0.95
  -5  -6  -3   10.19    0.54
   5  -6   3    9.17    0.56
  -5   6  -3   10.20    0.52
  -5   6  -3   10.91    0.53
   5   6   3   10.44    0.59
   5   6   3    9.61    0.36
   6  -6   3   16.43    0.69
  -6  -6  -3   16.27    0.68
   6   6   3   16.80    0.74
  -6   6  -3   16.00    0.65
   6   6   3   15.45    0.50
  -6   6  -3   16.99    0.67
   7  -6   3    0.05    0.25
  -7  -6  -3    0.42    0.21
  -7   6  -3    0.81    0.23
  -7   6  -3    0.59    0.22
   7   6   3    0.20    0.23
   7   6   3    0.53    0.17
  -8  -6  -3   12.62    0.61
   8  -6   3   11.09    0.63
  -8   6  -3   12.27    0.59
   8   6   3   11.91    0.49
   8   6   3   11.51    0.64
  -8   6  -3   12.24    0.57
  -9  -6  -3    7.57    0.49
   9  -6   3    6.95    0.55
  -9   6  -3    7.04    0.46
   9   6   3    6.93    0.54
  -9   6  -3    7.16    0.49
   9   6   3    6.85    0.42
 -10  -6  -3   18.08    0.74
  10  -6   3   17.15    0.81
 -10   6  -3   19.81    0.72
  10   6   3   16.82    0.65
  10   6   3   16.43    0.81
 -10   6  -3   18.33    0.76
 -11  -6  -3   20.52    0.78
  11  -6   3   20.26    0.87
 -11   6  -3   20.10    0.83
  11   6   3   19.51    0.75
  11   6   3   21.52    0.94
  12  -6   3    2.41    0.42
  12   6   3    2.57    0.43
 -12   6  -3    2.70    0.39
  12   6   3    2.08    0.33
  13  -6   3   12.34    0.75
  13   6   3   12.25    0.75
 -13   6  -3   12.04    0.69
  13   6   3   12.96    0.66
  14  -6   3   13.85    0.81
  14   6   3   13.27    0.70
 -14   6  -3   13.97    0.76
 -15  -6  -3    2.15    0.44
  15  -6   3    1.87    0.43
 -15   6  -3    1.44    0.39
  16  -6   3   13.89    0.86
 -16  -6  -3   14.39    0.87
 -16   6  -3   13.64    0.80
 -17  -6  -3    0.16    0.35
  17  -6   3   -0.05    0.36
 -17   6  -3   -0.25    0.33
  18  -6   3   12.88    0.87
 -18  -6  -3   11.14    0.82
 -18   6  -3   11.57    0.80
 -19  -7   3    8.42    0.70
  19  -7  -3    8.00    0.70
 -19   7   3    6.63    0.74
  18  -7  -3   15.56    0.87
 -18  -7   3   15.60    0.88
  18   7  -3   14.49    0.87
 -18   7   3   15.72    0.97
 -17  -7   3   33.95    1.31
  17  -7  -3   35.36    1.26
  17   7  -3   34.10    1.27
 -17   7   3   32.87    1.38
  16  -7  -3    0.18    0.31
 -16  -7   3    0.62    0.34
 -16   7   3    0.03    0.38
  16   7  -3    0.17    0.33
 -15  -7   3   29.56    1.17
  15  -7  -3   33.95    1.16
 -15   7   3   31.59    1.28
  15   7  -3   32.45    1.17
 -14  -7   3   15.62    0.79
  14  -7  -3   16.06    0.77
 -14   7   3   16.22    0.88
  14   7  -3   15.90    0.80
 -13  -7   3   17.18    0.83
  13  -7  -3   19.43    0.81
 -13   7   3   18.54    0.91
  13   7  -3   18.34    0.82
  12  -7  -3   44.80    1.27
  12   7  -3   44.28    1.31
 -12   7   3   42.78    1.45
 -11  -7   3    3.63    0.43
  11  -7  -3    4.96    0.46
 -11   7   3    4.55    0.52
  11   7  -3    4.46    0.47
  11   7  -3    4.69    0.46
  10  -7  -3   75.56    1.94
 -10  -7   3   74.71    1.97
  10  -7  -3   76.83    1.80
 -10   7   3   76.54    2.08
  10   7  -3   76.07    1.86
  10   7  -3   74.85    1.98
   9  -7  -3  107.64    2.35
   9  -7  -3  108.21    2.58
   9   7  -3  106.90    2.59
  -9   7   3  106.92    2.68
   9   7  -3  106.04    2.41
   8  -7  -3    1.01    0.21
   8  -7  -3    0.57    0.26
  -8   7   3    0.92    0.34
   8   7  -3    1.00    0.26
   8   7  -3    1.14    0.26
   8   7  -3    0.95    0.27
   7  -7  -3  126.63    2.60
   7  -7  -3  126.86    2.93
  -7   7   3  122.08    2.97
   7   7  -3  124.25    2.68
   7   7  -3  121.66    2.86
   7   7  -3  122.86    2.91
   6  -7  -3   74.40    1.60
   6  -7  -3   72.82    1.89
  -6  -7   3   72.93    1.70
   6   7  -3   73.74    1.83
   6   7  -3   71.96    1.87
  -6   7   3   70.70    1.93
   5  -7  -3   64.38    1.36
   5  -7  -3   62.42    1.66
  -5  -7   3   61.97    1.49
   5   7  -3   59.91    1.64
   5   7  -3   61.53    1.59
  -5   7   3   60.09    1.69
   4  -7  -3  186.29    3.56
   4  -7  -3  181.44    4.07
  -4  -7   3  184.07    3.72
   4   7  -3  179.42    4.04
   4   7  -3  174.51    3.93
  -4   7   3  181.37    4.08
   3  -7  -3   16.78    0.44
   3  -7  -3   17.78    0.71
  -3  -7   3   14.23    0.60
   3   7  -3   15.01    0.66
  -3   7   3   15.52    0.74
   3   7  -3   16.26    0.69
  -2  -7   3  392.48    7.60
   2  -7  -3  392.12    8.22
   2   7  -3  382.25    8.18
   2   7  -3  385.29    8.05
  -2   7   3  394.78    8.20
  -1  -7   3   38.09    1.05
   1  -7  -3   39.15    1.18
   1   7  -3   35.64    1.13
  -1   7   3   37.23    1.23
   1   7  -3   39.57    1.17
   0  -7  -3  185.94    4.10
   0  -7   3  178.86    3.74
   0   7  -3  178.13    4.04
   0   7   3  187.09    4.13
   0   7  -3  179.79    3.98
   1  -7   3  201.37    4.10
  -1  -7  -3  203.35    4.47
  -1   7  -3  196.27    4.41
  -1   7  -3  195.43    4.35
   1   7   3  205.30    4.51
  -2  -7  -3   24.24    0.87
   2  -7   3   20.84    0.79
   2   7   3   21.86    0.94
  -2   7  -3   24.05    0.85
  -2   7  -3   22.02    0.83
   3  -7   3  269.67    5.41
  -3  -7  -3  269.30    5.85
   3   7   3  270.87    5.86
  -3   7  -3  267.44    5.72
  -3   7  -3  267.92    5.78
   4  -7   3    6.25    0.49
  -4  -7  -3    9.57    0.55
  -4   7  -3    6.31    0.51
   4   7   3    8.05    0.57
  -4   7  -3    7.59    0.50
   5  -7   3  114.43    2.59
  -5  -7  -3  117.51    2.82
   5   7   3  116.54    2.85
  -5   7  -3  119.64    2.74
  -5   7  -3  117.01    2.76
  -6  -7  -3   92.85    2.30
   6  -7   3   88.53    2.13
  -6   7  -3   91.93    2.23
   6   7   3   90.37    2.34
  -6   7  -3   91.69    2.24
   7  -7   3    2.08    0.33
  -7  -7  -3    2.30    0.33
  -7   7  -3    1.81    0.31
   7   7   3    2.20    0.37
  -7   7  -3    2.58    0.36
  -8  -7  -3   65.82    1.79
   8  -7   3   67.36    1.73
  -8   7  -3   66.68    1.78
   8   7   3   62.80    1.85
  -8   7  -3   67.78    1.75
   9  -7   3    5.84    0.53
  -9  -7  -3    5.90    0.48
   9   7   3    5.45    0.54
  -9   7  -3    6.10    0.48
  -9   7  -3    5.75    0.51
  10  -7   3    9.81    0.63
 -10  -7  -3   10.13    0.58
 -10   7  -3    9.47    0.61
  10   7   3   10.17    0.67
 -10   7  -3    9.33    0.56
 -11  -7  -3   20.64    0.83
  11  -7   3   19.37    0.88
  11   7   3   18.66    0.92
 -11   7  -3   20.84    0.89
  12  -7   3    2.31    0.40
  12   7   3    1.82    0.40
 -12   7  -3    1.25    0.38
  13  -7   3   14.79    0.82
 -13   7  -3   15.55    0.81
  13   7   3   15.45    0.87
  14  -7   3   25.17    1.07
 -14   7  -3   26.16    1.08
  14   7   3   25.17    1.15
 -15  -7  -3    0.71    0.33
  15  -7   3    0.15    0.36
 -15   7  -3   -0.32    0.30
  16  -7   3   23.22    1.08
 -16  -7  -3   22.06    1.08
 -16   7  -3   22.33    1.05
  17  -7   3    7.69    0.73
 -17  -7  -3    7.32    0.69
 -17   7  -3    7.01    0.67
 -18  -8   3    8.36    0.70
 -18   8   3    7.84    0.78
 -17  -8   3    6.16    0.60
 -17   8   3    4.91    0.67
 -16  -8   3   12.12    0.76
 -16   8   3   10.87    0.83
 -15  -8   3    0.83    0.35
 -15   8   3    0.26    0.40
 -14  -8   3    6.93    0.58
 -14   8   3    6.26    0.65
 -13  -8   3   17.00    0.82
  13   8  -3   17.84    0.83
 -13   8   3   15.97    0.90
  12  -8  -3    0.82    0.29
 -12   8   3    0.57    0.38
  12   8  -3    1.39    0.34
  12   8  -3    0.77    0.33
 -11  -8   3   11.49    0.69
  11   8  -3   12.54    0.70
 -11   8   3   12.35    0.76
  11   8  -3   12.78    0.66
 -10  -8   3   13.16    0.73
  10  -8  -3   13.88    0.70
 -10   8   3   14.08    0.79
  10   8  -3   13.98    0.71
  10   8  -3   13.94    0.67
  -9  -8   3    0.44    0.29
   9  -8  -3    0.63    0.28
  -9   8   3    0.94    0.36
   9   8  -3    1.04    0.29
   9   8  -3    0.62    0.26
   8  -8  -3   36.47    1.21
  -8   8   3   35.91    1.28
   8   8  -3   37.32    1.19
   7  -8  -3   12.06    0.67
  -7  -8   3   13.77    0.59
   7   8  -3   12.77    0.68
  -7   8   3   13.22    0.73
   7   8  -3   13.31    0.66
   6  -8  -3   27.05    1.03
  -6  -8   3   29.90    0.90
  -6   8   3   29.09    1.08
   6   8  -3   29.32    0.99
   6   8  -3   28.13    1.02
  -5  -8   3   45.16    1.19
   5  -8  -3   43.71    1.38
   5   8  -3   45.15    1.37
   5   8  -3   45.44    1.31
  -5   8   3   44.58    1.41
  -4  -8   3    5.67    0.42
   4  -8  -3    5.59    0.50
   4   8  -3    6.10    0.49
   4   8  -3    6.35    0.47
  -4   8   3    5.90    0.53
  -3  -8   3  111.28    2.39
   3  -8  -3  107.43    2.68
   3   8  -3  109.90    2.67
  -3   8   3  107.33    2.71
   3   8  -3  110.02    2.60
  -2  -8   3    8.99    0.52
   2  -8  -3   11.50    0.63
  -2   8   3   10.05    0.64
   2   8  -3   10.21    0.59
   2   8  -3    8.60    0.57
  -1  -8   3   66.96    1.63
   1  -8  -3   69.04    1.88
   1   8  -3   69.35    1.85
   1   8  -3   68.07    1.81
  -1   8   3   70.78    1.93
   0  -8   3   98.74    2.23
   0  -8  -3  103.22    2.53
   0   8  -3   98.24    2.44
   0   8   3  101.35    2.57
  -1  -8  -3   30.07    1.05
   1  -8   3   27.25    0.91
  -1   8  -3   27.47    1.00
   1   8   3   29.30    1.11
  -1   8  -3   29.57    1.02
   2  -8   3   82.32    1.94
  -2  -8  -3   85.26    2.21
   2   8   3   83.64    2.25
  -2   8  -3   83.78    2.16
  -2   8  -3   84.79    2.13
   3  -8   3    2.04    0.33
  -3  -8  -3    2.28    0.35
  -3   8  -3    2.67    0.38
   3   8   3    2.48    0.41
  -3   8  -3    3.05    0.36
   4  -8   3   59.33    1.52
  -4  -8  -3   58.14    1.70
   4   8   3   62.31    1.78
  -4   8  -3   59.19    1.67
  -4   8  -3   60.55    1.65
   5  -8   3   15.69    0.70
  -5  -8  -3   15.26    0.76
  -5   8  -3   15.73    0.72
   5   8   3   16.05    0.81
  -5   8  -3   15.00    0.73
   6  -8   3    2.31    0.33
  -6  -8  -3    2.33    0.36
   6   8   3    1.87    0.37
  -6   8  -3    1.80    0.33
  -6   8  -3    2.29    0.37
   7  -8   3    9.47    0.59
  -7  -8  -3   10.47    0.63
  -7   8  -3    9.66    0.63
  -7   8  -3    9.82    0.59
   7   8   3   10.14    0.66
  -8  -8  -3    6.08    0.51
   8  -8   3    5.85    0.53
  -8   8  -3    5.93    0.49
   8   8   3    5.55    0.55
  -8   8  -3    5.15    0.52
   9  -8   3    1.39    0.34
  -9  -8  -3    1.47    0.33
   9   8   3    1.48    0.37
  -9   8  -3    1.43    0.37
  -9   8  -3    1.53    0.33
 -10  -8  -3   12.72    0.70
  10  -8   3   12.12    0.71
 -10   8  -3   13.19    0.74
  10   8   3   13.42    0.80
 -10   8  -3   13.98    0.70
  11  -8   3    2.62    0.43
 -11  -8  -3    3.15    0.41
  11   8   3    3.37    0.50
 -11   8  -3    3.24    0.49
  12  -8   3    9.09    0.67
  12   8   3    8.97    0.72
 -12   8  -3    8.41    0.67
  13  -8   3   26.48    1.08
 -13   8  -3   26.23    1.12
  13   8   3   26.51    1.19
  14  -8   3    0.24    0.34
  14   8   3    0.33    0.37
 -14   8  -3   -0.57    0.30
  15  -8   3   15.37    0.88
 -15   8  -3   13.82    0.86
 -16  -8  -3    9.89    0.78
  16  -8   3   10.05    0.77
 -16   8  -3    8.94    0.75
 -16  -9   3   -0.29    0.29
 -16   9   3    0.27    0.43
 -15  -9   3    0.10    0.31
 -15   9   3    0.34    0.42
 -14  -9   3    1.10    0.38
 -14   9   3    0.61    0.43
 -13   9   3    0.41    0.41
  12   9  -3    5.39    0.55
 -12   9   3    5.33    0.62
 -11  -9   3   -0.45    0.31
  11   9  -3    0.53    0.30
 -11   9   3    0.23    0.37
  10  -9  -3    8.41    0.63
 -10  -9   3    9.13    0.67
  10   9  -3   10.20    0.65
 -10   9   3    9.66    0.72
  -9  -9   3   10.43    0.70
   9  -9  -3    9.18    0.69
   9   9  -3   12.51    0.70
  -9   9   3   10.90    0.73
   8  -9  -3    4.26    0.49
  -8  -9   3    4.10    0.49
  -8   9   3    4.54    0.52
   8   9  -3    4.19    0.47
   7  -9  -3    4.57    0.53
  -7  -9   3    5.24    0.55
  -7   9   3    6.57    0.57
   7   9  -3    5.60    0.49
   6  -9  -3    0.15    0.32
  -6   9   3    1.32    0.37
   6   9  -3    1.64    0.31
   5  -9  -3    7.14    0.59
   5   9  -3    8.22    0.54
  -5   9   3    8.46    0.61
   5   9  -3    8.25    0.58
   4  -9  -3    4.39    0.47
  -4  -9   3    5.22    0.43
   4   9  -3    4.69    0.47
   4   9  -3    5.19    0.46
  -4   9   3    5.06    0.53
  -3  -9   3   23.20    0.78
   3  -9  -3   23.58    0.96
  -3   9   3   22.09    0.95
   3   9  -3   21.68    0.91
   3   9  -3   22.96    0.89
  -2  -9   3    9.37    0.52
   2  -9  -3    8.61    0.61
   2   9  -3    9.33    0.60
   2   9  -3    9.52    0.60
  -2   9   3    9.17    0.63
  -1  -9   3    8.42    0.51
   1  -9  -3    9.11    0.61
   1   9  -3    9.33    0.59
  -1   9   3    8.39    0.63
   1   9  -3    8.33    0.57
   0  -9   3    8.33    0.52
   0  -9  -3    8.79    0.61
   0   9  -3    8.73    0.58
   0   9   3    9.24    0.64
   0   9  -3    9.34    0.58
  -1  -9  -3    2.58    0.39
   1  -9   3    2.31    0.31
  -1   9  -3    2.32    0.37
   1   9   3    2.30    0.41
  -1   9  -3    2.05    0.34
  -2  -9  -3   36.62    1.28
   2  -9   3   38.33    1.09
  -2   9  -3   36.60    1.24
   2   9   3   37.11    1.33
  -2   9  -3   37.62    1.23
   3  -9   3   20.27    0.77
  -3  -9  -3   20.23    0.91
  -3   9  -3   20.21    0.87
   3   9   3   21.11    0.96
  -3   9  -3   19.39    0.85
   4  -9   3    6.48    0.49
  -4  -9  -3    6.17    0.56
  -4   9  -3    6.28    0.55
   4   9   3    6.68    0.58
  -4   9  -3    6.28    0.52
  -5  -9  -3   40.47    1.39
   5  -9   3   42.10    1.21
  -5   9  -3   40.43    1.33
  -5   9  -3   40.95    1.32
   5   9   3   41.21    1.44
  -6  -9  -3    0.45    0.30
   6  -9   3    0.64    0.28
  -6   9  -3    0.65    0.31
   6   9   3    1.10    0.34
  -6   9  -3    0.95    0.29
  -7  -9  -3   12.40    0.74
   7  -9   3   13.39    0.68
   7   9   3   12.82    0.79
  -7   9  -3   13.40    0.73
  -7   9  -3   12.62    0.70
  -8  -9  -3    4.40    0.52
   8  -9   3    5.69    0.53
   8   9   3    5.82    0.59
  -8   9  -3    5.28    0.56
  -8   9  -3    5.12    0.51
  -9  -9  -3    8.24    0.63
   9  -9   3    8.88    0.62
   9   9   3    8.67    0.69
  -9   9  -3    9.27    0.68
  10  -9   3   17.59    0.82
 -10  -9  -3   16.21    0.84
  10  -9   3   15.97    0.83
  10   9   3   17.18    0.94
 -10   9  -3   17.31    0.89
 -11  -9  -3    0.01    0.27
  11  -9   3    0.52    0.32
 -11   9  -3   -0.30    0.34
  11   9   3    0.24    0.33
  12  -9   3   19.82    0.92
  12   9   3   20.82    1.07
 -12   9  -3   20.49    1.01
  13  -9   3    5.92    0.60
 -13   9  -3    5.64    0.65
  13   9   3    5.53    0.62
  14  -9   3    8.57    0.70
  14   9   3    8.75    0.76
  15  -9   3   10.08    0.75
 -15 -10   3    8.01    0.65
 -15  10   3    7.54    0.79
 -14 -10   3   -0.34    0.27
 -14  10   3    0.23    0.41
 -13  10   3    9.90    0.82
 -12  10   3   -0.22    0.36
  12  10  -3    0.45    0.33
 -11 -10   3   18.30    0.92
 -11  10   3   16.54    0.96
  11  10  -3   16.04    0.86
  10 -10  -3   -0.71    0.29
 -10 -10   3   -0.33    0.30
  10  10  -3   -0.07    0.27
 -10  10   3   -0.06    0.34
   9 -10  -3   21.43    0.98
  -9 -10   3   23.22    1.06
  -9  10   3   22.37    1.06
   9  10  -3   23.31    1.00
  -8 -10   3    4.58    0.55
   8 -10  -3    3.83    0.51
  -8  10   3    4.80    0.57
   8  10  -3    4.54    0.51
   7 -10  -3    2.95    0.48
  -7 -10   3    3.15    0.50
   7  10  -3    4.31    0.47
  -7  10   3    4.29    0.54
  -6 -10   3    8.60    0.69
   6 -10  -3    6.50    0.60
   6  10  -3    9.46    0.62
  -6  10   3    9.23    0.67
  -5  10   3    0.17    0.29
   5  10  -3    0.34    0.25
   4 -10  -3   10.83    0.71
  -4  10   3   10.60    0.70
   4  10  -3   11.73    0.68
   3 -10  -3   -0.44    0.27
  -3  10   3    0.43    0.30
   3  10  -3    0.10    0.25
   3  10  -3    0.68    0.28
   2 -10  -3    4.26    0.51
   2  10  -3    5.41    0.51
  -2  10   3    5.25    0.54
   2  10  -3    5.12    0.51
   1 -10  -3    0.69    0.31
   1  10  -3    0.95    0.30
   1  10  -3    1.19    0.34
  -1  10   3    1.29    0.36
   0 -10  -3    0.06    0.27
   0  10  -3   -0.18    0.23
   0  10   3   -0.14    0.25
   0  10  -3    0.03    0.24
  -1 -10  -3    0.46    0.30
  -1  10  -3    0.99    0.32
   1  10   3    1.12    0.36
  -1  10  -3    0.57    0.28
  -2 -10  -3    1.89    0.40
   2  10   3    2.75    0.45
  -2  10  -3    2.76    0.42
  -2  10  -3    2.26    0.38
  -3 -10  -3    0.15    0.29
  -3  10  -3    0.20    0.28
  -3  10  -3    0.76    0.30
   3  10   3    0.78    0.35
  -4 -10  -3    4.85    0.53
  -4  10  -3    5.66    0.53
   4  10   3    5.65    0.58
  -4  10  -3    5.49    0.53
  -5 -10  -3    4.94    0.55
  -5  10  -3    5.84    0.55
   5  10   3    5.08    0.58
  -5  10  -3    5.88    0.55
  -6 -10  -3    1.09    0.36
   6  10   3    1.16    0.37
  -6  10  -3    1.50    0.37
  -6  10  -3    0.67    0.32
  -7 -10  -3    9.38    0.70
   7  10   3    9.90    0.74
  -7  10  -3   10.91    0.71
   8 -10   3    0.44    0.31
  -8 -10  -3    0.56    0.32
  -8  10  -3    0.60    0.35
   8  10   3    0.03    0.32
  -9 -10  -3   14.26    0.82
   9 -10   3   13.43    0.81
   9  10   3   14.54    0.90
  -9  10  -3   14.06    0.82
 -10 -10  -3    6.60    0.61
  10  10   3    7.49    0.71
 -11 -10  -3   15.18    0.85
  11  10   3   16.90    0.99
  12  10   3    5.32    0.67
  13  10   3    0.04    0.38
  14  10   3   11.92    0.91
  13  11  -3   -0.26    0.32
 -13  11   3    0.47    0.43
 -12  11   3    1.31    0.46
  12  11  -3    0.66    0.39
 -11 -11   3    0.18    0.34
 -11  11   3    0.07    0.38
  11  11  -3    0.15    0.32
 -10 -11   3    3.87    0.56
  10  11  -3    4.91    0.57
 -10  11   3    4.21    0.59
   9 -11  -3   -0.13    0.28
  -9 -11   3    0.11    0.35
  -9  11   3    0.23    0.36
   9  11  -3    0.19    0.33
   8 -11  -3    6.73    0.63
  -8 -11   3    6.93    0.69
  -8  11   3    6.76    0.67
   8  11  -3    7.50    0.64
  -7 -11   3    0.68    0.39
   7 -11  -3    0.37    0.32
  -7  11   3    0.94    0.40
   7  11  -3    0.70    0.34
  -6 -11   3    8.41    0.74
   6 -11  -3    8.49    0.69
   6  11  -3    9.35    0.69
  -6  11   3    8.45    0.70
   5 -11  -3    0.20    0.32
  -5 -11   3   -0.41    0.33
   5  11  -3    0.36    0.30
  -5  11   3    0.64    0.36
   4 -11  -3    4.60    0.54
  -4 -11   3    4.23    0.56
   4  11  -3    4.73    0.52
  -4  11   3    4.14    0.54
   3 -11  -3    4.61    0.56
  -3 -11   3    5.38    0.61
   3  11  -3    5.86    0.58
  -3  11   3    5.31    0.59
  -2 -11   3    4.81    0.57
   2 -11  -3    3.99    0.52
  -2  11   3    5.70    0.60
   2  11  -3    4.96    0.56
   1 -11  -3    6.87    0.65
  -1  11   3    7.95    0.68
   1  11  -3    8.09    0.64
   0 -11  -3   -0.10    0.29
   0  11   3    0.96    0.39
   0  11  -3    0.70    0.33
  -1 -11  -3    7.41    0.66
  -1  11  -3    7.62    0.63
   1  11   3    6.37    0.65
  -2 -11  -3    0.59    0.36
  -2  11  -3    1.25    0.36
   2  11   3    0.56    0.38
  -3 -11  -3    0.20    0.33
   3  11   3    0.24    0.37
  -4 -11  -3    6.02    0.62
   4  11   3    5.56    0.64
  -5 -11  -3    4.26    0.54
   5 -11   3    3.92    0.51
   5  11   3    4.83    0.59
  -6 -11  -3    0.10    0.31
   6 -11   3    0.15    0.30
   6  11   3   -0.11    0.31
   7 -11   3    2.34    0.43
  -7 -11  -3    2.92    0.47
   7  11   3    2.64    0.51
   8 -11   3    1.35    0.40
  -8 -11  -3    1.55    0.40
   8  11   3    1.75    0.48
  -9 -11  -3    0.09    0.28
   9 -11   3   -0.14    0.29
   9  11   3   -0.10    0.35
 -10 -11  -3    4.11    0.53
  10  11   3    4.37    0.63
  11  11   3   -0.56    0.32
  12  11   3   12.00    0.93
 -11 -12   3   52.03    1.79
 -11  12   3   48.29    1.80
 -10 -12   3   16.40    0.98
 -10  12   3   14.35    0.96
  -9 -12   3   28.57    1.29
   9 -12  -3   25.89    1.16
  -9  12   3   26.84    1.26
   8 -12  -3   49.62    1.72
  -8 -12   3   54.76    1.87
  -8  12   3   51.58    1.81
  -7 -12   3    0.63    0.42
   7 -12  -3    0.24    0.33
  -7  12   3    0.16    0.40
   6 -12  -3   73.73    2.22
  -6 -12   3   75.66    2.32
  -6  12   3   70.98    2.21
  -5 -12   3   27.64    1.28
   5 -12  -3   28.75    1.23
  -5  12   3   26.18    1.21
  -4 -12   3   28.18    1.29
   4 -12  -3   27.98    1.23
  -4  12   3   26.36    1.21
   3 -12  -3   65.26    2.07
  -3 -12   3   66.75    2.13
  -3  12   3   65.05    2.06
   2 -12  -3    1.01    0.39
  -2 -12   3    1.40    0.43
  -2  12   3    0.82    0.43
   1 -12  -3   63.61    2.03
  -1 -12   3   64.25    2.06
  -1  12   3   62.13    2.03
   0 -12  -3   34.34    1.40
   0 -12   3   35.77    1.42
   0  12   3   34.11    1.42
  -1 -12  -3    5.04    0.59
   1 -12   3    4.62    0.56
   1  12   3    3.77    0.62
  -2 -12  -3   73.97    2.25
   2 -12   3   71.41    2.22
   2  12   3   73.11    2.29
   3 -12   3    4.90    0.58
  -3 -12  -3    4.64    0.58
   3  12   3    4.90    0.66
  -4 -12  -3   45.44    1.66
   4 -12   3   45.25    1.63
   4  12   3   44.38    1.69
  -5 -12  -3   26.89    1.22
   5 -12   3   26.45    1.20
   5  12   3   26.37    1.26
   6 -12   3   12.45    0.84
  -6 -12  -3   11.21    0.82
   6  12   3   11.82    0.89
   7 -12   3   48.84    1.71
  -7 -12  -3   48.91    1.73
   7  12   3   48.34    1.82
   8 -12   3    3.64    0.55
  -8 -12  -3    4.02    0.55
   8  12   3    4.99    0.68
   9 -12   3   34.97    1.38
  -9 -12  -3   31.27    1.34
   9  12   3   34.40    1.51
 -10 -12  -3   26.08    1.20
  10  12   3   25.97    1.33
  -8 -13   3    7.19    0.75
   8 -13  -3    5.30    0.64
  -8  13   3    5.80    0.70
   7 -13  -3   14.00    0.92
  -7 -13   3   16.27    1.04
  -7  13   3   15.23    0.96
   6 -13  -3   -0.49    0.33
  -6 -13   3    0.52    0.41
  -6  13   3    0.06    0.37
  -5 -13   3    2.30    0.53
   5 -13  -3    1.86    0.47
  -5  13   3    3.43    0.58
  -4 -13   3    1.70    0.49
   4 -13  -3    1.47    0.46
  -4  13   3    1.25    0.45
  -3 -13   3    0.51    0.41
   3 -13  -3   -0.12    0.35
  -3  13   3    0.34    0.40
   2 -13  -3    0.74    0.39
  -2 -13   3    1.11    0.45
  -2  13   3    1.43    0.47
  -1 -13   3    3.66    0.58
   1 -13  -3    3.44    0.55
  -1  13   3    4.32    0.62
   0 -13   3    0.46    0.40
   0 -13  -3    0.62    0.36
   0  13   3    0.60    0.39
   1 -13   3    5.67    0.66
  -1 -13  -3    5.00    0.61
   1  13   3    5.88    0.69
   2 -13   3   10.37    0.85
  -2 -13  -3   11.17    0.84
   2  13   3   11.49    0.87
   3 -13   3    2.21    0.51
  -3 -13  -3    1.99    0.49
   3  13   3    1.89    0.52
   4 -13   3   28.66    1.33
  -4 -13  -3   28.99    1.34
   4  13   3   30.20    1.38
  -5 -13  -3    0.00    0.36
   5 -13   3    0.40    0.41
   5  13   3    0.55    0.44
   6 -13   3   26.83    1.27
  -6 -13  -3   25.76    1.26
   6  13   3   26.26    1.33
 -21   0   4    5.22    0.63
  21   0  -4    5.22    0.62
 -20   0   4   20.45    1.01
  20   0  -4   21.49    1.04
  19   0  -4    0.98    0.38
 -19   0   4    0.67    0.36
  18   0  -4   30.82    1.16
 -18   0   4   27.23    1.11
  17   0  -4   12.23    0.73
 -17   0   4   12.41    0.69
  16   0  -4   15.75    0.78
 -16   0   4   15.45    0.75
 -15   0   4   13.14    0.66
  15   0  -4   13.97    0.72
 -14   0   4   13.42    0.65
  14   0  -4   14.35    0.70
 -13   0   4   21.99    0.82
  13   0  -4   23.21    0.85
  12   0  -4    3.37    0.35
 -12   0   4    3.32    0.36
 -11   0   4   36.08    1.05
  11   0  -4   36.00    1.05
  10   0  -4   11.33    0.52
 -10   0   4   10.89    0.49
  -9   0   4    3.14    0.28
   9   0  -4    3.74    0.32
   9   0  -4    3.34    0.16
   8   0  -4    3.47    0.30
   8   0  -4    3.88    0.18
  -8   0   4    3.86    0.29
  -7   0   4    0.46    0.13
   7   0  -4    0.33    0.14
   7   0  -4    0.35    0.08
   6   0  -4   43.59    1.03
   6   0  -4   43.30    0.97
  -6   0   4   40.73    1.02
   5   0  -4   32.32    0.77
   5   0  -4   31.65    0.80
  -5   0   4   32.41    0.81
   4   0  -4   -0.16    0.11
  -4   0   4   -0.03    0.10
  -3   0   4   10.17    0.32
   3   0  -4   10.91    0.34
   3   0  -4   10.43    0.36
   2   0  -4   83.02    1.72
  -2   0   4   75.24    1.68
   2   0  -4   80.96    1.64
   1   0  -4    3.57    0.22
   0   0   4   10.67    0.34
   0   0   4   11.28    0.40
   0   0  -4   12.28    0.38
   1   0   4   23.57    0.57
   1   0   4   23.44    0.64
  -1   0  -4   25.64    0.63
   2   0   4   82.77    1.75
  -2   0  -4   84.68    1.80
   2   0   4   81.00    1.75
  -3   0  -4    1.69    0.17
   4   0   4   43.28    1.02
  -4   0  -4   45.17    1.02
   4   0   4   41.16    1.06
   5   0   4    8.57    0.43
  -5   0  -4    8.35    0.32
  -6   0  -4    0.34    0.10
   6   0   4    0.34    0.18
  -6   0  -4    0.33    0.12
  -7   0  -4    7.75    0.37
   7   0   4    8.24    0.47
  -7   0  -4    7.87    0.32
   8   0   4   48.58    1.28
  -8   0  -4   47.72    1.23
  -8   0  -4   48.64    1.12
   9   0   4   10.75    0.56
  -9   0  -4   11.60    0.39
  -9   0  -4   11.20    0.48
  10   0   4   13.01    0.65
 -10   0  -4   13.20    0.43
 -10   0  -4   13.65    0.57
  11   0   4   38.20    1.18
 -11   0  -4   38.35    1.12
 -12   0  -4   12.33    0.60
  12   0   4   12.99    0.70
 -13   0  -4   12.12    0.61
  13   0   4   13.12    0.71
 -14   0  -4    7.96    0.53
  14   0   4    8.35    0.62
  15   0   4   34.96    1.25
 -15   0  -4   34.80    1.19
  16   0   4    1.02    0.37
 -16   0  -4    0.51    0.30
 -17   0  -4   17.03    0.86
  17   0   4   17.28    0.91
  18   0   4    7.06    0.68
 -18   0  -4    6.91    0.61
 -19   0  -4    7.48    0.65
  19   0   4    7.99    0.73
 -20   0  -4    7.97    0.68
  20   0   4    7.43    0.74
 -21  -1   4    7.98    0.69
  21  -1  -4    9.92    0.78
 -21   1   4    8.42    0.72
  21   1  -4   10.12    0.78
 -20  -1   4    7.16    0.63
  20  -1  -4    8.01    0.69
 -20   1   4    8.01    0.66
  20   1  -4    7.95    0.69
 -19  -1   4    2.02    0.43
  19  -1  -4    2.61    0.46
  19   1  -4    2.00    0.45
 -19   1   4    2.34    0.45
 -18  -1   4   18.27    0.88
  18  -1  -4   18.80    0.92
  18   1  -4   19.70    0.93
 -18   1   4   18.56    0.90
  17  -1  -4    1.13    0.36
 -17  -1   4    1.52    0.36
 -17   1   4    1.11    0.35
  17   1  -4    1.28    0.36
 -16  -1   4   16.40    0.78
  16  -1  -4   16.20    0.79
  16   1  -4   17.11    0.81
 -16   1   4   15.69    0.77
  15  -1  -4   10.95    0.64
 -15  -1   4   10.34    0.61
  15   1  -4   10.86    0.64
 -15   1   4   10.76    0.62
 -14  -1   4    0.40    0.24
  14  -1  -4   -0.11    0.24
 -14   1   4    0.31    0.23
  14   1  -4   -0.07    0.23
  13  -1  -4   20.22    0.80
 -13  -1   4   20.55    0.78
 -13   1   4   20.49    0.79
  13   1  -4   19.37    0.78
  12  -1  -4   25.76    0.87
 -12  -1   4   23.42    0.82
  12   1  -4   23.64    0.84
 -12   1   4   24.98    0.86
 -11  -1   4    6.22    0.41
  11  -1  -4    6.73    0.44
 -11   1   4    7.18    0.44
  11   1  -4    6.84    0.44
 -10  -1   4   34.79    1.02
  10  -1  -4   37.99    1.04
  10   1  -4   36.32    1.03
  10   1  -4   36.82    0.83
 -10   1   4   37.56    1.05
  -9  -1   4   10.09    0.45
   9  -1  -4    9.67    0.46
   9  -1  -4   10.60    0.30
  -9   1   4   10.61    0.46
   9   1  -4   10.69    0.48
   9   1  -4   10.49    0.32
   8  -1  -4   94.65    2.08
   8  -1  -4   95.16    2.03
  -8  -1   4   97.85    2.15
   8   1  -4   96.82    2.10
   8   1  -4   95.29    2.04
  -8   1   4   98.38    2.18
   7  -1  -4   72.59    1.60
  -7  -1   4   72.70    1.64
   7  -1  -4   72.46    1.56
   7   1  -4   72.93    1.62
  -7   1   4   71.50    1.67
   7   1  -4   72.13    1.57
  -6  -1   4   36.28    0.90
   6  -1  -4   37.42    0.86
   6  -1  -4   36.50    0.90
   6   1  -4   34.84    0.90
   6   1  -4   36.29    0.85
  -6   1   4   37.29    0.93
   5  -1  -4  350.56    7.11
  -5  -1   4  346.15    6.96
   5  -1  -4  328.32    6.55
   5   1  -4  340.46    7.06
   5   1  -4  337.77    6.58
  -5   1   4  339.00    6.91
   4  -1  -4   17.79    0.50
   4  -1  -4   18.30    0.50
  -4  -1   4   19.28    0.49
   4   1  -4   17.45    0.52
   4   1  -4   18.92    0.49
  -4   1   4   17.02    0.51
  -3  -1   4  257.35    5.34
   3  -1  -4  257.55    5.12
   3  -1  -4  268.17    5.55
  -3   1   4  258.69    5.43
   3   1  -4  269.60    5.56
   3   1  -4  260.18    5.08
   2  -1  -4  150.05    3.03
  -2  -1   4  143.84    2.98
   2  -1  -4  139.92    2.82
   2   1  -4  146.71    3.02
   2   1  -4  142.01    2.87
  -2   1   4  142.53    3.01
   1  -1  -4   71.85    1.53
  -1  -1   4   67.79    1.47
   1   1  -4   70.57    1.52
  -1   1   4   67.45    1.42
  -1   1   4   66.38    1.52
   0  -1  -4  128.94    2.66
   0  -1   4  126.77    2.54
   0   1  -4  130.45    2.65
   0   1   4  116.23    2.62
   0   1   4  123.69    2.49
   1  -1   4   40.78    0.99
  -1  -1  -4   41.82    0.99
  -1   1  -4   42.39    0.91
   1   1   4   42.06    0.98
  -1   1  -4   43.45    0.98
   1   1   4   40.47    0.94
   2  -1   4  202.32    4.06
  -2  -1  -4  208.86    4.24
   2   1   4  199.45    4.19
  -2   1  -4  209.02    4.23
  -2   1  -4  202.16    4.22
   2   1   4  203.57    4.01
   3  -1   4   58.54    1.36
  -3  -1  -4   59.79    1.34
   3   1   4   58.30    1.33
  -3   1  -4   59.89    1.32
   3   1   4   55.42    1.29
  -3   1  -4   60.04    1.28
  -4  -1  -4   11.29    0.38
   4  -1   4   10.70    0.48
   4   1   4   11.28    0.44
   4   1   4   10.88    0.40
  -4   1  -4   11.52    0.38
  -4   1  -4   11.54    0.36
  -5  -1  -4   70.75    1.56
   5  -1   4   70.63    1.63
  -5   1  -4   71.25    1.55
  -5   1  -4   71.74    1.56
   5   1   4   68.16    1.56
   5   1   4   67.50    1.59
  -6  -1  -4    0.79    0.13
   6  -1   4    1.46    0.24
   6   1   4    0.94    0.17
  -6   1  -4    1.57    0.18
  -6   1  -4    0.81    0.14
   6   1   4    1.08    0.21
   7  -1   4   42.67    1.17
  -7  -1  -4   42.67    1.03
  -7   1  -4   43.86    1.02
   7   1   4   43.23    1.13
  -7   1  -4   42.03    1.08
   7   1   4   43.99    1.13
   8  -1   4   92.87    2.19
  -8  -1  -4   95.48    2.09
  -8  -1  -4   96.82    2.21
  -8   1  -4   97.88    2.18
  -8   1  -4   98.26    2.09
   8   1   4   95.89    2.16
  -9  -1  -4    3.13    0.30
  -9  -1  -4    3.14    0.24
   9  -1   4    2.86    0.35
   9   1   4    3.23    0.33
  -9   1  -4    3.61    0.23
  10  -1   4   90.10    2.20
 -10  -1  -4   95.88    2.02
 -10  -1  -4   88.76    2.18
  10   1   4   93.49    2.17
 -10   1  -4   95.45    2.00
 -10   1  -4   88.76    2.15
  11  -1   4   28.37    1.01
 -11  -1  -4   28.11    0.94
  11   1   4   29.16    0.98
 -11   1  -4   29.09    0.92
 -12  -1  -4    8.33    0.51
  12  -1   4    8.00    0.59
 -12   1  -4    8.28    0.49
  12   1   4    8.32    0.57
 -13  -1  -4   18.61    0.78
  13  -1   4   18.46    0.85
  13   1   4   19.12    0.83
 -13   1  -4   18.71    0.77
 -14  -1  -4    2.10    0.36
  14  -1   4    2.03    0.41
 -14   1  -4    2.52    0.36
  14   1   4    2.05    0.39
  15  -1   4   24.55    1.06
 -15  -1  -4   24.60    0.98
  15   1   4   25.45    1.04
 -15   1  -4   25.54    0.99
  16  -1   4   10.49    0.75
 -16  -1  -4    9.99    0.65
  16   1   4   10.54    0.71
 -16   1  -4   10.95    0.66
 -17  -1  -4    2.96    0.44
  17  -1   4    2.84    0.48
 -17   1  -4    2.78    0.44
  17   1   4    2.21    0.48
  18  -1   4   26.52    1.18
 -18  -1  -4   26.18    1.12
  18   1   4   26.91    1.17
 -18   1  -4   25.43    1.09
  19  -1   4    1.50    0.48
 -19  -1  -4    0.92    0.39
  19   1   4    0.56    0.41
 -19   1  -4    1.29    0.40
  20  -1   4    9.72    0.80
 -20  -1  -4    8.20    0.71
  20   1   4    8.97    0.79
 -20   1  -4    8.07    0.68
 -21  -2   4    8.23    0.70
  21  -2  -4    9.58    0.78
 -21   2   4    8.22    0.72
  21   2  -4    9.54    0.78
  20  -2  -4    0.48    0.38
 -20  -2   4    0.38    0.35
 -20   2   4    0.58    0.37
  20   2  -4    0.22    0.39
 -19  -2   4   18.86    0.93
  19  -2  -4   18.54    0.95
  19   2  -4   19.27    0.97
 -19   2   4   18.28    0.94
 -18  -2   4   12.75    0.75
  18  -2  -4   13.35    0.80
 -18   2   4   13.21    0.78
  18   2  -4   12.28    0.78
 -17  -2   4    2.25    0.40
  17  -2  -4    1.89    0.40
 -17   2   4    2.48    0.42
  17   2  -4    1.88    0.41
  16  -2  -4   26.95    1.05
 -16  -2   4   26.44    1.01
 -16   2   4   26.99    1.05
  16   2  -4   28.18    1.08
  15  -2  -4    0.91    0.33
  15   2  -4    0.99    0.34
  14  -2  -4   48.26    1.39
 -14  -2   4   47.81    1.40
  14   2  -4   47.60    1.40
 -14   2   4   48.03    1.42
  13  -2  -4    6.10    0.51
 -13  -2   4    8.69    0.51
  13   2  -4    7.27    0.55
 -13   2   4    7.99    0.51
 -12  -2   4   33.64    1.02
  12  -2  -4   32.57    1.02
  12   2  -4   33.40    1.05
 -12   2   4   32.86    1.05
  11  -2  -4   59.47    1.51
 -11  -2   4   60.12    1.54
 -11   2   4   59.74    1.57
  11   2  -4   60.92    1.53
 -10  -2   4    0.40    0.18
  10  -2  -4    0.62    0.10
  10  -2  -4    0.21    0.20
  10   2  -4    0.31    0.12
  10   2  -4    0.69    0.22
 -10   2   4    0.67    0.20
   9  -2  -4   90.27    1.94
  -9  -2   4   90.59    2.07
   9  -2  -4   89.08    2.01
   9   2  -4   88.05    2.02
  -9   2   4   95.51    2.13
   9   2  -4   90.84    1.96
   8  -2  -4    2.70    0.29
  -8  -2   4    2.54    0.26
   8  -2  -4    2.93    0.21
  -8   2   4    3.47    0.31
   8   2  -4    2.16    0.25
   8   2  -4    2.14    0.21
   7  -2  -4   80.31    1.72
   7  -2  -4   78.25    1.70
  -7  -2   4   76.61    1.75
   7   2  -4   78.63    1.74
  -7   2   4   77.72    1.81
   7   2  -4   75.83    1.71
   6  -2  -4   34.87    0.87
  -6  -2   4   35.52    0.88
   6  -2  -4   35.67    0.87
   6   2  -4   34.16    0.90
  -6   2   4   35.98    0.94
   6   2  -4   35.18    0.86
   5  -2  -4    8.90    0.34
   5  -2  -4    8.23    0.34
  -5  -2   4    8.78    0.32
   5   2  -4    8.27    0.33
  -5   2   4    8.32    0.38
   5   2  -4    8.14    0.37
   4  -2  -4  126.49    2.55
  -4  -2   4  130.76    2.67
   4  -2  -4  131.31    2.74
   4   2  -4  128.23    2.61
   4   2  -4  129.78    2.72
  -4   2   4  121.98    2.74
  -3  -2   4  100.09    2.03
   3  -2  -4  100.87    2.13
   3  -2  -4   93.58    1.94
   3   2  -4   96.86    2.10
  -3   2   4   94.62    2.12
   3   2  -4   96.55    2.02
   2  -2  -4    0.39    0.08
  -2  -2   4    0.12    0.14
   2   2  -4    0.61    0.11
  -2   2   4    0.20    0.14
  -1  -2   4  131.14    2.62
   1  -2  -4  132.60    2.76
  -1   2   4  127.00    2.54
  -1   2   4  121.97    2.75
   1   2  -4  131.04    2.78
   1   2  -4  127.83    2.73
   0  -2   4    0.53    0.16
   0  -2  -4    0.96    0.14
   0   2  -4    1.04    0.13
   0   2   4    0.73    0.16
   1  -2   4   15.89    0.52
  -1  -2  -4   15.85    0.49
   1   2   4   14.38    0.50
  -1   2  -4   16.04    0.47
   1   2   4   14.95    0.41
  -1   2  -4   14.62    0.37
   2  -2   4  111.02    2.36
  -2  -2  -4  116.02    2.44
   2   2   4  109.36    2.25
   2   2   4  111.37    2.43
  -2   2  -4  114.84    2.41
  -2   2  -4  110.91    2.32
  -3  -2  -4   37.29    0.91
   3  -2   4   33.70    0.94
  -3   2  -4   37.23    0.89
   3   2   4   34.25    0.91
   3   2   4   34.79    0.83
  -3   2  -4   36.06    0.82
  -4  -2  -4  200.45    4.17
   4  -2   4  194.16    4.03
   4   2   4  197.27    3.92
  -4   2  -4  198.46    4.07
   4   2   4  203.61    4.17
  -4   2  -4  197.84    4.14
   5  -2   4    8.86    0.49
  -5  -2  -4    9.11    0.38
  -5   2  -4    9.58    0.36
   5   2   4   10.44    0.44
   5   2   4    8.96    0.41
  -5   2  -4    9.97    0.37
   6  -2   4   90.61    2.09
  -6  -2  -4   95.36    2.05
  -6   2  -4   91.86    2.02
   6   2   4   91.59    1.99
  -6   2  -4   92.76    2.03
   6   2   4   90.26    2.09
  -7  -2  -4   55.95    1.30
   7  -2   4   52.64    1.41
  -7   2  -4   56.62    1.28
   7   2   4   54.93    1.33
   7   2   4   54.54    1.39
  -7   2  -4   54.52    1.32
  -8  -2  -4   92.68    2.02
   8  -2   4   90.18    2.13
  -8   2  -4   91.15    2.00
  -8   2  -4   90.97    2.08
   8   2   4   89.92    2.04
   9  -2   4   93.99    2.24
  -9  -2  -4   97.82    2.11
   9   2   4   94.85    2.25
  -9   2  -4   93.41    2.19
  -9   2  -4   96.72    2.08
   9   2   4   93.02    2.15
 -10  -2  -4    9.68    0.40
  10  -2   4    9.54    0.60
 -10  -2  -4    9.79    0.52
 -10   2  -4    9.98    0.39
 -10   2  -4   10.02    0.48
  10   2   4    9.65    0.53
 -11  -2  -4   98.44    2.38
  11  -2   4   97.07    2.37
 -11   2  -4  100.03    2.33
  11   2   4   95.67    2.28
  12  -2   4   20.07    0.90
 -12  -2  -4   21.14    0.83
  12   2   4   20.61    0.83
 -12   2  -4   20.94    0.79
  13  -2   4   23.10    0.96
 -13  -2  -4   22.12    0.88
  13   2   4   21.69    0.88
 -13   2  -4   22.51    0.85
 -14  -2  -4    8.92    0.58
  14  -2   4    8.73    0.67
 -14   2  -4    8.14    0.54
  14   2   4    8.36    0.59
 -15  -2  -4    0.01    0.26
  15  -2   4   -0.29    0.30
 -15   2  -4   -0.09    0.23
  15   2   4    0.19    0.31
 -16  -2  -4    4.30    0.49
  16  -2   4    5.10    0.58
  16   2   4    4.78    0.52
 -16   2  -4    4.06    0.47
 -17  -2  -4    0.02    0.30
  17  -2   4   -0.08    0.36
  17   2   4   -0.15    0.33
 -17   2  -4    0.14    0.27
  18  -2   4    0.39    0.39
 -18  -2  -4    0.38    0.31
  18   2   4    0.90    0.39
 -18   2  -4    0.21    0.32
  19  -2   4    2.99    0.55
 -19  -2  -4    2.37    0.48
 -19   2  -4    2.23    0.46
  19   2   4    3.03    0.53
  20  -2   4    0.12    0.41
 -20  -2  -4   -0.08    0.30
  20   2   4    0.25    0.39
 -20   2  -4    0.00    0.34
 -21  -3   4    4.11    0.58
  21  -3  -4    3.95    0.58
 -21   3   4    4.64    0.62
  21   3  -4    4.87    0.62
 -20  -3   4    8.38    0.68
  20  -3  -4    8.49    0.73
 -20   3   4    8.57    0.71
  20   3  -4    7.65    0.73
 -19  -3   4    2.70    0.47
  19  -3  -4    2.95    0.49
 -19   3   4    4.18    0.55
  19   3  -4    3.21    0.50
  18  -3  -4   11.50    0.74
 -18  -3   4   10.03    0.67
  18   3  -4   10.76    0.75
 -18   3   4    9.85    0.70
  17  -3  -4    0.72    0.37
 -17  -3   4    1.15    0.34
 -17   3   4    1.60    0.39
  17   3  -4    0.84    0.37
 -16  -3   4    6.23    0.51
  16  -3  -4    7.88    0.59
  16   3  -4    6.71    0.58
 -16   3   4    7.23    0.58
 -15  -3   4    4.50    0.43
  15  -3  -4    4.51    0.50
  15   3  -4    3.34    0.43
 -15   3   4    3.95    0.46
 -14  -3   4    5.33    0.44
  14  -3  -4    5.35    0.49
  14   3  -4    5.20    0.50
 -14   3   4    5.07    0.48
 -13  -3   4   21.67    0.81
  13  -3  -4   21.41    0.83
  13   3  -4   21.29    0.83
 -13   3   4   20.79    0.84
  12  -3  -4   48.25    1.32
 -12  -3   4   46.53    1.32
  12   3  -4   49.24    1.34
 -12   3   4   46.40    1.37
  11  -3  -4    1.90    0.29
 -11  -3   4    1.33    0.25
 -11   3   4    1.79    0.30
  11   3  -4    1.74    0.28
  11   3  -4    1.56    0.18
  10  -3  -4  100.43    2.25
  10  -3  -4  104.50    2.21
 -10  -3   4   98.45    2.33
 -10   3   4  101.22    2.39
  10   3  -4  102.81    2.23
  10   3  -4  101.72    2.29
   9  -3  -4   52.88    1.31
  -9  -3   4   52.48    1.34
   9  -3  -4   54.91    1.26
   9   3  -4   53.32    1.34
   9   3  -4   53.21    1.26
  -9   3   4   52.15    1.40
   8  -3  -4   25.21    0.74
   8  -3  -4   25.53    0.70
  -8  -3   4   25.43    0.75
   8   3  -4   25.11    0.70
   8   3  -4   24.48    0.77
  -8   3   4   23.97    0.79
   7  -3  -4  175.81    3.50
   7  -3  -4  177.24    3.68
  -7  -3   4  172.76    3.65
   7   3  -4  168.17    3.65
   7   3  -4  171.30    3.53
  -7   3   4  175.09    3.74
  -6  -3   4   16.25    0.50
   6  -3  -4   16.16    0.52
   6  -3  -4   15.80    0.50
  -6   3   4   15.77    0.58
   6   3  -4   15.00    0.54
   6   3  -4   14.30    0.50
   5  -3  -4  425.27    8.01
   5  -3  -4  413.18    8.71
   5   3  -4  413.13    8.07
   5   3  -4  429.01    8.62
  -5   3   4  424.33    8.53
   5   3  -4  403.52    8.53
   4  -3  -4   58.59    1.26
   4  -3  -4   59.25    1.41
   4   3  -4   59.27    1.32
   4   3  -4   59.53    1.38
  -4   3   4   60.72    1.45
   4   3  -4   58.31    1.34
   3  -3  -4  359.29    7.37
   3  -3  -4  353.40    6.85
  -3   3   4  356.23    7.33
   3   3  -4  363.54    6.93
   3   3  -4  361.24    7.26
   3   3  -4  354.68    7.60
  -2  -3   4  307.82    5.86
   2  -3  -4  301.45    6.21
   2  -3  -4  293.37    5.81
   2   3  -4  293.43    6.17
   2   3  -4  304.08    6.16
  -2   3   4  298.58    6.19
  -1  -3   4   80.89    1.76
   1  -3  -4   84.13    1.85
   1   3  -4   81.38    1.81
   1   3  -4   78.06    1.70
  -1   3   4   78.65    1.87
   0  -3   4  372.35    7.34
   0  -3  -4  389.54   11.53
   0   3  -4  377.76    7.77
   0   3   4  381.59    7.76
   0   3  -4  376.24    8.01
   1  -3   4    1.67    0.23
  -1   3  -4    1.88    0.20
   1   3   4    1.60    0.25
  -2  -3  -4  339.31    6.95
   2  -3   4  337.97    6.58
   2   3   4  335.99    6.91
  -2   3  -4  332.90    7.05
  -2   3  -4  331.75    6.85
   2   3   4  338.59    6.53
   3  -3   4  119.56    2.57
  -3  -3  -4  120.18    2.65
  -3   3  -4  118.56    2.53
  -3   3  -4  123.33    2.62
   3   3   4  118.78    2.40
   3   3   4  123.95    2.67
  -4  -3  -4  152.95    3.27
   4  -3   4  151.83    3.18
  -4   3  -4  154.09    3.17
   4   3   4  150.83    3.28
   4   3   4  151.23    3.01
  -4   3  -4  148.78    3.23
  -5  -3  -4   36.88    0.95
   5  -3   4   34.02    1.00
  -5   3  -4   34.60    0.88
  -5   3  -4   35.13    0.91
   5   3   4   34.13    0.86
   5   3   4   34.67    0.98
   6  -3   4    0.68    0.23
  -6  -3  -4    0.90    0.17
  -6   3  -4    0.44    0.15
   6   3   4    0.87    0.18
  -6   3  -4    0.71    0.16
   6   3   4    0.76    0.20
  -7  -3  -4    5.05    0.32
   7  -3   4    4.96    0.44
  -7   3  -4    5.68    0.32
   7   3   4    5.04    0.37
  -7   3  -4    4.85    0.32
   7   3   4    4.81    0.34
   8  -3   4   44.98    1.27
  -8  -3  -4   44.92    1.13
  -8   3  -4   44.59    1.16
   8   3   4   42.06    1.22
  -8   3  -4   43.61    1.09
   8   3   4   42.91    1.13
   9  -3   4    0.72    0.27
  -9  -3  -4    0.66    0.16
   9   3   4    0.40    0.21
  -9   3  -4    1.14    0.17
   9   3   4    0.75    0.22
  -9   3  -4    0.36    0.18
  10  -3   4   39.52    1.24
 -10  -3  -4   39.92    1.03
  10   3   4   38.44    1.10
 -10   3  -4   39.38    1.00
 -10   3  -4   37.28    1.11
  11  -3   4   23.40    0.95
 -11  -3  -4   23.96    0.71
 -11   3  -4   23.11    0.83
  11   3   4   23.03    0.83
 -12  -3  -4    2.98    0.39
  12  -3   4    2.23    0.40
 -12   3  -4    2.41    0.33
  12   3   4    2.32    0.35
 -13  -3  -4   19.83    0.86
  13  -3   4   20.35    0.93
  13   3   4   19.93    0.83
 -13   3  -4   19.23    0.80
  14  -3   4    0.89    0.36
 -14  -3  -4    0.86    0.30
  14   3   4    0.94    0.32
 -14   3  -4    1.20    0.33
  15  -3   4   25.70    1.10
 -15  -3  -4   24.76    1.04
  15   3   4   25.28    1.01
 -15   3  -4   26.04    1.01
  16  -3   4   10.91    0.78
 -16  -3  -4   12.62    0.74
 -16   3  -4   10.93    0.68
  16   3   4   11.55    0.73
  17  -3   4   21.51    1.07
 -17  -3  -4   22.00    1.00
 -17   3  -4   20.18    0.94
  17   3   4   20.70    0.98
 -18  -3  -4   28.16    1.18
  18  -3   4   25.26    1.19
  18   3   4   25.55    1.12
 -18   3  -4   25.81    1.10
 -19  -3  -4    2.38    0.47
  19  -3   4    1.93    0.50
 -19   3  -4    1.75    0.47
  19   3   4    1.22    0.45
 -20  -3  -4   17.97    1.00
 -20   3  -4   17.04    0.96
  20   3   4   16.79    0.97
 -21  -4   4    0.51    0.39
  21  -4  -4    0.83    0.42
  21   4  -4    0.38    0.40
 -21   4   4    1.17    0.42
 -20  -4   4    9.97    0.74
  20  -4  -4   11.70    0.81
  20   4  -4   11.08    0.81
 -20   4   4   10.12    0.76
  19  -4  -4    7.02    0.65
 -19  -4   4    6.30    0.59
  19   4  -4    6.16    0.65
 -19   4   4    6.43    0.63
  18  -4  -4    4.36    0.53
 -18  -4   4    4.14    0.51
  18   4  -4    4.01    0.54
 -18   4   4    3.78    0.52
 -17  -4   4   13.83    0.75
  17  -4  -4   13.32    0.77
 -17   4   4   14.47    0.80
  17   4  -4   12.46    0.77
  16  -4  -4    1.23    0.35
 -16  -4   4    1.55    0.35
  16   4  -4    1.31    0.37
 -16   4   4    1.41    0.37
 -15  -4   4    9.24    0.58
  15  -4  -4   10.64    0.65
 -15   4   4    9.23    0.63
  15   4  -4    8.96    0.63
 -14  -4   4   18.35    0.78
  14  -4  -4   18.55    0.79
 -14   4   4   18.35    0.83
  14   4  -4   17.94    0.80
  13  -4  -4    0.84    0.29
 -13  -4   4    1.60    0.29
  13   4  -4    1.14    0.29
 -13   4   4    1.47    0.32
  12  -4  -4   16.96    0.70
 -12  -4   4   15.92    0.67
 -12   4   4   16.59    0.74
  12   4  -4   16.66    0.71
 -11  -4   4    2.41    0.30
  11  -4  -4    2.79    0.32
  11   4  -4    2.74    0.30
 -11   4   4    2.95    0.36
  11   4  -4    2.88    0.34
 -10  -4   4    3.54    0.33
  10  -4  -4    3.53    0.28
  10  -4  -4    3.24    0.36
 -10   4   4    3.34    0.36
  10   4  -4    2.90    0.32
  10   4  -4    3.91    0.30
  -9  -4   4   49.52    1.29
   9  -4  -4   48.18    1.23
   9  -4  -4   50.23    1.25
   9   4  -4   50.14    1.29
  -9   4   4   48.86    1.36
   9   4  -4   49.90    1.25
   8  -4  -4   17.93    0.61
   8  -4  -4   19.04    0.62
   8   4  -4   18.89    0.67
   8   4  -4   18.20    0.61
  -8   4   4   18.34    0.70
   7  -4  -4   66.66    1.51
   7  -4  -4   68.79    1.63
  -7   4   4   68.68    1.71
   7   4  -4   69.00    1.59
   7   4  -4   68.44    1.60
   7   4  -4   66.62    1.60
   6  -4  -4   78.61    1.82
   6  -4  -4   78.16    1.67
   6   4  -4   75.86    1.76
   6   4  -4   78.01    1.74
  -6   4   4   79.08    1.88
   6   4  -4   76.04    1.79
   5  -4  -4    0.34    0.14
   5  -4  -4    0.23    0.11
  -5   4   4    0.20    0.18
   5   4  -4    0.19    0.11
   5   4  -4    0.21    0.13
   5   4  -4    0.16    0.16
   4  -4  -4   78.47    1.85
   4  -4  -4   81.28    1.63
  -4   4   4   79.77    1.90
   4   4  -4   79.72    1.75
   4   4  -4   78.00    1.74
   4   4  -4   78.27    1.82
  -3  -4   4   86.92    1.93
   3  -4  -4   91.23    1.79
   3  -4  -4   91.51    2.07
   3   4  -4   86.73    2.02
  -3   4   4   92.34    2.11
   3   4  -4   88.47    1.93
  -2  -4   4  129.25    2.66
   2  -4  -4  130.44    2.84
  -2   4   4  125.03    2.86
   2   4  -4  126.11    2.79
   2   4  -4  129.74    2.69
   1  -4  -4   96.06    2.17
  -1  -4   4   92.20    2.03
   1   4  -4   94.80    2.03
  -1   4   4   94.60    2.21
   1   4  -4   95.89    2.13
   0  -4   4   14.27    0.56
   0  -4  -4   17.67    0.58
   0   4   4   15.98    0.64
   0   4  -4   15.22    0.49
   0   4  -4   16.49    0.55
  -1  -4  -4  118.01    2.63
   1  -4   4  113.56    2.48
  -1   4  -4  118.67    2.51
  -1   4  -4  114.72    2.58
   1   4   4  121.41    2.67
  -2  -4  -4    6.49    0.37
   2  -4   4    5.88    0.41
  -2   4  -4    6.51    0.33
  -2   4  -4    5.86    0.32
   2   4   4    5.66    0.39
  -3  -4  -4   19.57    0.66
   3  -4   4   17.97    0.67
   3   4   4   19.39    0.69
   3   4   4   18.62    0.46
  -3   4  -4   19.51    0.62
  -3   4  -4   18.83    0.57
  -4  -4  -4   72.39    1.72
   4  -4   4   69.78    1.68
  -4   4  -4   71.31    1.60
   4   4   4   72.50    1.75
  -4   4  -4   69.62    1.65
   4   4   4   68.78    1.47
   5  -4   4    0.03    0.20
  -5  -4  -4    0.59    0.16
  -5   4  -4    0.38    0.13
   5   4   4    0.22    0.16
  -5   4  -4    0.08    0.13
   5   4   4    0.45    0.13
  -6  -4  -4   28.55    0.86
   6  -4   4   27.95    0.91
   6   4   4   28.65    0.91
  -6   4  -4   28.84    0.81
  -6   4  -4   29.09    0.82
   6   4   4   27.72    0.75
   7  -4   4   32.45    1.02
  -7  -4  -4   32.01    0.94
   7   4   4   33.38    1.03
  -7   4  -4   32.27    0.90
   7   4   4   31.60    0.86
  -7   4  -4   32.71    0.92
   8  -4   4    2.51    0.35
  -8  -4  -4    2.57    0.27
   8   4   4    2.69    0.33
   8   4   4    2.83    0.27
  -8   4  -4    2.64    0.30
  -8   4  -4    2.95    0.29
   9  -4   4    9.08    0.61
  -9  -4  -4   10.08    0.47
   9   4   4    9.56    0.48
  -9   4  -4    8.84    0.48
  -9   4  -4    9.44    0.44
   9   4   4   10.02    0.56
  10  -4   4   12.47    0.68
 -10  -4  -4   11.61    0.51
 -10   4  -4   11.73    0.56
  10   4   4   11.33    0.55
  10   4   4   11.82    0.62
 -10   4  -4   11.79    0.49
 -11  -4  -4    3.24    0.33
  11  -4   4    2.93    0.42
  11   4   4    3.90    0.44
 -11   4  -4    2.90    0.34
  11   4   4    3.01    0.34
  12  -4   4   32.22    1.15
  12   4   4   30.66    1.01
 -12   4  -4   30.47    1.03
 -13  -4  -4    1.59    0.37
  13  -4   4    1.53    0.39
 -13   4  -4    1.46    0.33
  13   4   4    1.46    0.33
 -14  -4  -4   29.35    1.12
  14  -4   4   28.30    1.14
  14   4   4   28.39    1.03
 -14   4  -4   28.44    1.05
  15  -4   4    6.27    0.63
 -15  -4  -4    6.68    0.57
 -15   4  -4    4.61    0.52
  15   4   4    5.65    0.54
 -16  -4  -4    5.10    0.54
  16  -4   4    3.96    0.55
 -16   4  -4    4.73    0.53
  16   4   4    4.04    0.49
  17  -4   4   12.34    0.85
 -17  -4  -4   13.52    0.81
 -17   4  -4   12.64    0.78
  17   4   4   13.09    0.77
  18  -4   4   -0.08    0.37
 -18  -4  -4   -0.50    0.24
 -18   4  -4    0.08    0.33
  18   4   4    0.12    0.35
 -19  -4  -4   14.27    0.88
  19  -4   4   14.44    0.95
  19   4   4   13.93    0.86
 -19   4  -4   13.61    0.86
  20  -5  -4    0.39    0.38
 -20  -5   4    0.44    0.38
  20   5  -4    0.27    0.40
 -20   5   4    0.32    0.42
  19  -5  -4   10.11    0.73
 -19  -5   4    9.89    0.71
  19   5  -4   10.21    0.76
 -19   5   4    8.27    0.72
  18  -5  -4    3.46    0.49
 -18  -5   4    3.49    0.50
 -18   5   4    2.74    0.51
  18   5  -4    3.18    0.50
 -17  -5   4    2.98    0.45
  17  -5  -4    2.42    0.42
  17   5  -4    2.42    0.44
 -17   5   4    2.30    0.47
 -16  -5   4   16.16    0.81
  16  -5  -4   17.91    0.84
  16   5  -4   18.70    0.88
 -16   5   4   17.93    0.91
  15  -5  -4    0.27    0.29
 -15  -5   4    0.29    0.28
 -15   5   4    0.46    0.32
  15   5  -4    0.25    0.29
 -14  -5   4   18.14    0.79
  14  -5  -4   18.23    0.79
 -14   5   4   17.87    0.85
  14   5  -4   17.88    0.81
  13  -5  -4   13.36    0.66
 -13  -5   4   13.16    0.66
 -13   5   4   13.28    0.71
  13   5  -4   12.58    0.66
  12  -5  -4   10.60    0.58
 -12  -5   4    9.98    0.56
 -12   5   4   10.40    0.62
  12   5  -4   10.05    0.58
 -11  -5   4   20.18    0.76
  11  -5  -4   19.36    0.73
 -11   5   4   19.72    0.82
  11   5  -4   19.95    0.76
 -10  -5   4    0.52    0.22
  10  -5  -4    0.55    0.21
  10  -5  -4    0.47    0.18
  10   5  -4    0.46    0.19
 -10   5   4    0.15    0.24
  10   5  -4    0.59    0.23
   9  -5  -4   30.89    0.92
   9  -5  -4   30.46    0.89
   9   5  -4   30.87    0.94
   9   5  -4   29.66    0.91
   9   5  -4   32.11    0.95
  -9   5   4   31.05    1.03
   8  -5  -4    0.03    0.15
   8  -5  -4    0.14    0.16
   8   5  -4   -0.05    0.18
   8   5  -4    0.00    0.14
  -8   5   4   -0.35    0.17
   8   5  -4    0.12    0.16
   7  -5  -4   24.91    0.72
   7  -5  -4   25.64    0.81
  -7   5   4   26.01    0.89
   7   5  -4   24.55    0.79
   7   5  -4   24.83    0.77
   7   5  -4   25.93    0.79
   6  -5  -4   20.29    0.60
   6  -5  -4   21.02    0.72
   6   5  -4   20.66    0.69
   6   5  -4   21.16    0.67
  -6   5   4   22.00    0.80
   6   5  -4   20.21    0.70
   5  -5  -4   25.13    0.81
   5  -5  -4   25.66    0.65
   5   5  -4   26.11    0.80
  -5   5   4   24.70    0.86
   5   5  -4   25.51    0.74
   5   5  -4   25.00    0.76
   4  -5  -4   28.50    0.87
  -4  -5   4   26.86    0.80
   4  -5  -4   27.88    0.66
   4   5  -4   27.93    0.77
   4   5  -4   27.18    0.84
  -4   5   4   29.85    0.94
   3  -5  -4    1.93    0.15
   3  -5  -4    1.72    0.23
  -3  -5   4    1.35    0.21
   3   5  -4    1.57    0.18
  -3   5   4    1.40    0.26
   3   5  -4    1.42    0.21
  -2  -5   4   10.57    0.46
   2  -5  -4   11.15    0.50
   2   5  -4   10.38    0.46
   2   5  -4   10.51    0.41
  -2   5   4   11.42    0.56
  -1  -5   4    2.21    0.25
   1  -5  -4    1.96    0.24
  -1   5   4    2.12    0.29
   1   5  -4    1.74    0.22
   1   5  -4    1.86    0.23
   0  -5  -4    6.75    0.40
   0  -5   4    7.04    0.41
   0   5  -4    6.60    0.34
   0   5  -4    6.47    0.38
   0   5   4    6.33    0.44
   1  -5   4   10.64    0.50
  -1  -5  -4   11.62    0.52
   1   5   4   11.58    0.57
  -1   5  -4   10.79    0.45
  -1   5  -4   10.89    0.48
   2  -5   4   10.87    0.53
  -2  -5  -4   12.34    0.54
  -2   5  -4   11.26    0.49
  -2   5  -4   11.35    0.47
   2   5   4   12.19    0.57
  -3  -5  -4    5.43    0.38
   3  -5   4    5.02    0.42
  -3   5  -4    5.04    0.34
  -3   5  -4    5.39    0.34
   3   5   4    4.84    0.39
  -4  -5  -4   19.96    0.72
   4  -5   4   21.30    0.76
   4   5   4   19.75    0.51
  -4   5  -4   20.15    0.68
  -4   5  -4   20.46    0.67
   4   5   4   21.64    0.78
   5  -5   4    0.91    0.25
  -5  -5  -4    0.74    0.20
  -5   5  -4    0.55    0.19
   5   5   4    0.49    0.21
   5   5   4    0.52    0.12
  -5   5  -4    0.57    0.18
   6  -5   4   24.56    0.86
  -6  -5  -4   23.93    0.81
  -6   5  -4   23.99    0.76
  -6   5  -4   24.80    0.76
   6   5   4   23.31    0.64
   6   5   4   24.71    0.88
   7  -5   4    0.67    0.26
  -7  -5  -4    0.47    0.20
   7   5   4    0.69    0.17
  -7   5  -4    0.92    0.20
   7   5   4    1.10    0.28
  -7   5  -4    0.94    0.21
   8  -5   4    8.63    0.58
  -8  -5  -4    9.00    0.48
  -8   5  -4    9.82    0.48
   8   5   4    8.88    0.42
  -8   5  -4    8.73    0.45
   8   5   4    9.18    0.55
  -9  -5  -4    1.15    0.23
   9  -5   4    2.01    0.36
  -9   5  -4    1.59    0.24
   9   5   4    1.17    0.29
   9   5   4    1.28    0.23
  -9   5  -4    1.50    0.26
 -10  -5  -4   -0.02    0.18
  10  -5   4    0.26    0.28
  10   5   4   -0.06    0.22
 -10   5  -4   -0.02    0.17
 -10   5  -4    0.10    0.20
  10   5   4    0.01    0.19
  11  -5   4    6.15    0.56
 -11  -5  -4    6.68    0.43
 -11   5  -4    5.81    0.46
  11   5   4    5.86    0.43
  11   5   4    5.25    0.49
  12  -5   4    1.21    0.37
 -12   5  -4    0.81    0.28
  12   5   4    0.98    0.28
  12   5   4    1.10    0.35
  13  -5   4    3.99    0.50
 -13   5  -4    3.93    0.44
  13   5   4    4.21    0.44
  14  -5   4    2.03    0.44
 -14  -5  -4    1.60    0.40
  14   5   4    1.98    0.36
 -14   5  -4    2.09    0.38
  15  -5   4    1.06    0.39
 -15  -5  -4    1.10    0.37
 -15   5  -4    0.43    0.32
  15   5   4    0.57    0.32
 -16  -5  -4    2.94    0.48
  16  -5   4    2.44    0.49
 -16   5  -4    3.00    0.46
  16   5   4    2.70    0.43
  17  -5   4    6.07    0.65
 -17  -5  -4    6.12    0.61
 -17   5  -4    6.64    0.61
  17   5   4    6.18    0.59
 -18  -5  -4    1.40    0.40
  18  -5   4    0.58    0.41
 -18   5  -4    0.16    0.38
 -19  -5  -4    7.25    0.68
  19  -5   4    8.65    0.79
 -19   5  -4    8.29    0.70
 -19  -6   4   16.55    0.91
  19  -6  -4   18.06    0.93
 -19   6   4   15.24    0.96
  19   6  -4   17.01    0.94
 -18  -6   4    7.73    0.64
  18  -6  -4    7.82    0.66
  18   6  -4    7.05    0.67
 -18   6   4    6.64    0.67
 -17  -6   4   16.36    0.86
  17  -6  -4   18.67    0.90
 -17   6   4   17.01    0.94
  17   6  -4   18.87    0.92
 -16  -6   4   34.12    1.26
  16  -6  -4   36.91    1.24
 -16   6   4   35.02    1.34
  16   6  -4   36.85    1.28
 -15  -6   4    5.26    0.50
  15  -6  -4    5.57    0.55
 -15   6   4    5.12    0.57
  15   6  -4    4.95    0.52
 -14  -6   4   56.47    1.68
  14  -6  -4   59.04    1.61
  14   6  -4   58.70    1.65
 -14   6   4   59.50    1.80
 -13  -6   4    9.35    0.58
  13  -6  -4   10.53    0.60
  13   6  -4    9.98    0.63
 -13   6   4    9.35    0.66
  12  -6  -4   72.43    1.78
 -12  -6   4   69.01    1.87
 -12  -6   4   72.86    1.83
  12   6  -4   71.87    1.83
 -12   6   4   70.18    1.98
 -11  -6   4   73.67    1.94
  11  -6  -4   77.51    1.84
 -11   6   4   76.68    2.07
  11   6  -4   77.45    1.90
  10  -6  -4   28.72    0.93
  10  -6  -4   29.89    0.90
  10   6  -4   29.25    0.94
 -10   6   4   27.14    1.03
  10   6  -4   29.44    0.95
  10   6  -4   27.71    0.95
   9  -6  -4  115.10    2.67
   9  -6  -4  116.92    2.48
   9   6  -4  112.11    2.65
   9   6  -4  114.41    2.66
  -9   6   4  116.12    2.79
   9   6  -4  113.78    2.55
   8  -6  -4    1.77    0.27
   8  -6  -4    2.42    0.25
   8   6  -4    1.89    0.28
   8   6  -4    2.18    0.29
  -8   6   4    2.43    0.37
   8   6  -4    1.76    0.27
   7  -6  -4   58.50    1.55
   7  -6  -4   59.99    1.36
   7   6  -4   59.58    1.50
   7   6  -4   57.84    1.53
   7   6  -4   58.24    1.46
  -7   6   4   59.56    1.64
   6  -6  -4   48.10    1.34
   6  -6  -4   50.18    1.13
   6   6  -4   48.52    1.25
  -6   6   4   49.11    1.41
   6   6  -4   47.58    1.32
   6   6  -4   48.83    1.27
   5  -6  -4   11.61    0.40
   5  -6  -4   11.63    0.55
  -5  -6   4   11.45    0.51
   5   6  -4   11.32    0.48
   5   6  -4   11.87    0.55
  -5   6   4   11.99    0.63
   4  -6  -4   48.74    1.35
  -4  -6   4   47.57    1.23
   4  -6  -4   50.18    1.05
  -4   6   4   49.07    1.40
   4   6  -4   47.73    1.32
   4   6  -4   48.54    1.23
  -3  -6   4    6.20    0.40
   3  -6  -4    6.69    0.44
  -3   6   4    6.29    0.48
   3   6  -4    6.20    0.41
   3   6  -4    6.26    0.36
  -2  -6   4   20.56    0.68
   2  -6  -4   21.41    0.77
   2   6  -4   21.13    0.74
  -2   6   4   20.89    0.81
   2   6  -4   20.33    0.67
  -1  -6   4   68.12    1.60
   1  -6  -4   69.89    1.76
   1   6  -4   68.92    1.64
   1   6  -4   65.92    1.70
  -1   6   4   68.22    1.80
   0  -6  -4   13.14    0.58
   0  -6   4   10.29    0.53
   0   6  -4   11.63    0.54
   0   6  -4   10.33    0.50
   0   6   4   11.05    0.61
  -1  -6  -4  164.55    3.60
   1  -6   4  159.49    3.34
  -1   6  -4  160.17    3.46
  -1   6  -4  154.08    3.52
   1   6   4  157.92    3.62
  -2  -6  -4  119.46    2.82
   2  -6   4  120.58    2.64
  -2   6  -4  124.74    2.72
  -2   6  -4  119.34    2.77
   2   6   4  121.22    2.87
  -3  -6  -4   12.92    0.60
   3  -6   4   11.25    0.59
  -3   6  -4   12.09    0.55
  -3   6  -4   13.65    0.58
   3   6   4   11.02    0.62
   4  -6   4  250.18    5.04
  -4  -6  -4  245.17    5.35
   4   6   4  246.26    5.37
  -4   6  -4  248.62    5.21
  -4   6  -4  244.97    5.29
  -5  -6  -4   34.83    1.09
   5  -6   4   33.62    1.06
   5   6   4   34.19    1.13
  -5   6  -4   35.16    1.05
   5   6   4   34.73    0.80
  -5   6  -4   36.40    1.04
   6  -6   4  137.91    3.05
  -6  -6  -4  139.04    3.20
   6   6   4  135.52    2.77
  -6   6  -4  140.51    3.13
   6   6   4  135.33    3.23
  -6   6  -4  141.69    3.10
   7  -6   4   96.79    2.29
  -7  -6  -4   96.59    2.35
  -7   6  -4   96.31    2.29
   7   6   4   93.35    2.02
   7   6   4   96.27    2.43
  -7   6  -4   99.36    2.29
  -8  -6  -4   28.32    0.96
   8  -6   4   27.57    1.00
   8   6   4   28.30    0.80
  -8   6  -4   28.69    0.92
   8   6   4   27.66    1.03
  -8   6  -4   28.63    0.93
   9  -6   4  118.89    2.76
  -9  -6  -4  120.35    2.80
  -9   6  -4  119.93    2.73
   9   6   4  114.48    2.90
  -9   6  -4  119.39    2.76
   9   6   4  115.23    2.51
  10  -6   4    0.81    0.31
 -10  -6  -4    0.67    0.23
 -10   6  -4    0.73    0.27
  10   6   4    1.06    0.25
  10   6   4    0.71    0.31
 -10   6  -4    0.28    0.23
  11  -6   4   92.66    2.35
 -11  -6  -4   97.68    2.31
  11   6   4   90.73    2.13
 -11   6  -4   92.92    2.33
  12  -6   4    3.93    0.48
 -12   6  -4    4.10    0.46
  12   6   4    3.97    0.51
  13  -6   4   26.03    1.08
  13   6   4   24.58    1.08
 -13   6  -4   25.18    1.00
  14  -6   4   15.52    0.87
 -14   6  -4   15.59    0.80
 -15  -6  -4    0.18    0.32
  15  -6   4    0.75    0.39
 -15   6  -4    0.35    0.33
 -16  -6  -4    8.39    0.69
  16  -6   4    8.45    0.74
 -16   6  -4    8.26    0.65
  17  -6   4    4.53    0.60
 -17  -6  -4    4.94    0.60
 -17   6  -4    4.65    0.60
  18  -6   4    0.28    0.40
 -18  -6  -4    0.20    0.38
 -18   6  -4   -0.60    0.34
  19  -7  -4    2.01    0.44
 -19  -7   4    1.79    0.44
  19   7  -4    1.15    0.44
 -18  -7   4    3.16    0.50
  18  -7  -4    2.13    0.46
 -18   7   4    2.43    0.54
  18   7  -4    2.37    0.48
 -17  -7   4    7.32    0.62
  17  -7  -4    7.34    0.63
 -17   7   4    7.12    0.71
  17   7  -4    6.86    0.67
 -16  -7   4    1.49    0.37
  16  -7  -4    1.20    0.37
 -16   7   4    0.80    0.41
  16   7  -4    1.67    0.42
 -15  -7   4   16.37    0.83
  15  -7  -4   18.08    0.84
 -15   7   4   17.13    0.92
  15   7  -4   17.27    0.86
  14  -7  -4    0.01    0.27
 -14  -7   4   -0.20    0.25
 -14   7   4    0.38    0.35
  14   7  -4   -0.06    0.31
  13  -7  -4   19.78    0.81
 -13  -7   4   18.30    0.83
  13   7  -4   19.15    0.85
 -13   7   4   19.67    0.95
 -12  -7   4    6.73    0.50
 -12  -7   4    5.95    0.50
  12  -7  -4    7.93    0.53
 -12   7   4    7.82    0.63
  12   7  -4    7.16    0.56
  11  -7  -4    6.98    0.49
 -11  -7   4    5.90    0.50
 -11   7   4    5.85    0.56
  11   7  -4    6.41    0.53
  11   7  -4    6.69    0.52
  10  -7  -4   26.52    0.97
  10  -7  -4   29.65    0.91
  10   7  -4   29.63    0.98
 -10   7   4   28.99    1.10
  10   7  -4   27.08    0.98
   9  -7  -4    0.32    0.21
   9  -7  -4    0.08    0.24
   9   7  -4    0.25    0.24
  -9   7   4    0.88    0.33
   9   7  -4   -0.12    0.22
   9   7  -4    0.44    0.22
   8  -7  -4   31.35    1.04
   8  -7  -4   32.01    0.89
   8   7  -4   30.57    0.97
  -8   7   4   31.39    1.13
   8   7  -4   31.97    1.02
   8   7  -4   31.78    1.04
   7  -7  -4   20.12    0.83
   7  -7  -4   22.11    0.67
  -7   7   4   23.17    0.94
   7   7  -4   21.44    0.83
   7   7  -4   22.69    0.81
   6  -7  -4    1.56    0.20
   6  -7  -4    1.41    0.29
  -6  -7   4    1.63    0.27
   6   7  -4    2.06    0.28
   6   7  -4    1.48    0.30
  -6   7   4    2.14    0.36
   5  -7  -4   21.48    0.84
  -5  -7   4   22.91    0.76
  -5   7   4   23.72    0.92
   5   7  -4   21.74    0.83
   5   7  -4   24.23    0.79
   4  -7  -4    0.05    0.21
  -4  -7   4    0.33    0.20
  -4   7   4    0.46    0.27
   4   7  -4    0.46    0.22
   4   7  -4    0.10    0.17
   3  -7  -4    3.37    0.39
  -3  -7   4    3.72    0.37
   3   7  -4    3.39    0.40
   3   7  -4    2.92    0.34
  -3   7   4    3.65    0.42
  -2  -7   4    5.72    0.43
   2  -7  -4    6.02    0.46
  -2   7   4    6.44    0.53
   2   7  -4    6.26    0.47
   2   7  -4    5.36    0.41
   1  -7  -4    3.87    0.41
  -1  -7   4    3.74    0.35
  -1   7   4    3.43    0.41
   1   7  -4    3.14    0.37
   1   7  -4    3.64    0.36
   0  -7   4   42.33    1.15
   0  -7  -4   41.05    1.26
   0   7   4   42.79    1.34
   0   7  -4   41.74    1.18
   0   7  -4   40.72    1.22
  -1  -7  -4    2.34    0.33
   1  -7   4    2.26    0.31
  -1   7  -4    2.59    0.32
  -1   7  -4    2.65    0.32
   1   7   4    2.71    0.39
   2  -7   4    6.94    0.52
  -2  -7  -4    7.55    0.51
  -2   7  -4    7.88    0.51
  -2   7  -4    7.87    0.50
   2   7   4    6.62    0.55
  -3  -7  -4   76.18    1.97
   3  -7   4   74.10    1.82
  -3   7  -4   76.39    1.88
   3   7   4   73.82    2.02
  -3   7  -4   74.98    1.92
   4  -7   4    0.47    0.28
  -4  -7  -4    0.86    0.25
   4   7   4    0.45    0.28
  -4   7  -4    1.00    0.27
  -4   7  -4    0.48    0.23
   5  -7   4   67.36    1.74
  -5  -7  -4   67.93    1.85
  -5   7  -4   70.18    1.81
   5   7   4   72.01    1.95
  -5   7  -4   70.58    1.78
   6  -7   4   20.75    0.84
  -6  -7  -4   22.56    0.87
  -6   7  -4   21.80    0.82
  -6   7  -4   21.49    0.82
   6   7   4   20.97    0.91
   7  -7   4   38.37    1.21
  -7  -7  -4   39.61    1.25
  -7   7  -4   39.55    1.20
  -7   7  -4   41.13    1.22
   7   7   4   38.44    1.31
  -8  -7  -4   26.17    0.96
   8  -7   4   24.48    0.97
   8   7   4   25.28    1.04
  -8   7  -4   26.35    0.93
  -8   7  -4   26.61    0.96
  -9  -7  -4    1.42    0.30
   9  -7   4    1.39    0.34
  -9   7  -4    1.35    0.30
  -9   7  -4    1.25    0.33
   9   7   4    1.36    0.35
  10  -7   4   24.98    1.00
 -10  -7  -4   24.94    0.94
  10   7   4   25.03    1.07
 -10   7  -4   26.33    0.94
 -10   7  -4   26.64    0.98
  11  -7   4    0.09    0.30
 -11  -7  -4    0.06    0.22
  11   7   4   -0.01    0.31
  12  -7   4   16.38    0.85
 -12   7  -4   16.00    0.80
  12   7   4   15.77    0.88
  13  -7   4    0.92    0.39
  13   7   4    1.50    0.42
 -13   7  -4    1.13    0.38
  14  -7   4    3.35    0.51
 -14   7  -4    3.41    0.50
  14   7   4    3.96    0.56
  15  -7   4    6.62    0.68
 -15  -7  -4    5.73    0.62
 -15   7  -4    5.20    0.59
 -16  -7  -4    0.70    0.38
  16  -7   4    0.55    0.42
 -16   7  -4   -0.09    0.35
  17  -7   4    3.39    0.56
 -17  -7  -4    2.10    0.52
 -18  -8   4   10.49    0.73
 -18   8   4   10.55    0.86
 -17  -8   4    4.39    0.55
 -17   8   4    5.45    0.71
 -16  -8   4   22.26    1.01
 -16   8   4   22.08    1.13
 -15  -8   4    0.22    0.29
 -15   8   4   -0.34    0.36
  15   8  -4   -0.35    0.32
 -14  -8   4   32.85    1.22
  14   8  -4   35.90    1.23
 -14   8   4   34.70    1.37
 -13  -8   4   13.16    0.73
  13   8  -4   14.04    0.75
 -13   8   4   13.86    0.84
 -12  -8   4   19.28    0.85
 -12   8   4   20.05    0.98
  12   8  -4   19.56    0.85
 -11  -8   4   31.32    1.12
  11   8  -4   31.04    1.05
  11   8  -4   30.34    1.10
 -11   8   4   30.96    1.22
  10  -8  -4    3.86    0.43
 -10  -8   4    4.28    0.46
 -10   8   4    4.16    0.53
  10   8  -4    4.09    0.45
  10   8  -4    4.60    0.48
   9  -8  -4   64.90    1.81
   9   8  -4   67.71    1.81
  -9   8   4   67.02    1.93
   8  -8  -4    7.06    0.54
  -8  -8   4    8.04    0.50
   8   8  -4    7.51    0.54
   8   8  -4    7.59    0.52
  -8   8   4    6.95    0.61
   7  -8  -4   50.65    1.51
  -7  -8   4   51.97    1.37
   7   8  -4   51.24    1.51
   7   8  -4   52.51    1.46
  -7   8   4   52.21    1.60
   6  -8  -4   69.40    1.90
  -6  -8   4   69.67    1.72
   6   8  -4   73.47    1.83
   6   8  -4   70.79    1.90
  -6   8   4   70.61    1.97
   5  -8  -4   -0.08    0.23
  -5  -8   4   -0.22    0.20
   5   8  -4    0.38    0.20
  -5   8   4    0.28    0.29
   5   8  -4    0.05    0.21
  -4  -8   4   35.44    1.03
   4  -8  -4   35.78    1.19
  -4   8   4   36.05    1.24
   4   8  -4   34.77    1.16
   4   8  -4   36.45    1.09
  -3  -8   4   47.82    1.27
   3  -8  -4   47.22    1.44
  -3   8   4   48.92    1.50
   3   8  -4   48.60    1.34
   3   8  -4   46.51    1.41
  -2  -8   4   16.04    0.69
   2  -8  -4   17.20    0.76
  -2   8   4   16.97    0.83
   2   8  -4   16.92    0.75
   2   8  -4   15.38    0.71
   1  -8  -4  103.74    2.58
  -1  -8   4  102.90    2.31
   1   8  -4  106.32    2.47
   1   8  -4   99.66    2.52
  -1   8   4  100.65    2.61
   0  -8   4   -0.62    0.26
   0  -8  -4    0.99    0.28
   0   8   4   -0.16    0.32
   0   8  -4    0.68    0.24
   0   8  -4   -0.31    0.25
   1  -8   4  110.47    2.47
  -1  -8  -4  107.60    2.71
  -1   8  -4  111.30    2.61
  -1   8  -4  106.50    2.66
   1   8   4  111.01    2.78
   2  -8   4   42.86    1.25
  -2  -8  -4   44.86    1.40
   2   8   4   45.06    1.47
  -2   8  -4   44.47    1.35
  -2   8  -4   47.77    1.34
   3  -8   4   15.43    0.72
  -3  -8  -4   16.73    0.77
   3   8   4   14.88    0.80
  -3   8  -4   15.57    0.72
  -3   8  -4   16.31    0.73
  -4  -8  -4  101.91    2.63
   4  -8   4  107.22    2.43
  -4   8  -4  103.22    2.58
  -4   8  -4  105.93    2.54
   4   8   4  106.40    2.71
  -5  -8  -4    2.20    0.34
   5  -8   4    1.60    0.33
  -5   8  -4    2.36    0.34
  -5   8  -4    1.74    0.35
   5   8   4    1.82    0.38
  -6  -8  -4   78.28    2.11
   6  -8   4   79.01    1.96
   6   8   4   74.42    2.16
  -6   8  -4   82.00    2.05
  -6   8  -4   78.58    2.05
  -7  -8  -4   28.63    1.07
   7  -8   4   28.17    1.01
  -7   8  -4   28.85    1.03
   7   8   4   28.62    1.14
  -7   8  -4   29.00    1.04
  -8  -8  -4   27.07    1.03
   8  -8   4   27.67    1.02
  -8   8  -4   26.90    1.00
  -8   8  -4   28.91    1.05
   8   8   4   25.84    1.11
   9  -8   4   44.20    1.36
  -9  -8  -4   42.85    1.39
  -9   8  -4   45.19    1.36
   9   8   4   41.77    1.49
  -9   8  -4   43.33    1.38
 -10  -8  -4    0.50    0.27
  10  -8   4    0.21    0.29
  10   8   4    0.28    0.30
 -10   8  -4    0.61    0.28
 -10   8  -4   -0.68    0.24
  11  -8   4   30.00    1.13
 -11  -8  -4   30.68    1.11
 -11   8  -4   29.53    1.15
  11   8   4   28.40    1.22
  12  -8   4   12.18    0.78
 -12   8  -4   12.39    0.77
  12   8   4   11.80    0.80
  13  -8   4   16.07    0.89
 -13   8  -4   15.33    0.88
  13   8   4   16.46    0.95
  14  -8   4   18.79    0.96
  14   8   4   18.16    1.02
  15  -8   4    0.71    0.41
  16  -8   4   11.53    0.83
 -16  -8  -4   11.15    0.85
 -16  -9   4    3.15    0.50
 -16   9   4    3.70    0.63
 -15  -9   4    6.21    0.58
 -15   9   4    6.72    0.72
 -14  -9   4    2.48    0.42
 -14   9   4    2.29    0.53
 -13  -9   4   24.81    1.02
 -13   9   4   24.57    1.16
 -12   9   4   -0.01    0.39
  12   9  -4   -0.14    0.27
 -11  -9   4   37.34    1.32
  11   9  -4   37.21    1.28
 -11   9   4   35.92    1.39
  10  -9  -4   14.39    0.77
 -10  -9   4   13.59    0.79
 -10   9   4   15.18    0.87
  10   9  -4   15.50    0.76
  -9  -9   4    7.05    0.52
  -9  -9   4    7.87    0.64
   9  -9  -4    6.06    0.57
   9   9  -4    8.15    0.57
  -9   9   4    7.07    0.64
   8  -9  -4   15.42    0.79
  -8  -9   4   17.12    0.72
  -8   9   4   17.82    0.90
   8   9  -4   18.34    0.80
  -7  -9   4    0.41    0.23
   7  -9  -4   -0.11    0.25
   7   9  -4    0.21    0.26
   7   9  -4    0.64    0.24
  -7   9   4    0.13    0.30
  -6  -9   4    6.89    0.47
   6  -9  -4    5.35    0.51
   6   9  -4    6.95    0.50
   6   9  -4    6.21    0.52
  -6   9   4    7.10    0.59
  -5  -9   4    2.28    0.31
   5  -9  -4    1.25    0.33
   5   9  -4    2.60    0.34
  -5   9   4    2.21    0.41
   5   9  -4    2.19    0.36
  -4  -9   4    2.16    0.30
   4  -9  -4    1.84    0.34
   4   9  -4    1.45    0.32
  -4   9   4    2.90    0.44
   4   9  -4    1.78    0.29
  -3  -9   4    0.55    0.24
   3  -9  -4    0.52    0.26
   3   9  -4    1.37    0.27
  -3   9   4    0.81    0.34
   3   9  -4    0.60    0.26
  -2  -9   4    4.86    0.43
   2  -9  -4    4.17    0.46
   2   9  -4    4.61    0.47
  -2   9   4    5.12    0.51
   2   9  -4    5.10    0.45
   1  -9  -4    1.77    0.34
  -1  -9   4    1.53    0.29
  -1   9   4    2.03    0.40
   1   9  -4    1.82    0.32
   1   9  -4    1.33    0.31
   0  -9   4    4.37    0.40
   0  -9  -4    3.88    0.45
   0   9  -4    4.29    0.43
   0   9  -4    3.65    0.42
   0   9   4    3.86    0.49
  -1  -9  -4   15.80    0.78
   1  -9   4   15.55    0.69
   1   9   4   14.89    0.81
  -1   9  -4   16.93    0.75
  -1   9  -4   15.71    0.76
  -2  -9  -4   -0.09    0.21
   2  -9   4   -0.12    0.23
   2   9   4    0.52    0.31
  -2   9  -4    0.42    0.25
  -2   9  -4   -0.07    0.23
  -3  -9  -4   38.16    1.28
   3  -9   4   37.48    1.14
  -3   9  -4   34.84    1.22
  -3   9  -4   35.49    1.19
   3   9   4   34.76    1.30
  -4  -9  -4    0.94    0.31
   4  -9   4    1.36    0.32
  -4   9  -4    1.71    0.33
   4   9   4    1.76    0.40
  -4   9  -4    1.18    0.33
   5  -9   4   34.53    1.11
  -5  -9  -4   34.07    1.24
  -5   9  -4   35.19    1.19
   5   9   4   34.84    1.31
  -5   9  -4   33.61    1.19
   6  -9   4    8.83    0.60
  -6  -9  -4    8.11    0.61
  -6   9  -4    8.53    0.58
  -6   9  -4    8.70    0.61
   6   9   4    7.72    0.63
   7  -9   4    7.61    0.58
  -7  -9  -4    6.37    0.57
  -7   9  -4    7.28    0.59
  -7   9  -4    7.57    0.56
   7   9   4    6.95    0.61
  -8  -9  -4   27.75    1.10
   8  -9   4   27.43    1.04
  -8   9  -4   28.64    1.07
   8   9   4   26.31    1.16
  -8   9  -4   29.08    1.09
  -9  -9  -4   -0.29    0.25
   9  -9   4    0.19    0.29
  -9   9  -4    0.13    0.26
   9   9   4    0.44    0.34
  -9   9  -4   -0.09    0.31
  10  -9   4   17.00    0.84
 -10  -9  -4   17.05    0.86
 -10   9  -4   18.80    0.86
  10   9   4   16.15    0.94
 -11  -9  -4    5.11    0.53
  11  -9   4    5.69    0.61
  11   9   4    5.32    0.63
  12  -9   4    4.50    0.53
  12   9   4    4.33    0.61
  13  -9   4    2.78    0.47
  13   9   4    2.20    0.51
  14  -9   4    1.24    0.42
  14   9   4    0.56    0.41
  15  -9   4    3.32    0.52
  15   9   4    3.62    0.63
 -15 -10   4    6.24    0.60
 -15  10   4    6.92    0.77
 -14 -10   4    1.46    0.40
 -14  10   4    1.91    0.55
 -13  10   4    5.41    0.68
  12  10  -4   10.85    0.74
 -12  10   4   10.92    0.82
 -11 -10   4    1.00    0.39
  11  10  -4    0.95    0.36
 -11  10   4    1.00    0.43
 -10 -10   4   27.67    1.15
  10 -10  -4   24.36    1.06
 -10  10   4   26.22    1.17
  10  10  -4   27.02    1.08
  -9 -10   4    5.72    0.61
   9 -10  -4    4.22    0.51
  -9  10   4    5.31    0.60
   9  10  -4    6.02    0.55
  -8 -10   4    7.52    0.68
   8 -10  -4    6.87    0.60
   8  10  -4    8.68    0.62
  -8  10   4    9.17    0.69
   7 -10  -4    4.66    0.53
  -7  10   4    6.18    0.60
   7  10  -4    6.02    0.52
   6 -10  -4   -0.62    0.24
   6  10  -4    0.14    0.22
  -6  10   4    0.22    0.32
   5 -10  -4    1.08    0.34
  -5  10   4    1.60    0.40
   5  10  -4    0.53    0.30
   5  10  -4    1.81    0.32
   4 -10  -4   -0.30    0.24
   4  10  -4   -0.05    0.24
  -4  10   4   -0.12    0.27
   4  10  -4   -0.08    0.20
   3 -10  -4    2.27    0.39
  -3  10   4    2.22    0.42
   3  10  -4    2.47    0.39
   3  10  -4    2.92    0.39
   2 -10  -4   -0.39    0.23
  -2  10   4    0.18    0.29
   2  10  -4    0.24    0.23
   2  10  -4   -0.15    0.24
   1 -10  -4    0.32    0.28
  -1  10   4    0.63    0.33
   1  10  -4    0.42    0.26
   1  10  -4    0.39    0.28
   0 -10  -4    3.44    0.45
   0  10  -4    3.53    0.44
   0  10  -4    3.98    0.44
   0  10   4    4.16    0.52
  -1 -10  -4    0.32    0.28
  -1  10  -4    1.03    0.30
  -1  10  -4    1.13    0.32
   1  10   4    0.44    0.33
  -2 -10  -4    3.06    0.44
  -2  10  -4    3.17    0.43
  -2  10  -4    4.28    0.48
   2  10   4    4.07    0.51
  -3 -10  -4    0.18    0.27
   3  10   4    0.44    0.32
  -3  10  -4    0.21    0.26
  -4 -10  -4    0.22    0.29
  -4  10  -4    0.35    0.29
   4  10   4    0.05    0.29
  -5 -10  -4    0.83    0.32
   5  10   4    1.26    0.40
  -5  10  -4    1.03    0.33
  -6 -10  -4   -0.24    0.24
  -6  10  -4   -0.03    0.28
   6  10   4   -0.21    0.29
   7 -10   4    4.93    0.48
  -7 -10  -4    4.86    0.54
   7  10   4    5.25    0.61
  -7  10  -4    4.57    0.50
  -8 -10  -4    2.25    0.41
   8 -10   4    2.17    0.39
  -8  10  -4    2.71    0.42
   8  10   4    2.38    0.51
  -9 -10  -4    5.11    0.56
   9  10   4    5.31    0.63
 -10 -10  -4    5.30    0.57
  10  10   4    5.71    0.66
 -11 -10  -4    1.40    0.37
  11  10   4    1.70    0.45
  12  10   4    3.05    0.55
  13  10   4    1.53    0.49
 -13  11   4   14.48    0.96
 -12  11   4   14.13    0.93
 -11 -11   4    2.02    0.46
 -11  11   4    1.87    0.50
  10 -11  -4   38.28    1.39
 -10 -11   4   40.05    1.48
 -10  11   4   37.51    1.49
  -9 -11   4    3.52    0.53
   9 -11  -4    3.20    0.47
  -9  11   4    4.01    0.58
  -8 -11   4   40.23    1.47
   8 -11  -4   33.15    1.31
  -8  11   4   36.27    1.42
  -7 -11   4   39.34    1.47
   7 -11  -4   35.97    1.36
  -7  11   4   37.83    1.45
   6 -11  -4   14.63    0.84
  -6 -11   4   14.98    0.91
  -6  11   4   15.25    0.89
   5 -11  -4  106.94    2.88
  -5 -11   4  116.66    3.00
  -5  11   4  102.71    2.87
   4 -11  -4    9.83    0.71
  -4  11   4    9.41    0.73
   3 -11  -4   79.58    2.29
  -3  11   4   80.02    2.32
   2 -11  -4   75.80    2.21
  -2  11   4   75.35    2.23
   2  11  -4   73.44    2.18
   1 -11  -4   12.68    0.79
   1  11  -4   11.61    0.75
  -1  11   4   10.76    0.81
   0 -11  -4   99.92    2.71
   0  11   4   99.44    2.74
   0  11  -4   96.95    2.67
  -1 -11  -4    2.16    0.42
  -1  11  -4    1.72    0.39
   1  11   4    1.43    0.50
  -2 -11  -4   66.47    2.02
   2  11   4   65.02    2.07
  -2  11  -4   63.24    1.96
  -3 -11  -4   24.56    1.10
  -3  11  -4   22.13    1.03
   3  11   4   22.41    1.13
  -4 -11  -4    4.38    0.53
   4  11   4    3.86    0.58
  -4  11  -4    4.43    0.52
  -5 -11  -4   42.18    1.51
   5  11   4   40.79    1.58
  -5  11  -4   41.99    1.48
  -6 -11  -4    7.81    0.66
   6  11   4    6.48    0.69
  -7 -11  -4   16.89    0.92
   7  11   4   16.72    0.99
  -8 -11  -4   13.35    0.83
   8 -11   4   13.11    0.80
   8  11   4   13.51    0.91
  -9 -11  -4    1.42    0.39
   9 -11   4    1.10    0.38
   9  11   4    1.09    0.44
 -10 -11  -4   18.90    0.98
  10  11   4   18.46    1.09
  11  11   4   13.44    0.97
  12  11   4    7.52    0.80
 -11 -12   4    1.66    0.48
 -11  12   4    2.89    0.56
 -10 -12   4    4.34    0.62
 -10  12   4    4.83    0.66
  -9 -12   4    1.94    0.50
   9 -12  -4    1.26    0.41
  -9  12   4    1.87    0.50
  -8 -12   4    8.36    0.79
   8 -12  -4    6.90    0.66
  -8  12   4    7.41    0.72
   7 -12  -4    1.73    0.42
  -7 -12   4    1.94    0.51
  -7  12   4    1.98    0.49
  -6 -12   4   20.38    1.10
   6 -12  -4   17.36    0.97
  -6  12   4   17.74    1.00
  -5 -12   4   -0.09    0.37
   5 -12  -4    1.01    0.38
  -5  12   4    0.06    0.35
  -4 -12   4   39.37    1.54
   4 -12  -4   36.89    1.44
  -4  12   4   37.10    1.46
   3 -12  -4    8.53    0.71
  -3 -12   4    8.94    0.78
  -3  12   4    8.83    0.75
   2 -12  -4   10.69    0.79
  -2 -12   4   12.08    0.85
  -2  12   4   11.80    0.85
  -1 -12   4   18.49    1.02
   1 -12  -4   18.77    1.00
  -1  12   4   18.93    1.03
   0 -12   4    2.72    0.47
   0 -12  -4    3.00    0.49
   0  12   4    2.03    0.52
  -1 -12  -4   12.80    0.85
   1 -12   4   13.77    0.85
   1  12   4   11.83    0.88
   2 -12   4    0.73    0.36
  -2 -12  -4    0.32    0.33
   2  12   4   -0.40    0.37
   3 -12   4    3.89    0.52
  -3 -12  -4    3.49    0.52
   3  12   4    3.92    0.62
   4 -12   4    0.23    0.34
  -4 -12  -4    0.41    0.36
   4  12   4    0.30    0.39
  -5 -12  -4    1.19    0.40
   5 -12   4    1.35    0.43
   5  12   4    1.29    0.46
   6 -12   4    0.68    0.39
  -6 -12  -4    0.14    0.35
   6  12   4    0.31    0.40
  -7 -12  -4    0.71    0.38
   7 -12   4    0.35    0.39
   7  12   4    0.08    0.38
   8 -12   4   -0.35    0.35
  -8 -12  -4    0.12    0.35
   8  12   4    0.50    0.42
  -9 -12  -4    1.09    0.41
   9  12   4    0.74    0.45
  -7 -13   4    5.73    0.68
   7 -13  -4    4.27    0.58
  -7  13   4    4.83    0.65
  -6 -13   4    4.50    0.64
   6 -13  -4    3.90    0.58
  -6  13   4    4.80    0.64
   5 -13  -4   19.32    1.04
  -5 -13   4   20.71    1.15
  -5  13   4   18.43    1.06
   4 -13  -4    1.59    0.46
  -4 -13   4    1.59    0.49
  -4  13   4    1.36    0.44
  -3 -13   4   17.98    1.06
   3 -13  -4   15.93    0.96
  -3  13   4   17.45    1.02
  -2 -13   4   10.53    0.84
   2 -13  -4   12.51    0.85
  -2  13   4   10.46    0.83
   1 -13  -4    2.01    0.45
  -1 -13   4    1.77    0.48
  -1  13   4    1.28    0.47
   0 -13  -4   27.16    1.26
   0 -13   4   27.62    1.30
   0  13   4   27.07    1.28
  -1 -13  -4    8.50    0.74
   1 -13   4    8.69    0.78
   1  13   4    8.45    0.78
  -2 -13  -4   27.22    1.28
   2 -13   4   28.55    1.32
   2  13   4   27.51    1.32
  -3 -13  -4   30.52    1.36
   3 -13   4   29.39    1.35
   3  13   4   30.93    1.41
  -4 -13  -4    0.64    0.38
   4 -13   4   -0.14    0.37
   4  13   4    0.66    0.45
  -5 -13  -4   27.92    1.30
   5 -13   4   25.39    1.26
   5  13   4   29.31    1.38
   6 -13   4    2.38    0.55
  -6 -13  -4    3.57    0.56
   6  13   4    3.14    0.63
 -21   0   5    0.16    0.36
  21   0  -5    0.03    0.37
  20   0  -5    0.11    0.36
 -20   0   5    0.63    0.37
 -19   0   5    0.74    0.38
  19   0  -5    0.47    0.37
  18   0  -5    0.06    0.32
 -18   0   5    0.29    0.32
  17   0  -5    0.22    0.31
 -16   0   5    0.41    0.28
  16   0  -5   -0.26    0.26
  15   0  -5    0.00    0.25
 -15   0   5   -0.06    0.23
  14   0  -5    0.12    0.24
 -14   0   5    0.11    0.22
  13   0  -5    0.03    0.21
 -13   0   5   -0.02    0.20
  12   0  -5   -0.10    0.20
 -12   0   5    0.03    0.19
 -11   0   5   -0.07    0.16
  11   0  -5    0.11    0.20
  10   0  -5   -0.10    0.16
 -10   0   5   -0.31    0.13
  10   0  -5   -0.13    0.08
   9   0  -5    0.03    0.15
  -9   0   5    0.11    0.14
   9   0  -5   -0.07    0.08
   8   0  -5    0.00    0.14
  -8   0   5   -0.14    0.12
   8   0  -5   -0.04    0.08
   7   0  -5   -0.11    0.08
  -7   0   5   -0.14    0.10
   7   0  -5   -0.02    0.13
   6   0  -5   -0.11    0.12
   6   0  -5   -0.04    0.08
  -6   0   5   -0.13    0.09
   5   0  -5    0.25    0.13
   5   0  -5    0.26    0.09
   4   0  -5    0.12    0.08
   4   0  -5    0.06    0.11
  -4   0   5    0.21    0.09
   3   0  -5    0.27    0.11
   3   0  -5    0.21    0.09
  -3   0   5    0.16    0.08
  -2   0   5   -0.05    0.09
   2   0  -5   -0.08    0.10
   2   0  -5   -0.09    0.08
  -1   0   5    0.04    0.09
  -1   0   5    0.18    0.12
   1   0  -5   -0.06    0.08
   0   0  -5   -0.07    0.08
   0   0   5    0.00    0.07
   0   0   5    0.80    0.14
   1   0   5    0.12    0.08
  -1   0  -5   -0.03    0.09
   1   0   5    0.06    0.13
   2   0   5   -0.43    0.15
   2   0   5   -0.09    0.08
  -2   0  -5   -0.18    0.09
   3   0   5    0.43    0.18
  -4   0  -5    0.10    0.09
   4   0   5    0.06    0.10
   4   0   5    0.01    0.17
  -5   0  -5    0.03    0.09
   5   0   5    0.04    0.17
  -6   0  -5   -0.10    0.10
  -6   0  -5    0.21    0.13
   6   0   5    0.04    0.18
   7   0   5   -0.17    0.19
  -7   0  -5   -0.03    0.10
  -7   0  -5    0.01    0.11
   8   0   5   -0.08    0.21
  -8   0  -5   -0.02    0.12
  -8   0  -5   -0.35    0.11
  -9   0  -5    0.19    0.15
   9   0   5   -0.41    0.21
  -9   0  -5    0.07    0.12
  10   0   5   -0.10    0.23
 -10   0  -5    0.00    0.12
 -11   0  -5    0.01    0.18
  11   0   5    0.10    0.26
  12   0   5    0.03    0.25
 -12   0  -5    0.06    0.20
  13   0   5   -0.01    0.29
 -13   0  -5    0.12    0.21
  14   0   5   -0.33    0.28
 -14   0  -5   -0.32    0.20
  15   0   5   -0.04    0.32
 -15   0  -5   -0.22    0.23
  16   0   5   -0.05    0.32
 -16   0  -5   -0.53    0.22
  17   0   5    0.60    0.38
 -17   0  -5   -0.01    0.28
  18   0   5    0.24    0.37
 -18   0  -5   -0.23    0.29
  19   0   5   -0.10    0.38
 -19   0  -5   -0.02    0.32
  20   0   5   -0.27    0.37
 -20   0  -5    0.28    0.36
  21  -1  -5    0.77    0.43
 -21  -1   5    0.22    0.38
 -21   1   5    0.68    0.41
  21   1  -5    0.35    0.37
 -20  -1   5    4.15    0.54
  20  -1  -5    4.32    0.56
 -20   1   5    3.90    0.56
  20   1  -5    4.74    0.58
  19  -1  -5    7.37    0.66
 -19  -1   5    7.04    0.61
  19   1  -5    7.44    0.66
 -19   1   5    8.17    0.64
  18  -1  -5    3.33    0.47
 -18  -1   5    3.33    0.46
 -18   1   5    2.88    0.47
  18   1  -5    4.01    0.51
 -17  -1   5   13.94    0.74
  17  -1  -5   14.13    0.77
  17   1  -5   13.64    0.77
 -17   1   5   13.25    0.73
 -16  -1   5    1.60    0.34
  16  -1  -5    1.60    0.37
 -16   1   5    2.23    0.38
  16   1  -5    1.95    0.37
  15  -1  -5   44.97    1.35
 -15  -1   5   42.32    1.33
  15   1  -5   44.41    1.35
 -15   1   5   43.80    1.36
 -14  -1   5   44.76    1.35
  14  -1  -5   47.86    1.37
 -14   1   5   45.54    1.37
  14   1  -5   46.60    1.36
  13  -1  -5    9.85    0.58
 -13  -1   5   10.36    0.56
 -13   1   5   11.14    0.59
  13   1  -5   10.62    0.60
  12  -1  -5  102.28    2.37
 -12  -1   5  102.65    2.43
  12   1  -5  103.72    2.39
 -12   1   5  105.81    2.47
  11  -1  -5    3.04    0.32
 -11  -1   5    2.68    0.31
  11   1  -5    3.54    0.34
 -11   1   5    3.06    0.34
  10  -1  -5  149.25    3.06
  10  -1  -5  152.22    3.13
 -10  -1   5  139.07    3.20
  10   1  -5  148.41    3.13
  10   1  -5  148.28    3.06
 -10   1   5  144.17    3.24
  -9  -1   5   59.06    1.44
   9  -1  -5   57.56    1.29
   9  -1  -5   58.61    1.41
   9   1  -5   58.30    1.30
   9   1  -5   58.41    1.42
  -9   1   5   58.74    1.46
   8  -1  -5  118.63    2.54
  -8  -1   5  121.38    2.62
   8  -1  -5  119.16    2.54
   8   1  -5  121.00    2.56
  -8   1   5  117.71    2.65
   8   1  -5  123.53    2.55
  -7  -1   5  205.64    4.30
   7  -1  -5  205.79    4.28
   7  -1  -5  201.49    4.12
   7   1  -5  209.20    4.15
   7   1  -5  207.92    4.28
  -7   1   5  210.70    4.34
   6  -1  -5    4.37    0.29
   6  -1  -5    4.02    0.23
  -6  -1   5    3.85    0.24
  -6   1   5    3.98    0.27
   6   1  -5    4.38    0.23
   6   1  -5    3.92    0.29
  -5  -1   5   72.07    1.56
   5  -1  -5   72.49    1.58
   5  -1  -5   70.24    1.53
   5   1  -5   68.84    1.55
  -5   1   5   71.41    1.61
   5   1  -5   70.97    1.57
   4  -1  -5    5.51    0.27
   4  -1  -5    5.23    0.27
  -4  -1   5    5.48    0.23
  -4   1   5    5.35    0.29
   4   1  -5    5.57    0.26
   4   1  -5    5.43    0.30
   3  -1  -5   59.90    1.27
   3  -1  -5   61.92    1.36
  -3  -1   5   58.04    1.27
   3   1  -5   60.83    1.35
   3   1  -5   58.52    1.31
  -3   1   5   58.04    1.35
   2  -1  -5    9.56    0.34
   2  -1  -5   10.82    0.37
  -2  -1   5    9.42    0.39
  -2  -1   5    9.74    0.27
  -2   1   5   10.43    0.39
   2   1  -5   10.42    0.36
  -1  -1   5  107.70    2.23
   1  -1  -5  109.64    2.33
  -1   1   5  108.00    2.18
   1   1  -5  105.83    2.31
  -1   1   5  106.49    2.30
   0  -1   5   67.28    1.52
   0   1  -5   69.66    1.55
   0   1   5   71.12    1.55
   0   1   5   69.05    1.47
   1  -1   5   16.10    0.55
  -1  -1  -5   16.92    0.51
   1   1   5   15.48    0.48
   1   1   5   15.27    0.50
  -1   1  -5   17.52    0.50
   2  -1   5    5.82    0.37
  -2  -1  -5    6.58    0.30
  -2   1  -5    6.36    0.21
   2   1   5    6.01    0.28
  -2   1  -5    6.19    0.29
   2   1   5    6.14    0.35
  -3  -1  -5    4.47    0.26
   3  -1   5    4.21    0.36
   3   1   5    3.97    0.32
  -3   1  -5    4.80    0.20
  -3   1  -5    4.04    0.25
   3   1   5    4.21    0.25
  -4  -1  -5    3.97    0.26
   4  -1   5    2.96    0.30
   4   1   5    3.41    0.25
   4   1   5    3.48    0.30
  -4   1  -5    3.46    0.24
  -4   1  -5    3.81    0.21
  -5  -1  -5    6.50    0.31
   5  -1   5    5.77    0.42
   5   1   5    6.15    0.39
   5   1   5    7.12    0.34
  -5   1  -5    6.68    0.29
  -5   1  -5    6.71    0.31
  -6  -1  -5   51.03    1.21
   6  -1   5   48.71    1.30
  -6   1  -5   52.20    1.20
  -6   1  -5   49.41    1.20
   6   1   5   50.27    1.26
   6   1   5   50.96    1.25
  -7  -1  -5    0.99    0.16
   7  -1   5    1.34    0.27
  -7   1  -5    1.57    0.19
  -7   1  -5    1.50    0.17
   7   1   5    1.51    0.22
   7   1   5    1.13    0.24
  -8  -1  -5   25.10    0.78
   8  -1   5   22.95    0.86
  -8  -1  -5   24.73    0.70
  -8   1  -5   25.23    0.69
  -8   1  -5   25.44    0.75
   8   1   5   24.53    0.83
  -9  -1  -5   10.58    0.50
  -9  -1  -5   11.34    0.43
   9  -1   5   10.56    0.60
  -9   1  -5   11.63    0.50
   9   1   5   11.68    0.59
  -9   1  -5   11.48    0.42
  10  -1   5    2.15    0.35
 -10  -1  -5    2.30    0.26
 -10  -1  -5    2.49    0.30
  10   1   5    2.21    0.33
 -10   1  -5    2.25    0.27
 -10   1  -5    2.92    0.25
  11  -1   5    0.76    0.31
 -11  -1  -5    0.63    0.24
 -11   1  -5    0.71    0.23
  11   1   5    0.81    0.29
  12  -1   5    7.59    0.59
 -12  -1  -5    6.46    0.46
 -12   1  -5    7.72    0.48
  12   1   5    7.83    0.57
  13  -1   5   14.22    0.77
 -13  -1  -5   13.96    0.69
 -13   1  -5   14.13    0.67
  13   1   5   14.92    0.77
  14  -1   5   14.82    0.82
 -14  -1  -5   15.37    0.73
 -14   1  -5   15.09    0.72
  14   1   5   14.50    0.78
 -15  -1  -5   10.72    0.66
  15  -1   5   12.75    0.79
 -15   1  -5   11.47    0.66
  15   1   5   11.36    0.73
 -16  -1  -5    1.16    0.35
  16  -1   5    1.25    0.43
 -16   1  -5    1.73    0.38
  16   1   5    1.57    0.42
  17  -1   5    2.37    0.48
 -17  -1  -5    2.01    0.39
  17   1   5    2.15    0.48
 -17   1  -5    2.47    0.41
 -18  -1  -5    0.25    0.33
  18  -1   5    0.23    0.38
 -18   1  -5    0.46    0.32
  18   1   5    0.27    0.38
  19  -1   5    1.16    0.48
 -19  -1  -5    1.58    0.44
 -19   1  -5    2.08    0.44
  19   1   5    1.87    0.49
 -20  -1  -5    0.18    0.36
  20  -1   5    0.03    0.40
 -20   1  -5   -0.15    0.30
  20   1   5   -0.09    0.36
  21  -2  -5    1.22    0.46
 -21  -2   5    1.80    0.46
  21   2  -5    1.03    0.44
 -21   2   5    1.22    0.44
  20  -2  -5    5.62    0.61
 -20  -2   5    5.52    0.57
 -20   2   5    5.23    0.62
  20   2  -5    5.82    0.64
  19  -2  -5    7.88    0.67
 -19  -2   5    9.20    0.67
  19   2  -5    9.10    0.71
 -19   2   5    8.17    0.67
  18  -2  -5    4.83    0.53
 -18  -2   5    4.87    0.51
 -18   2   5    4.74    0.55
  18   2  -5    4.18    0.52
  17  -2  -5   32.21    1.18
 -17  -2   5   31.54    1.15
  17   2  -5   31.82    1.18
 -17   2   5   31.39    1.19
 -16  -2   5    1.17    0.32
  16  -2  -5    0.73    0.33
 -16   2   5    0.78    0.32
  16   2  -5    0.81    0.33
  15  -2  -5   61.92    1.68
 -15  -2   5   60.00    1.68
  15   2  -5   60.31    1.68
 -15   2   5   59.31    1.72
 -14  -2   5   18.59    0.76
  14  -2  -5   19.41    0.82
 -14   2   5   19.56    0.81
  14   2  -5   18.75    0.81
 -13  -2   5   33.46    1.05
  13  -2  -5   32.94    1.06
 -13   2   5   33.87    1.09
  13   2  -5   33.04    1.07
  12  -2  -5   75.18    1.82
 -12  -2   5   73.08    1.85
 -12   2   5   73.46    1.89
  12   2  -5   76.26    1.85
 -11  -2   5    1.80    0.25
  11  -2  -5    1.02    0.25
  11   2  -5    1.18    0.26
 -11   2   5    1.04    0.24
  11   2  -5    1.41    0.16
 -10  -2   5  125.05    2.81
  10  -2  -5  126.01    2.67
  10  -2  -5  125.61    2.72
 -10   2   5  124.82    2.87
  10   2  -5  130.40    2.77
  10   2  -5  127.45    2.69
  -9  -2   5   31.24    0.88
   9  -2  -5   32.09    0.79
   9  -2  -5   31.16    0.90
   9   2  -5   32.11    0.93
   9   2  -5   31.42    0.80
  -9   2   5   30.05    0.93
  -8  -2   5   37.39    0.99
   8  -2  -5   38.74    0.93
   8  -2  -5   38.89    1.00
   8   2  -5   38.78    1.03
   8   2  -5   37.67    0.94
  -8   2   5   37.89    1.05
  -7  -2   5   59.34    1.36
   7  -2  -5   57.08    1.33
   7  -2  -5   58.30    1.34
  -7   2   5   59.92    1.43
   7   2  -5   56.74    1.33
   7   2  -5   56.12    1.37
   6  -2  -5    4.39    0.30
  -6  -2   5    4.60    0.25
   6  -2  -5    4.82    0.27
   6   2  -5    4.47    0.32
   6   2  -5    4.83    0.26
  -6   2   5    4.68    0.32
  -5  -2   5   82.28    1.73
   5  -2  -5   78.92    1.68
   5  -2  -5   82.76    1.80
  -5   2   5   76.49    1.81
   5   2  -5   79.61    1.77
   5   2  -5   79.27    1.75
   4  -2  -5   36.62    0.91
  -4  -2   5   37.31    0.83
   4  -2  -5   33.89    0.82
  -4   2   5   35.72    0.94
   4   2  -5   36.52    0.90
   4   2  -5   35.65    0.91
   3  -2  -5    3.50    0.25
  -3  -2   5    4.14    0.17
   3  -2  -5    2.97    0.21
   3   2  -5    3.50    0.29
  -3   2   5    3.07    0.30
  -2  -2   5  336.30    6.45
  -2  -2   5  337.79    6.89
   2  -2  -5  321.60    7.00
   2  -2  -5  324.94    6.41
  -2   2   5  336.48    6.78
   2   2  -5  331.48    6.80
  -1  -2   5  220.14    4.33
   1  -2  -5  220.63    4.56
  -1   2   5  213.78    4.24
  -1   2   5  217.81    4.54
   1   2  -5  215.97    4.53
   0  -2  -5  117.47    2.50
   0  -2   5  115.38    2.41
   0   2  -5  118.79    2.48
   0   2   5  105.23    2.29
   0   2   5  116.15    2.50
  -1  -2  -5  535.97   10.94
   1  -2   5  542.38   10.37
   1   2   5  537.79   10.23
   1   2   5  503.45   10.66
  -1   2  -5  526.34   11.19
  -2  -2  -5    1.03    0.15
   2  -2   5    0.83    0.21
   2   2   5    0.83    0.15
   2   2   5    0.95    0.18
  -2   2  -5    1.29    0.12
  -2   2  -5    1.40    0.16
  -3  -2  -5  350.95    7.56
   3  -2   5  358.83    7.06
   3   2   5  362.27    6.94
  -3   2  -5  366.59    7.38
  -3   2  -5  355.15    7.38
   3   2   5  364.39    7.34
  -4  -2  -5  150.13    3.24
   4  -2   5  148.21    3.17
   4   2   5  151.77    3.24
   4   2   5  147.59    3.05
  -4   2  -5  153.18    3.22
  -4   2  -5  154.82    3.13
  -5  -2  -5  253.92    5.33
   5  -2   5  252.87    5.16
  -5   2  -5  258.71    5.31
   5   2   5  257.90    5.32
   5   2   5  255.04    5.04
  -5   2  -5  255.39    5.22
  -6  -2  -5  249.55    5.18
   6  -2   5  246.71    5.05
  -6   2  -5  247.67    5.11
  -6   2  -5  249.90    5.16
   6   2   5  243.99    4.93
   6   2   5  251.00    5.20
   7  -2   5   27.51    0.94
  -7  -2  -5   27.93    0.78
  -7   2  -5   27.79    0.76
   7   2   5   27.60    0.84
  -7   2  -5   28.52    0.79
   7   2   5   27.33    0.86
  -8  -2  -5  208.85    4.43
   8  -2   5  213.73    4.43
  -8   2  -5  208.02    4.43
  -8   2  -5  216.05    4.42
   8   2   5  208.90    4.51
   8   2   5  208.36    4.30
  -9  -2  -5   12.67    0.47
   9  -2   5   11.81    0.66
   9   2   5   11.93    0.59
  -9   2  -5   13.06    0.47
   9   2   5   12.35    0.58
  -9   2  -5   12.62    0.52
 -10  -2  -5   79.29    1.99
 -10  -2  -5   79.24    1.82
  10  -2   5   79.66    2.03
  10   2   5   78.47    1.92
 -10   2  -5   80.85    1.80
 -10   2  -5   78.57    1.92
 -11  -2  -5   94.77    2.09
 -11  -2  -5   92.87    2.29
  11  -2   5   92.27    2.31
  11   2   5   93.23    2.22
 -11   2  -5   92.02    2.23
  12  -2   5    0.65    0.32
 -12  -2  -5    0.39    0.25
 -12   2  -5    0.24    0.22
  12   2   5    0.50    0.29
 -13  -2  -5   52.05    1.53
  13  -2   5   51.64    1.58
 -13   2  -5   51.15    1.47
  13   2   5   51.15    1.48
  14  -2   5   15.15    0.84
 -14  -2  -5   16.17    0.76
 -14   2  -5   15.82    0.74
  14   2   5   15.72    0.77
  15  -2   5    9.26    0.71
 -15  -2  -5    8.30    0.60
  15   2   5    8.24    0.64
 -15   2  -5    8.29    0.57
 -16  -2  -5   11.77    0.72
  16  -2   5   13.36    0.84
 -16   2  -5   12.24    0.70
  16   2   5   13.23    0.79
  17  -2   5    0.24    0.39
 -17  -2  -5    0.22    0.33
 -17   2  -5   -0.07    0.28
  17   2   5    0.25    0.36
  18  -2   5    9.46    0.79
 -18  -2  -5    8.25    0.66
 -18   2  -5    8.43    0.65
  18   2   5    8.19    0.71
  19  -2   5   16.15    0.99
 -19  -2  -5   15.36    0.91
  19   2   5   15.44    0.93
 -19   2  -5   15.31    0.89
  21  -3  -5    5.06    0.61
 -21  -3   5    3.90    0.55
 -21   3   5    3.17    0.55
  21   3  -5    3.35    0.55
 -20  -3   5    6.07    0.60
  20  -3  -5    6.10    0.65
  20   3  -5    6.78    0.69
 -20   3   5    7.02    0.64
 -19  -3   5   12.54    0.77
  19  -3  -5   11.99    0.79
 -19   3   5   11.91    0.78
  19   3  -5   11.45    0.79
  18  -3  -5    2.88    0.46
 -18  -3   5    3.57    0.48
  18   3  -5    2.99    0.49
 -18   3   5    3.08    0.49
  17  -3  -5    4.72    0.52
 -17  -3   5    4.66    0.49
  17   3  -5    4.43    0.51
 -17   3   5    4.55    0.51
 -16  -3   5   25.47    1.00
  16  -3  -5   28.42    1.05
 -16   3   5   26.30    1.06
  16   3  -5   28.21    1.07
 -15  -3   5    1.45    0.32
  15  -3  -5    1.71    0.35
 -15   3   5    1.66    0.36
  15   3  -5    1.28    0.35
 -14  -3   5   16.85    0.72
  14  -3  -5   17.09    0.75
  14   3  -5   15.77    0.76
 -14   3   5   16.48    0.77
  13  -3  -5   22.15    0.84
 -13  -3   5   22.51    0.83
 -13   3   5   22.63    0.88
  13   3  -5   22.71    0.88
 -12  -3   5    3.73    0.36
  12  -3  -5    3.64    0.36
  12   3  -5    3.55    0.39
 -12   3   5    4.47    0.41
  11  -3  -5   56.90    1.45
 -11  -3   5   54.84    1.46
 -11   3   5   56.96    1.54
  11   3  -5   58.61    1.35
  11   3  -5   57.70    1.49
 -10  -3   5   10.11    0.47
  10  -3  -5    8.84    0.48
  10  -3  -5    9.88    0.40
 -10   3   5   10.06    0.53
  10   3  -5    8.91    0.53
  10   3  -5    9.82    0.41
   9  -3  -5   46.52    1.13
   9  -3  -5   45.77    1.17
  -9  -3   5   45.56    1.19
   9   3  -5   46.70    1.22
  -9   3   5   44.43    1.26
   9   3  -5   46.65    1.13
   8  -3  -5   50.51    1.23
   8  -3  -5   53.80    1.26
  -8  -3   5   51.32    1.27
   8   3  -5   52.88    1.25
  -8   3   5   47.71    1.33
   8   3  -5   52.01    1.29
   7  -3  -5    1.01    0.18
   7  -3  -5    1.36    0.18
  -7  -3   5    1.75    0.19
  -7   3   5    1.38    0.22
   7   3  -5    1.55    0.18
   7   3  -5    1.07    0.20
   6  -3  -5  124.50    2.69
   6  -3  -5  123.49    2.51
  -6  -3   5  122.00    2.61
  -6   3   5  120.15    2.73
   6   3  -5  124.15    2.59
   6   3  -5  121.06    2.66
   5  -3  -5    6.74    0.31
   5  -3  -5    7.37    0.35
  -5  -3   5    7.01    0.29
   5   3  -5    6.96    0.38
   5   3  -5    7.25    0.34
  -5   3   5    6.58    0.40
   4  -3  -5  118.99    2.39
   4  -3  -5  120.96    2.63
   4   3  -5  119.60    2.60
   4   3  -5  119.03    2.50
  -4   3   5  118.91    2.65
   3  -3  -5  172.55    3.48
  -3  -3   5  183.99    3.62
   3  -3  -5  179.90    3.82
   3   3  -5  185.92    3.67
  -3   3   5  175.56    3.82
   3   3  -5  175.80    3.78
  -2  -3   5    1.67    0.24
   2  -3  -5    3.17    0.26
   2  -3  -5    2.57    0.18
   2   3  -5    2.22    0.16
  -2   3   5    2.35    0.27
   2   3  -5    3.21    0.25
   1  -3  -5  336.68    6.88
  -1  -3   5  339.08    6.49
  -1   3   5  322.56    6.84
   1   3  -5  320.18    7.00
  -1   3   5  338.76    6.46
   1   3  -5  334.73    6.84
   0  -3  -5  139.76    2.96
   0  -3   5  132.90    2.81
   0   3   5  130.82    2.95
   0   3  -5  136.07    2.81
   0   3  -5  135.21    2.91
   0   3   5  132.96    2.66
   1  -3   5   40.05    1.07
  -1  -3  -5   42.84    1.08
   1   3   5   39.92    1.10
   1   3   5   41.22    0.89
  -1   3  -5   42.23    0.94
  -1   3  -5   41.50    1.04
  -2  -3  -5  297.92    6.20
   2  -3   5  296.26    5.89
   2   3   5  300.97    5.74
   2   3   5  302.94    6.18
  -2   3  -5  296.91    6.03
  -2   3  -5  290.80    6.15
   3  -3   5    0.38    0.20
  -3  -3  -5    0.58    0.15
   3   3   5    0.47    0.17
  -3   3  -5    0.50    0.11
   3   3   5    0.90    0.14
  -3   3  -5    0.68    0.15
   4  -3   5  165.47    3.48
  -4  -3  -5  167.24    3.58
   4   3   5  165.61    3.58
  -4   3  -5  162.82    3.43
  -4   3  -5  165.12    3.53
   4   3   5  167.98    3.30
   5  -3   5   60.45    1.54
  -5  -3  -5   61.81    1.49
  -5   3  -5   61.65    1.40
  -5   3  -5   62.06    1.45
   5   3   5   58.85    1.51
   5   3   5   60.39    1.37
  -6  -3  -5   35.74    0.98
   6  -3   5   35.86    1.08
   6   3   5   34.97    0.93
   6   3   5   37.52    1.05
  -6   3  -5   36.53    0.95
  -6   3  -5   35.41    0.93
   7  -3   5   95.88    2.25
  -7  -3  -5   95.64    2.18
  -7   3  -5   96.52    2.15
   7   3   5   93.98    2.09
  -7   3  -5   96.99    2.15
   7   3   5   95.10    2.26
   8  -3   5   19.66    0.82
  -8  -3  -5   20.66    0.67
   8   3   5   19.22    0.68
   8   3   5   19.68    0.75
  -8   3  -5   19.86    0.67
  -8   3  -5   20.22    0.64
   9  -3   5   41.58    1.27
  -9  -3  -5   42.27    1.10
  -9   3  -5   40.87    1.13
  -9   3  -5   42.11    1.07
   9   3   5   39.61    1.13
   9   3   5   40.49    1.22
  10  -3   5   34.22    1.16
 -10  -3  -5   35.33    0.96
  10   3   5   34.20    1.03
  10   3   5   34.48    1.11
 -10   3  -5   33.79    0.93
 -10   3  -5   34.16    1.02
  11  -3   5   13.05    0.75
 -11  -3  -5   13.64    0.54
 -11   3  -5   13.17    0.61
  11   3   5   13.64    0.64
  12  -3   5   37.17    1.29
 -12  -3  -5   38.97    1.26
  12   3   5   37.05    1.16
 -12   3  -5   38.79    1.17
  13  -3   5    6.31    0.63
 -13  -3  -5    5.66    0.50
 -13   3  -5    4.90    0.45
  13   3   5    5.55    0.51
 -14  -3  -5   29.21    1.12
  14  -3   5   29.42    1.18
 -14   3  -5   29.46    1.05
  14   3   5   28.23    1.06
 -15  -3  -5   67.81    1.95
  15  -3   5   62.78    1.94
 -15   3  -5   65.70    1.86
  15   3   5   66.79    1.85
 -16  -3  -5    1.80    0.41
  16  -3   5    1.77    0.47
  16   3   5    1.84    0.41
 -16   3  -5    1.63    0.38
  17  -3   5   22.27    1.13
 -17  -3  -5   23.56    1.05
  17   3   5   23.90    1.05
 -17   3  -5   23.55    1.02
  18  -3   5    6.52    0.70
 -18  -3  -5    7.69    0.66
  18   3   5    7.38    0.68
 -18   3  -5    7.21    0.62
 -19  -3  -5    7.31    0.66
  19  -3   5    6.70    0.74
  19   3   5    6.39    0.66
 -19   3  -5    5.80    0.62
 -21  -4   5   32.71    1.36
  21  -4  -5   35.61    1.37
  21   4  -5   32.33    1.37
 -20  -4   5    3.52    0.53
  20  -4  -5    3.84    0.53
 -20   4   5    1.72    0.47
  20   4  -5    3.21    0.54
 -19  -4   5   28.78    1.18
  19  -4  -5   29.86    1.20
  19   4  -5   30.62    1.24
 -19   4   5   28.08    1.22
  18  -4  -5   18.36    0.91
 -18  -4   5   17.02    0.86
 -18   4   5   17.30    0.92
  18   4  -5   17.60    0.92
 -17  -4   5   21.39    0.93
  17  -4  -5   20.94    0.93
  17   4  -5   19.28    0.93
 -17   4   5   20.11    0.96
 -16  -4   5   32.10    1.15
  16  -4  -5   34.70    1.17
 -16   4   5   32.03    1.21
  16   4  -5   32.99    1.19
 -15  -4   5    1.23    0.31
  15  -4  -5    1.35    0.33
 -15   4   5    0.69    0.32
  15   4  -5    1.91    0.37
  14  -4  -5   29.62    1.02
 -14  -4   5   28.66    1.01
  14   4  -5   29.63    1.05
 -14   4   5   29.42    1.08
  13  -4  -5   11.65    0.61
 -13  -4   5   11.90    0.59
  13   4  -5   11.86    0.64
 -13   4   5   11.16    0.64
  12  -4  -5    4.76    0.42
 -12  -4   5    4.12    0.38
 -12   4   5    3.95    0.43
  12   4  -5    4.39    0.44
 -11  -4   5   28.68    0.92
  11  -4  -5   30.02    0.92
  11   4  -5   30.10    0.98
  11   4  -5   29.33    0.85
 -11   4   5   29.59    1.02
  10  -4  -5    0.06    0.13
  10  -4  -5    0.26    0.18
 -10  -4   5    0.63    0.19
 -10   4   5   -0.04    0.20
  10   4  -5    0.08    0.20
  10   4  -5   -0.12    0.13
  -9  -4   5   28.08    0.85
   9  -4  -5   26.81    0.82
   9  -4  -5   29.47    0.83
   9   4  -5   28.84    0.83
   9   4  -5   27.39    0.88
  -9   4   5   28.54    0.95
  -8  -4   5   37.13    1.02
   8  -4  -5   39.33    1.04
   8  -4  -5   38.45    1.00
   8   4  -5   38.08    1.06
   8   4  -5   37.83    1.02
  -8   4   5   39.79    1.15
   7  -4  -5    0.09    0.13
  -7  -4   5    0.14    0.13
   7  -4  -5    0.26    0.14
   7   4  -5    0.04    0.12
  -7   4   5    0.04    0.18
   7   4  -5    0.08    0.17
   6  -4  -5   76.45    1.82
   6  -4  -5   77.76    1.65
  -6   4   5   78.71    1.89
   6   4  -5   77.10    1.74
   6   4  -5   75.32    1.79
   6   4  -5   76.46    1.76
   5  -4  -5   52.00    1.33
   5  -4  -5   52.78    1.16
  -5   4   5   52.38    1.39
   5   4  -5   55.17    1.24
   5   4  -5   52.02    1.31
   5   4  -5   52.62    1.29
   4  -4  -5   19.21    0.51
   4  -4  -5   19.97    0.67
   4   4  -5   20.59    0.56
   4   4  -5   20.17    0.64
  -4   4   5   19.91    0.72
  -3  -4   5   84.57    1.87
   3  -4  -5   83.36    1.96
   3  -4  -5   81.60    1.67
  -3   4   5   81.81    2.00
   3   4  -5   85.67    1.80
   3   4  -5   85.43    1.94
   2  -4  -5    8.33    0.41
  -2  -4   5    6.66    0.40
   2   4  -5    6.47    0.27
   2   4  -5    7.85    0.37
  -2   4   5    6.02    0.43
  -1  -4   5  117.35    2.52
   1  -4  -5  121.24    2.67
   1   4  -5  116.31    2.62
   1   4  -5  116.72    2.47
  -1   4   5  121.71    2.72
   0  -4  -5   55.20    1.38
   0  -4   5   53.64    1.33
   0   4  -5   54.34    1.34
   0   4  -5   54.10    1.21
   0   4   5   52.79    1.42
   1  -4   5  110.15    2.40
  -1  -4  -5  109.96    2.52
   1   4   5  111.39    2.55
  -1   4  -5  113.97    2.37
  -1   4  -5  108.60    2.47
  -2  -4  -5  135.95    3.00
   2  -4   5  132.63    2.87
  -2   4  -5  136.55    2.85
   2   4   5  137.00    3.03
  -2   4  -5  131.26    2.95
   3  -4   5   23.83    0.81
  -3  -4  -5   23.56    0.76
   3   4   5   22.52    0.79
  -3   4  -5   24.35    0.73
   3   4   5   22.26    0.56
  -3   4  -5   24.00    0.66
   4  -4   5   62.47    1.56
  -4  -4  -5   62.70    1.56
   4   4   5   62.26    1.33
  -4   4  -5   63.07    1.43
  -4   4  -5   62.47    1.51
   4   4   5   61.03    1.59
  -5  -4  -5    7.90    0.42
   5  -4   5    8.02    0.52
  -5   4  -5    7.79    0.36
   5   4   5    7.64    0.34
  -5   4  -5    9.55    0.43
   5   4   5    6.74    0.45
  -6  -4  -5   86.43    2.03
   6  -4   5   85.61    2.04
   6   4   5   83.40    1.82
  -6   4  -5   84.20    1.97
   6   4   5   85.10    2.08
  -6   4  -5   84.53    1.92
  -7  -4  -5    0.59    0.19
   7  -4   5    0.29    0.25
   7   4   5    0.31    0.21
   7   4   5    0.65    0.18
  -7   4  -5    0.67    0.18
  -7   4  -5    0.42    0.17
  -8  -4  -5   36.06    1.03
   8  -4   5   34.83    1.15
  -8   4  -5   37.50    1.00
   8   4   5   34.49    1.12
  -8   4  -5   37.17    1.02
   8   4   5   34.58    0.96
  -9  -4  -5    5.16    0.37
   9  -4   5    4.63    0.46
  -9   4  -5    4.19    0.37
   9   4   5    3.96    0.42
   9   4   5    4.91    0.39
  -9   4  -5    4.21    0.34
 -10  -4  -5    7.95    0.44
  10  -4   5    6.75    0.58
 -10   4  -5    7.96    0.42
  10   4   5    6.99    0.47
 -10   4  -5    7.52    0.46
  10   4   5    7.80    0.54
 -11  -4  -5    3.39    0.33
  11  -4   5    3.02    0.44
  11   4   5    2.62    0.34
  11   4   5    3.02    0.40
 -11   4  -5    2.97    0.35
  12  -4   5   10.87    0.72
 -12   4  -5   11.92    0.62
  12   4   5   10.69    0.61
  12   4   5   11.18    0.68
  13  -4   5    1.12    0.39
 -13  -4  -5    1.04    0.35
  13   4   5    1.16    0.31
 -13   4  -5    1.57    0.33
 -14  -4  -5    3.35    0.46
  14  -4   5    3.47    0.51
 -14   4  -5    2.51    0.41
  14   4   5    3.04    0.41
  15  -4   5    0.96    0.42
 -15  -4  -5    0.96    0.36
 -15   4  -5    0.41    0.32
  15   4   5    1.17    0.36
 -16  -4  -5    4.73    0.54
  16  -4   5    4.16    0.57
  16   4   5    3.77    0.48
 -16   4  -5    4.38    0.51
 -17  -4  -5    0.21    0.34
  17  -4   5    0.18    0.40
  17   4   5    0.50    0.35
 -17   4  -5   -0.49    0.30
 -18  -4  -5    1.55    0.41
  18  -4   5    2.45    0.53
 -18   4  -5    2.16    0.47
  18   4   5    1.91    0.44
 -19  -4  -5    0.15    0.35
  19  -4   5   -0.27    0.39
  19   4   5    0.03    0.36
 -19   4  -5   -0.51    0.32
 -20  -5   5    0.11    0.34
  20  -5  -5    0.24    0.37
 -20   5   5   -0.20    0.37
  20   5  -5   -0.10    0.37
  19  -5  -5    0.35    0.36
 -19  -5   5    0.00    0.30
 -19   5   5   -0.11    0.36
  19   5  -5   -0.10    0.34
 -18  -5   5    0.89    0.34
 -18   5   5    0.57    0.38
  18   5  -5    0.60    0.39
  17  -5  -5    0.73    0.34
 -17  -5   5    0.50    0.31
  17   5  -5    0.51    0.34
 -17   5   5    0.25    0.35
 -16  -5   5    5.04    0.50
  16  -5  -5    5.85    0.56
 -16   5   5    5.10    0.56
  16   5  -5    5.11    0.56
 -15  -5   5    2.16    0.38
 -15   5   5    2.52    0.43
  15   5  -5    1.69    0.38
 -14  -5   5    8.32    0.55
  14  -5  -5    8.20    0.57
 -14   5   5    8.37    0.61
  14   5  -5    8.18    0.59
  13  -5  -5    0.91    0.29
 -13  -5   5    0.74    0.28
 -13   5   5    1.22    0.33
  13   5  -5    0.80    0.30
  12  -5  -5    8.47    0.53
 -12  -5   5    6.41    0.48
  12   5  -5    7.57    0.55
 -12   5   5    8.38    0.57
 -11  -5   5    0.51    0.22
  11  -5  -5    0.64    0.24
  11  -5  -5    0.54    0.19
 -11   5   5    0.93    0.30
  11   5  -5    0.61    0.26
  11   5  -5    0.45    0.21
  10  -5  -5    9.22    0.46
 -10  -5   5    8.30    0.47
  10  -5  -5    7.99    0.47
  10   5  -5    8.58    0.52
 -10   5   5    8.86    0.57
  10   5  -5    8.12    0.46
  -9  -5   5   -0.02    0.17
   9  -5  -5    0.26    0.19
   9  -5  -5    0.28    0.17
   9   5  -5    0.01    0.16
  -9   5   5    0.53    0.26
   9   5  -5    0.63    0.23
   8  -5  -5   75.90    1.72
   8  -5  -5   76.59    1.87
   8   5  -5   77.94    1.87
   8   5  -5   77.18    1.83
  -8   5   5   78.57    1.98
   7  -5  -5    5.35    0.37
   7  -5  -5    5.24    0.33
  -7   5   5    4.82    0.44
   7   5  -5    4.76    0.33
   7   5  -5    5.20    0.38
   7   5  -5    4.86    0.39
   6  -5  -5   20.69    0.72
   6  -5  -5   20.43    0.59
   6   5  -5   19.14    0.68
   6   5  -5   20.71    0.65
   6   5  -5   19.52    0.68
  -6   5   5   21.29    0.80
   5  -5  -5   31.57    0.75
   5  -5  -5   30.85    0.94
   5   5  -5   32.32    0.84
  -5   5   5   29.43    0.98
   5   5  -5   31.76    0.93
   4  -5  -5    6.16    0.25
   4  -5  -5    5.58    0.38
  -4  -5   5    5.57    0.38
   4   5  -5    5.81    0.30
  -4   5   5    6.24    0.45
   4   5  -5    5.26    0.37
  -3  -5   5   31.03    0.89
   3  -5  -5   31.27    0.94
   3   5  -5   30.56    0.91
  -3   5   5   29.68    0.98
   3   5  -5   30.90    0.79
  -2  -5   5    1.45    0.24
   2  -5  -5    1.82    0.24
   2   5  -5    1.63    0.22
   2   5  -5    1.87    0.18
  -2   5   5    1.86    0.29
   1  -5  -5   20.36    0.71
  -1  -5   5   18.49    0.67
  -1   5   5   20.13    0.77
   1   5  -5   19.51    0.57
   1   5  -5   19.54    0.66
   0  -5   5    0.35    0.19
   0  -5  -5    0.13    0.14
   0   5  -5    0.20    0.12
   0   5   5    0.24    0.21
   0   5  -5    0.12    0.14
  -1  -5  -5    9.06    0.47
   1  -5   5    9.06    0.50
  -1   5  -5    8.98    0.45
   1   5   5    8.42    0.51
  -1   5  -5    9.26    0.39
  -2  -5  -5    0.78    0.20
   2  -5   5    0.16    0.21
  -2   5  -5    0.66    0.16
  -2   5  -5    0.66    0.18
   2   5   5    0.52    0.22
  -3  -5  -5   23.02    0.79
   3  -5   5   22.08    0.80
  -3   5  -5   22.89    0.69
  -3   5  -5   22.10    0.74
   3   5   5   24.27    0.85
   4  -5   5    0.34    0.24
  -4  -5  -5    0.01    0.17
  -4   5  -5    0.24    0.16
   4   5   5    0.03    0.09
  -4   5  -5    0.12    0.15
   4   5   5    0.28    0.21
  -5  -5  -5    0.49    0.19
   5  -5   5    0.23    0.25
  -5   5  -5    0.08    0.15
   5   5   5    0.06    0.11
  -5   5  -5    0.21    0.16
   5   5   5    0.29    0.21
  -6  -5  -5    0.26    0.18
   6  -5   5   -0.02    0.26
  -6   5  -5    0.31    0.18
   6   5   5   -0.02    0.14
   6   5   5    0.03    0.21
  -6   5  -5    0.06    0.17
  -7  -5  -5    0.70    0.21
   7  -5   5    0.46    0.29
   7   5   5    0.50    0.25
  -7   5  -5    0.82    0.21
   7   5   5    0.97    0.18
  -7   5  -5    0.88    0.20
  -8  -5  -5    2.50    0.30
   8  -5   5    2.12    0.37
   8   5   5    2.57    0.37
  -8   5  -5    3.10    0.32
   8   5   5    2.48    0.26
  -8   5  -5    3.13    0.33
  -9  -5  -5    7.13    0.46
   9  -5   5    6.62    0.57
  -9   5  -5    7.28    0.44
   9   5   5    6.82    0.54
  -9   5  -5    7.53    0.44
   9   5   5    6.93    0.42
 -10  -5  -5    5.50    0.42
  10  -5   5    5.76    0.58
 -10   5  -5    5.47    0.43
 -10   5  -5    5.59    0.40
  10   5   5    5.62    0.51
  10   5   5    5.72    0.43
  11  -5   5   24.40    1.01
 -11  -5  -5   25.36    0.85
  11   5   5   23.35    0.83
 -11   5  -5   24.22    0.88
  12  -5   5   10.33    0.73
 -12   5  -5   11.43    0.61
  12   5   5   11.73    0.70
  12   5   5   10.79    0.59
  13  -5   5   11.68    0.76
  13   5   5   11.53    0.62
  13   5   5   11.95    0.74
 -13   5  -5   10.99    0.63
 -14  -5  -5    3.33    0.49
  14  -5   5    4.32    0.55
 -14   5  -5    4.02    0.45
  14   5   5    2.70    0.40
  15  -5   5    4.75    0.58
 -15  -5  -5    5.36    0.54
 -15   5  -5    4.32    0.49
  15   5   5    5.36    0.52
  16  -5   5   -0.15    0.36
 -16   5  -5   -0.37    0.26
 -17  -5  -5    5.71    0.61
  17  -5   5    3.23    0.57
 -17   5  -5    4.00    0.54
 -18  -5  -5   -0.07    0.33
  18  -5   5    0.09    0.41
 -18   5  -5   -0.41    0.33
  19  -6  -5    7.68    0.70
 -19  -6   5    7.86    0.65
 -19   6   5    7.80    0.73
  19   6  -5    8.85    0.75
 -18  -6   5    9.83    0.70
  18  -6  -5   10.82    0.74
  18   6  -5   11.63    0.79
 -18   6   5   11.55    0.83
  17  -6  -5   -0.49    0.29
 -17  -6   5    0.43    0.32
 -17   6   5    0.50    0.39
  17   6  -5    0.13    0.34
 -16  -6   5   21.54    0.94
  16  -6  -5   21.00    0.92
  16   6  -5   21.82    0.98
 -16   6   5   20.49    1.02
  15  -6  -5    4.30    0.46
 -15  -6   5    4.62    0.48
 -15   6   5    4.32    0.57
  15   6  -5    3.86    0.48
 -14  -6   5   15.41    0.75
  14  -6  -5   17.06    0.77
 -14   6   5   16.84    0.87
  14   6  -5   16.15    0.81
  13  -6  -5   18.88    0.77
 -13  -6   5   18.23    0.79
  13   6  -5   19.02    0.84
 -13   6   5   18.65    0.91
  12  -6  -5    0.39    0.26
 -12  -6   5    0.10    0.23
 -12   6   5    0.51    0.32
  12   6  -5    0.61    0.29
  11  -6  -5   45.77    1.24
  11  -6  -5   44.66    1.28
 -11  -6   5   42.90    1.29
  11   6  -5   45.25    1.29
  11   6  -5   46.32    1.32
 -11   6   5   46.16    1.44
  10  -6  -5    6.10    0.43
  10  -6  -5    6.33    0.44
 -10  -6   5    5.13    0.43
 -10   6   5    6.66    0.54
  10   6  -5    6.09    0.48
  10   6  -5    5.65    0.43
   9  -6  -5   14.85    0.59
   9  -6  -5   14.92    0.65
   9   6  -5   14.81    0.63
   9   6  -5   15.68    0.67
   9   6  -5   13.61    0.63
  -9   6   5   16.60    0.78
   8  -6  -5    4.69    0.34
   8  -6  -5    4.67    0.39
   8   6  -5    4.06    0.37
  -8   6   5    5.03    0.47
   8   6  -5    4.33    0.39
   8   6  -5    4.72    0.43
   7  -6  -5    2.70    0.29
   7  -6  -5    2.92    0.31
   7   6  -5    2.34    0.29
   7   6  -5    3.32    0.32
   7   6  -5    2.88    0.29
  -7   6   5    3.06    0.39
   6  -6  -5   49.10    1.39
   6  -6  -5   52.24    1.16
   6   6  -5   51.47    1.39
   6   6  -5   50.95    1.30
  -6   6   5   51.37    1.47
  -5  -6   5    7.70    0.45
   5  -6  -5    8.88    0.34
   5  -6  -5    8.59    0.48
   5   6  -5    8.70    0.49
   5   6  -5    8.51    0.41
  -5   6   5    8.41    0.55
   4  -6  -5   65.17    1.34
   4  -6  -5   64.47    1.69
  -4  -6   5   65.07    1.58
  -4   6   5   66.99    1.76
   4   6  -5   68.75    1.56
   4   6  -5   63.20    1.65
  -3  -6   5   37.88    1.05
   3  -6  -5   36.97    1.12
  -3   6   5   36.64    1.17
   3   6  -5   39.87    0.99
   3   6  -5   36.27    1.09
  -2  -6   5    0.93    0.23
   2  -6  -5    1.24    0.23
   2   6  -5    0.73    0.17
   2   6  -5    1.01    0.21
  -2   6   5    0.79    0.28
   1  -6  -5   22.18    0.79
  -1  -6   5   22.32    0.76
   1   6  -5   21.59    0.67
   1   6  -5   21.33    0.76
  -1   6   5   21.42    0.85
   0  -6   5    2.99    0.32
   0  -6  -5    3.43    0.35
   0   6   5    2.46    0.35
   0   6  -5    3.14    0.30
   0   6  -5    2.99    0.33
  -1  -6  -5   18.94    0.73
   1  -6   5   17.90    0.71
   1   6   5   19.83    0.82
  -1   6  -5   18.52    0.64
  -1   6  -5   17.95    0.69
  -2  -6  -5   23.62    0.85
   2  -6   5   23.51    0.84
  -2   6  -5   24.58    0.77
   2   6   5   23.58    0.91
  -2   6  -5   22.44    0.79
   3  -6   5   22.83    0.86
  -3  -6  -5   24.34    0.86
   3   6   5   23.88    0.92
  -3   6  -5   23.37    0.81
  -3   6  -5   24.99    0.78
  -4  -6  -5    4.03    0.40
   4  -6   5    3.95    0.41
   4   6   5    4.34    0.45
  -4   6  -5    3.61    0.37
  -4   6  -5    3.98    0.38
   5  -6   5    0.96    0.30
  -5  -6  -5    1.27    0.26
  -5   6  -5    1.01    0.24
   5   6   5    0.65    0.27
  -5   6  -5    1.39    0.25
  -6  -6  -5    6.41    0.47
   6  -6   5    5.48    0.53
  -6   6  -5    7.07    0.45
   6   6   5    7.13    0.53
  -6   6  -5    7.73    0.47
   7  -6   5    4.12    0.43
  -7  -6  -5    4.25    0.42
   7   6   5    3.80    0.43
  -7   6  -5    3.75    0.39
  -7   6  -5    3.79    0.38
   8  -6   5    0.43    0.32
  -8  -6  -5    1.14    0.27
  -8   6  -5    1.30    0.26
  -8   6  -5    0.65    0.24
   8   6   5    1.45    0.34
   9  -6   5   10.62    0.68
  -9  -6  -5   11.32    0.60
   9   6   5   10.97    0.67
  -9   6  -5   12.01    0.60
  -9   6  -5   11.25    0.56
  10  -6   5    0.74    0.35
 -10  -6  -5    0.72    0.25
  10   6   5    0.84    0.32
 -10   6  -5    0.72    0.27
 -10   6  -5    0.94    0.26
  11  -6   5    0.85    0.35
 -11  -6  -5    0.78    0.26
  11   6   5    0.65    0.33
 -11   6  -5    0.83    0.29
  12  -6   5    1.88    0.41
  12   6   5    2.04    0.41
 -12   6  -5    1.11    0.33
  13  -6   5   -0.16    0.32
 -13   6  -5   -0.27    0.26
  13   6   5    0.28    0.33
  14  -6   5   -0.36    0.32
 -15  -6  -5    0.63    0.36
  15  -6   5   -0.16    0.33
 -15   6  -5   -0.46    0.28
 -16  -6  -5    0.65    0.36
  16  -6   5    0.54    0.42
 -16   6  -5    0.36    0.36
  17  -6   5    0.38    0.42
 -17  -6  -5    0.18    0.33
  18  -6   5    0.71    0.46
 -19  -7   5    8.34    0.68
  19   7  -5    6.97    0.72
 -18  -7   5    3.19    0.49
  18  -7  -5    2.91    0.49
  18   7  -5    3.92    0.56
 -18   7   5    3.50    0.60
  17  -7  -5    0.43    0.33
 -17  -7   5    0.52    0.31
  17   7  -5    0.24    0.36
 -17   7   5   -0.40    0.32
  16  -7  -5   10.79    0.68
 -16  -7   5    9.18    0.64
  16   7  -5    9.16    0.71
 -16   7   5    9.37    0.74
 -15  -7   5    3.95    0.46
  15  -7  -5    4.89    0.52
 -15   7   5    4.02    0.57
  15   7  -5    3.72    0.49
  14  -7  -5    3.76    0.42
 -14  -7   5    3.83    0.44
  14   7  -5    3.62    0.47
 -14   7   5    3.79    0.54
  13  -7  -5   27.63    0.95
 -13  -7   5   25.13    0.98
 -13   7   5   26.06    1.12
  13   7  -5   26.25    1.01
 -12  -7   5    0.88    0.27
  12  -7  -5    1.02    0.29
 -12  -7   5    0.55    0.27
  12   7  -5    1.19    0.33
 -12   7   5    0.90    0.38
 -11  -7   5   23.87    0.89
  11  -7  -5   24.91    0.84
 -11   7   5   26.15    1.07
  11   7  -5   24.72    0.93
  11   7  -5   24.99    0.91
  10  -7  -5   53.07    1.51
  10  -7  -5   55.21    1.37
  10   7  -5   54.32    1.51
 -10   7   5   52.50    1.65
  10   7  -5   54.85    1.52
  10   7  -5   52.67    1.47
   9  -7  -5   32.84    1.08
   9  -7  -5   33.21    0.94
   9   7  -5   33.99    1.06
   9   7  -5   33.33    1.08
   9   7  -5   33.92    1.06
  -9   7   5   33.16    1.20
   8  -7  -5  147.40    3.43
   8  -7  -5  151.36    3.07
   8   7  -5  149.76    3.23
  -8   7   5  149.15    3.53
   8   7  -5  149.17    3.34
   8   7  -5  145.97    3.41
  -7  -7   5    5.22    0.43
   7  -7  -5    5.84    0.46
   7   7  -5    4.84    0.43
   7   7  -5    4.67    0.42
  -7   7   5    5.42    0.53
  -6  -7   5  226.38    4.64
   6  -7  -5  224.95    4.98
  -6   7   5  222.16    5.02
   6   7  -5  229.63    4.97
   6   7  -5  229.72    4.83
   5  -7  -5  123.95    2.99
  -5  -7   5  127.35    2.78
   5   7  -5  128.13    2.97
  -5   7   5  126.73    3.05
   5   7  -5  129.04    2.84
  -4  -7   5   49.28    1.31
   4  -7  -5   47.72    1.41
   4   7  -5   49.16    1.28
   4   7  -5   50.38    1.41
  -4   7   5   49.23    1.48
   3  -7  -5  182.51    4.13
  -3  -7   5  185.89    3.82
   3   7  -5  185.29    3.92
  -3   7   5  180.63    4.15
   3   7  -5  181.72    4.09
  -2  -7   5    0.27    0.25
   2  -7  -5    1.06    0.25
   2   7  -5    0.68    0.23
   2   7  -5   -0.43    0.20
  -2   7   5    0.48    0.29
  -1  -7   5  124.07    2.72
   1  -7  -5  120.87    2.93
   1   7  -5  122.31    2.90
  -1   7   5  125.04    3.00
   1   7  -5  126.67    2.77
   0  -7   5   36.12    1.11
   0  -7  -5   38.32    1.19
   0   7  -5   37.11    1.07
   0   7  -5   38.02    1.15
   0   7   5   37.15    1.27
  -1  -7  -5   84.35    2.15
   1  -7   5   82.90    2.00
  -1   7  -5   84.83    2.01
   1   7   5   85.50    2.23
  -1   7  -5   83.09    2.10
   2  -7   5   85.33    2.07
  -2  -7  -5   86.62    2.21
  -2   7  -5   91.87    2.10
  -2   7  -5   83.82    2.15
   2   7   5   89.03    2.30
   3  -7   5    0.13    0.26
  -3  -7  -5    0.13    0.21
  -3   7  -5    0.08    0.20
   3   7   5    0.17    0.26
  -3   7  -5    0.28    0.23
   4  -7   5  105.60    2.43
  -4  -7  -5  103.02    2.56
  -4   7  -5  101.58    2.49
  -4   7  -5  108.11    2.45
   4   7   5   99.67    2.60
   5  -7   5   34.32    1.12
  -5  -7  -5   33.70    1.14
   5   7   5   34.74    1.22
  -5   7  -5   33.72    1.08
  -5   7  -5   34.73    1.06
  -6  -7  -5   14.18    0.70
   6  -7   5   15.26    0.74
  -6   7  -5   13.38    0.65
  -6   7  -5   14.57    0.67
   6   7   5   13.73    0.75
   7  -7   5   93.98    2.32
  -7  -7  -5   93.84    2.40
  -7   7  -5   96.49    2.35
  -7   7  -5   99.01    2.33
   7   7   5   92.31    2.48
   8  -7   5   20.89    0.89
  -8  -7  -5   20.08    0.84
  -8   7  -5   20.38    0.84
   8   7   5   18.82    0.91
  -8   7  -5   21.39    0.82
   9  -7   5   40.22    1.31
  -9  -7  -5   40.05    1.28
  -9   7  -5   40.15    1.23
  -9   7  -5   42.52    1.28
   9   7   5   37.74    1.37
 -10  -7  -5   74.89    2.00
  10  -7   5   73.67    2.01
  10   7   5   72.18    2.13
 -10   7  -5   75.64    1.98
 -10   7  -5   76.30    1.95
  11  -7   5   -0.22    0.28
 -11  -7  -5    0.44    0.25
 -11   7  -5   -0.28    0.26
  11   7   5    0.19    0.32
  12  -7   5   71.57    2.01
  12   7   5   68.36    2.11
 -12   7  -5   72.70    1.98
  13  -7   5   12.47    0.80
  13   7   5   10.05    0.76
 -13   7  -5   11.17    0.71
  14  -7   5   36.34    1.38
 -14   7  -5   38.05    1.34
  14   7   5   35.12    1.43
 -15  -7  -5   36.29    1.44
  15  -7   5   38.67    1.44
 -16  -7  -5    2.82    0.53
  16  -7   5    3.58    0.56
  17  -7   5   44.51    1.63
 -17  -7  -5   43.29    1.67
 -18  -8   5    6.85    0.63
 -17  -8   5    1.35    0.37
 -17   8   5    0.75    0.47
 -16  -8   5    1.75    0.38
  16   8  -5    1.13    0.43
 -16   8   5    1.79    0.52
 -15  -8   5    3.22    0.47
 -15   8   5    3.78    0.58
  15   8  -5    2.77    0.47
 -14  -8   5    0.66    0.31
 -14   8   5    1.17    0.44
  14   8  -5    1.05    0.38
 -13  -8   5    2.56    0.38
  13   8  -5    1.66    0.40
 -13   8   5    1.95    0.48
 -12  -8   5    6.09    0.55
 -12  -8   5    6.86    0.52
  12   8  -5    6.26    0.56
 -12   8   5    7.30    0.64
 -11   8   5    0.09    0.34
  11   8  -5   -0.03    0.27
  10  -8  -5   21.85    0.90
  10   8  -5   23.98    0.91
  10   8  -5   23.78    0.91
 -10   8   5   22.78    1.03
  10   8  -5   23.88    0.93
   9  -8  -5   20.32    0.87
  -9   8   5   21.74    0.99
   9   8  -5   21.30    0.83
   9   8  -5   21.96    0.89
   8  -8  -5   15.15    0.72
  -8  -8   5   15.39    0.68
  -8   8   5   14.55    0.81
   8   8  -5   15.91    0.69
   8   8  -5   15.46    0.73
   7  -8  -5   54.62    1.61
  -7  -8   5   57.10    1.49
  -7   8   5   55.19    1.69
   7   8  -5   58.24    1.53
   7   8  -5   56.83    1.62
  -6  -8   5    4.32    0.43
   6  -8  -5    4.73    0.45
   6   8  -5    4.96    0.40
  -6   8   5    4.72    0.53
   6   8  -5    4.60    0.45
  -5  -8   5   47.54    1.30
   5  -8  -5   46.15    1.44
   5   8  -5   49.31    1.33
   5   8  -5   49.68    1.44
  -5   8   5   48.36    1.52
  -4  -8   5   45.85    1.26
   4  -8  -5   46.58    1.40
   4   8  -5   45.65    1.26
   4   8  -5   44.86    1.37
  -4   8   5   46.20    1.47
   3  -8  -5   22.89    0.91
  -3  -8   5   22.27    0.82
   3   8  -5   23.51    0.90
  -3   8   5   22.18    0.97
   3   8  -5   22.83    0.80
   2  -8  -5   83.52    2.19
  -2  -8   5   85.63    2.00
  -2   8   5   82.71    2.24
   2   8  -5   84.15    2.02
   2   8  -5   82.45    2.15
   1  -8  -5    9.60    0.59
  -1  -8   5    7.54    0.55
  -1   8   5    7.81    0.64
   1   8  -5    9.65    0.58
   1   8  -5    7.68    0.50
   0  -8  -5   36.62    1.22
   0  -8   5   35.95    1.13
   0   8   5   37.99    1.31
   0   8  -5   37.37    1.11
   0   8  -5   36.34    1.19
  -1  -8  -5   14.62    0.73
   1  -8   5   13.51    0.70
  -1   8  -5   14.84    0.71
  -1   8  -5   14.39    0.66
   1   8   5   13.78    0.79
   2  -8   5   22.13    0.88
  -2  -8  -5   23.18    0.93
  -2   8  -5   22.57    0.89
  -2   8  -5   23.72    0.85
   2   8   5   23.93    1.02
   3  -8   5   30.09    1.04
  -3  -8  -5   29.36    1.09
   3   8   5   30.57    1.17
  -3   8  -5   30.47    1.06
  -3   8  -5   31.96    1.03
   4  -8   5    1.40    0.34
  -4  -8  -5    1.66    0.33
   4   8   5    1.21    0.36
  -4   8  -5    1.66    0.31
  -4   8  -5    1.47    0.31
  -5  -8  -5    8.00    0.58
   5  -8   5    8.35    0.61
  -5   8  -5    9.70    0.58
  -5   8  -5    8.93    0.58
   5   8   5    9.01    0.66
  -6  -8  -5   16.01    0.79
   6  -8   5   16.64    0.81
  -6   8  -5   16.52    0.75
   6   8   5   15.76    0.85
  -6   8  -5   17.91    0.76
  -7  -8  -5    0.44    0.27
   7  -8   5    0.32    0.31
  -7   8  -5    0.40    0.27
   7   8   5    0.08    0.28
  -7   8  -5    0.63    0.30
  -8  -8  -5   18.42    0.85
   8  -8   5   19.42    0.88
   8   8   5   19.33    0.95
  -8   8  -5   20.15    0.87
  -8   8  -5   19.43    0.84
  -9  -8  -5   12.85    0.71
   9  -8   5   12.85    0.76
  -9   8  -5   14.43    0.75
   9   8   5   12.86    0.80
  -9   8  -5   13.65    0.71
  10  -8   5    1.84    0.41
 -10  -8  -5    1.74    0.35
  10   8   5    2.34    0.45
 -10   8  -5    2.56    0.38
  11  -8   5   27.46    1.13
 -11  -8  -5   31.56    1.12
  11   8   5   25.77    1.18
  12  -8   5    0.73    0.40
  12   8   5    0.16    0.36
  13  -8   5   15.44    0.90
  13   8   5   16.20    0.96
  14  -8   5   15.20    0.91
  14   8   5   15.79    0.96
  15  -8   5    7.27    0.72
  16  -8   5   21.12    1.10
 -16  -8  -5   21.47    1.14
 -16  -9   5   -0.41    0.26
 -16   9   5   -0.60    0.35
 -15  -9   5   16.67    0.86
 -15   9   5   17.48    1.04
 -14  -9   5    7.42    0.59
 -14   9   5    8.62    0.76
 -13  -9   5    3.24    0.44
 -13   9   5    3.99    0.60
 -12  -9   5   20.89    0.88
 -12   9   5   20.57    1.06
 -11  -9   5   -0.23    0.30
 -11  -9   5    0.66    0.31
  11   9  -5    0.42    0.27
 -11   9   5    0.21    0.37
 -10  -9   5   18.71    0.81
  10  -9  -5   17.48    0.84
  10   9  -5   18.62    0.83
 -10   9   5   17.56    0.94
   9  -9  -5    8.10    0.59
  -9  -9   5    8.72    0.58
  -9   9   5    8.38    0.67
   9   9  -5    8.21    0.61
   9   9  -5    9.17    0.58
  -8  -9   5   20.34    0.81
   8  -9  -5   19.35    0.87
  -8   9   5   19.60    0.96
   8   9  -5   19.63    0.89
   8   9  -5   21.25    0.84
   7  -9  -5   33.94    1.20
  -7  -9   5   36.26    1.10
   7   9  -5   34.76    1.22
  -7   9   5   32.67    1.26
   7   9  -5   36.92    1.16
  -6  -9   5    1.93    0.32
   6  -9  -5    2.02    0.35
   6   9  -5    1.82    0.35
   6   9  -5    2.64    0.34
  -6   9   5    2.06    0.43
   5  -9  -5   39.84    1.33
  -5  -9   5   40.37    1.18
   5   9  -5   40.82    1.34
   5   9  -5   42.43    1.23
  -5   9   5   39.20    1.38
   4  -9  -5    5.61    0.49
  -4  -9   5    5.77    0.48
   4   9  -5    5.86    0.45
  -4   9   5    5.81    0.55
   4   9  -5    5.24    0.49
  -3  -9   5   14.28    0.67
   3  -9  -5   14.61    0.74
   3   9  -5   14.11    0.73
  -3   9   5   14.66    0.79
   3   9  -5   14.42    0.65
  -2  -9   5   24.85    0.88
   2  -9  -5   24.60    0.99
   2   9  -5   24.72    0.88
   2   9  -5   24.60    0.98
  -2   9   5   24.96    1.05
   1  -9  -5    0.74    0.28
  -1  -9   5    0.86    0.30
  -1   9   5    0.46    0.34
   1   9  -5    1.28    0.30
   1   9  -5    0.55    0.27
   0  -9   5   25.43    0.93
   0  -9  -5   26.26    1.03
   0   9  -5   25.14    0.99
   0   9  -5   27.07    0.95
   0   9   5   25.24    1.09
   1  -9   5    6.32    0.54
  -1  -9  -5    6.10    0.54
   1   9   5    6.30    0.59
  -1   9  -5    7.07    0.52
  -1   9  -5    6.14    0.52
  -2  -9  -5   10.57    0.65
   2  -9   5   10.46    0.63
  -2   9  -5   10.18    0.60
  -2   9  -5   10.63    0.64
   2   9   5    9.15    0.68
  -3  -9  -5    3.37    0.43
   3  -9   5    3.73    0.42
   3   9   5    3.73    0.49
  -3   9  -5    3.32    0.41
  -4  -9  -5    0.88    0.30
   4  -9   5    0.65    0.31
  -4   9  -5    0.37    0.26
   4   9   5    0.67    0.33
   5  -9   5    8.95    0.63
  -5  -9  -5    9.93    0.65
  -5   9  -5    9.53    0.61
   5   9   5    9.39    0.70
  -6  -9  -5    0.42    0.27
   6  -9   5   -0.17    0.26
  -6   9  -5    0.25    0.26
   6   9   5   -0.11    0.30
  -7  -9  -5    9.10    0.65
   7  -9   5    9.86    0.67
  -7   9  -5    9.58    0.63
   7   9   5    9.17    0.71
  -8  -9  -5   12.01    0.72
   8  -9   5   12.57    0.74
   8   9   5   11.44    0.79
  -8   9  -5   12.40    0.70
   9  -9   5    0.94    0.37
  -9  -9  -5    1.35    0.35
   9   9   5    1.30    0.41
  -9   9  -5    1.91    0.36
  10  -9   5    7.74    0.65
 -10  -9  -5    6.89    0.59
  10   9   5    6.99    0.67
 -10   9  -5    7.88    0.60
 -11  -9  -5   -0.37    0.25
  11  -9   5   -0.33    0.32
  11   9   5   -0.17    0.29
  12  -9   5    0.65    0.39
  12   9   5    1.31    0.45
  13  -9   5    0.07    0.34
  13   9   5   -0.05    0.38
  14  -9   5    0.07    0.37
  14   9   5    0.40    0.42
 -15  10   5    3.83    0.66
 -14  10   5    5.44    0.70
 -13 -10   5   -0.30    0.29
 -13  10   5    0.25    0.40
 -12  10   5    8.59    0.76
 -11 -10   5   -0.34    0.33
 -11  10   5   -0.21    0.34
  10 -10  -5    0.81    0.34
 -10 -10   5    0.70    0.37
 -10  10   5    1.22    0.44
  -9 -10   5    1.47    0.41
   9 -10  -5    0.37    0.31
  -9  10   5    1.62    0.44
   8 -10  -5    1.13    0.34
  -8  10   5    0.55    0.37
   7 -10  -5    0.53    0.31
   7  10  -5    0.73    0.32
  -7  10   5    1.35    0.40
   6 -10  -5    0.64    0.29
   6  10  -5    0.38    0.30
  -6  10   5    0.48    0.34
   5 -10  -5    2.31    0.38
  -5  10   5    2.69    0.46
   5  10  -5    2.56    0.41
   4 -10  -5    2.76    0.41
  -4  10   5    2.98    0.47
   4  10  -5    3.21    0.44
   3 -10  -5    7.18    0.58
   3  10  -5    7.21    0.58
  -3  10   5    8.28    0.64
   2 -10  -5    1.28    0.33
   2  10  -5    0.91    0.32
  -2  10   5    0.91    0.35
   1 -10  -5   25.37    1.07
  -1  10   5   26.51    1.13
   1  10  -5   24.90    1.04
   0 -10  -5    0.93    0.32
   0  10   5    0.75    0.36
   0  10  -5    0.72    0.31
  -1 -10  -5   28.89    1.15
   1 -10   5   29.74    1.03
  -1  10  -5   28.35    1.12
   1  10   5   29.23    1.23
  -2 -10  -5    8.50    0.63
   2 -10   5    7.32    0.61
   2  10   5    7.59    0.67
  -2  10  -5    7.39    0.60
   3 -10   5   17.53    0.82
  -3 -10  -5   18.10    0.90
  -3  10  -5   18.13    0.88
   3  10   5   18.84    0.98
   4 -10   5   10.18    0.67
  -4 -10  -5    9.26    0.66
  -4  10  -5    9.05    0.66
   4  10   5    9.65    0.74
  -5 -10  -5   12.23    0.76
   5 -10   5   13.47    0.74
   5  10   5   13.00    0.84
  -5  10  -5   12.28    0.74
  -6 -10  -5   15.75    0.85
   6 -10   5   17.05    0.82
   6  10   5   15.12    0.91
  -6  10  -5   15.10    0.82
  -7 -10  -5    1.24    0.37
   7 -10   5    1.10    0.36
   7  10   5    1.05    0.41
  -7  10  -5    0.58    0.33
   8 -10   5    9.70    0.71
  -8 -10  -5   10.33    0.71
  -8  10  -5   10.92    0.70
   8  10   5    9.49    0.77
  -9 -10  -5    0.91    0.34
   9 -10   5    0.89    0.37
  -9  10  -5    0.78    0.34
   9  10   5    1.03    0.42
  10 -10   5    3.98    0.52
 -10 -10  -5    3.68    0.47
  10  10   5    4.12    0.61
  11 -10   5    0.48    0.36
  11  10   5    0.27    0.39
  12 -10   5    4.96    0.58
  12  10   5    4.76    0.66
  13 -10   5    0.93    0.42
  13  10   5    1.20    0.49
 -13  11   5    3.09    0.59
 -12  11   5    2.35    0.55
 -11 -11   5    0.00    0.34
 -11  11   5    0.33    0.36
  10 -11  -5    1.65    0.40
 -10 -11   5    1.22    0.45
 -10  11   5    2.08    0.50
   9 -11  -5    2.35    0.41
  -9 -11   5    2.76    0.50
  -9  11   5    2.44    0.51
  -8 -11   5    0.62    0.40
   8 -11  -5    0.30    0.31
  -8  11   5    0.93    0.39
   7 -11  -5   13.91    0.81
  -7  11   5   15.21    0.90
   6 -11  -5   12.13    0.76
  -6  11   5   11.05    0.79
   5 -11  -5    1.87    0.40
  -5  11   5    2.32    0.48
   5  11  -5    2.35    0.43
   4 -11  -5   17.64    0.92
   4  11  -5   18.46    0.94
  -4  11   5   20.05    1.00
   3 -11  -5    0.97    0.35
   3  11  -5    1.06    0.35
  -3  11   5    0.72    0.38
   2 -11  -5   24.97    1.12
   2  11  -5   26.47    1.12
  -2  11   5   27.59    1.19
   1 -11  -5    6.25    0.60
   1  11  -5    5.78    0.57
  -1  11   5    5.37    0.63
   0 -11  -5   22.59    1.04
   0  11  -5   21.88    1.02
   0  11   5   21.05    1.08
  -1 -11  -5   12.66    0.80
  -1  11  -5   12.76    0.78
   1  11   5   13.56    0.89
  -2 -11  -5    1.46    0.37
  -2  11  -5    1.20    0.36
   2  11   5    0.90    0.41
  -3 -11  -5    8.47    0.67
  -3  11  -5    8.79    0.68
   3  11   5    8.98    0.74
  -4 -11  -5    0.09    0.29
  -4  11  -5   -0.31    0.27
   4  11   5    0.04    0.33
  -5 -11  -5    1.93    0.42
   5  11   5    2.15    0.49
  -5  11  -5    1.58    0.40
  -6 -11  -5    0.40    0.31
  -6  11  -5   -0.12    0.28
   6  11   5    0.17    0.36
  -7 -11  -5    3.89    0.52
  -7  11  -5    4.05    0.52
   7  11   5    3.89    0.59
  -8 -11  -5    0.19    0.31
   8  11   5    0.54    0.42
  -9 -11  -5    1.31    0.39
   9  11   5    1.37    0.47
 -10 -11  -5    0.38    0.32
  10  11   5    0.16    0.40
  11  11   5    0.92    0.45
 -10 -12   5   22.83    1.16
 -10  12   5   21.71    1.15
   9 -12  -5   24.88    1.15
  -9 -12   5   29.30    1.32
  -9  12   5   27.62    1.29
  -8 -12   5    1.69    0.49
   8 -12  -5    1.27    0.40
  -8  12   5    1.39    0.48
  -7 -12   5   44.25    1.65
   7 -12  -5   39.83    1.50
  -7  12   5   39.87    1.56
  -6 -12   5    6.52    0.73
   6 -12  -5    5.86    0.62
  -6  12   5    6.09    0.67
  -5 -12   5   30.54    1.34
   5 -12  -5   26.41    1.19
  -5  12   5   27.93    1.26
   4 -12  -5   32.75    1.33
  -4  12   5   33.74    1.39
   3 -12  -5    6.91    0.65
  -3  12   5    6.55    0.69
   2 -12  -5   68.53    2.14
  -2  12   5   69.65    2.18
   1 -12  -5   18.95    0.99
  -1  12   5   17.50    1.02
   1  12  -5   17.37    0.95
   0 -12  -5   37.21    1.43
   0  12  -5   35.63    1.40
   0  12   5   35.02    1.47
  -1 -12  -5   54.28    1.83
   1  12   5   55.11    1.90
  -1  12  -5   51.23    1.78
  -2 -12  -5    0.21    0.31
   2  12   5    0.37    0.41
  -2  12  -5    0.69    0.33
  -3 -12  -5   59.78    1.96
   3  12   5   58.00    2.01
  -3  12  -5   57.13    1.89
  -4 -12  -5   18.08    1.00
   4  12   5   17.29    1.04
  -5 -12  -5   34.20    1.39
   5  12   5   31.35    1.42
  -6 -12  -5   54.35    1.86
   6  12   5   53.88    1.96
  -7 -12  -5    0.66    0.36
   7 -12   5    0.91    0.39
   7  12   5    0.20    0.42
   8 -12   5   49.88    1.72
  -8 -12  -5   47.89    1.72
   8  12   5   47.70    1.86
  -9 -12  -5   14.58    0.91
   9  12   5   14.08    1.02
  -7 -13   5    8.42    0.82
   7 -13  -5    6.70    0.68
  -7  13   5    8.01    0.75
   6 -13  -5    0.61    0.40
  -6 -13   5    1.49    0.50
  -6  13   5    2.01    0.51
   5 -13  -5    0.14    0.35
  -5 -13   5    0.34    0.41
  -5  13   5   -0.30    0.35
  -4 -13   5    2.39    0.53
   4 -13  -5    2.03    0.47
  -4  13   5    3.05    0.56
   3 -13  -5    1.61    0.44
  -3 -13   5    1.82    0.50
  -3  13   5    1.33    0.45
   2 -13  -5   -0.32    0.28
  -2 -13   5    0.17    0.37
  -2  13   5   -0.03    0.34
  -1 -13   5    4.95    0.63
   1 -13  -5    4.66    0.58
  -1  13   5    4.43    0.63
   0 -13   5    4.23    0.61
   0 -13  -5    3.95    0.55
   0  13   5    3.76    0.60
   1 -13   5    0.97    0.42
  -1 -13  -5    0.65    0.37
   1  13   5    0.25    0.37
   2 -13   5   15.21    0.98
  -2 -13  -5   17.48    1.02
   2  13   5   15.44    1.00
   3 -13   5   -0.03    0.37
  -3 -13  -5    0.13    0.35
   3  13   5    0.12    0.37
   4 -13   5   12.10    0.89
  -4 -13  -5   11.14    0.86
   4  13   5   12.38    0.94
  -5 -13  -5   10.88    0.85
   5 -13   5   11.14    0.88
   5  13   5   11.33    0.90
  21   0  -6   19.75    1.04
 -21   0   6   18.56    0.99
  20   0  -6   14.74    0.88
 -20   0   6   14.52    0.85
 -19   0   6   62.13    1.91
  19   0  -6   65.44    1.92
 -18   0   6    5.78    0.55
  18   0  -6    6.15    0.62
  17   0  -6   46.73    1.47
 -17   0   6   44.76    1.46
 -16   0   6   51.70    1.55
  16   0  -6   51.14    1.53
  15   0  -6    8.79    0.59
 -15   0   6    8.52    0.57
 -14   0   6   50.90    1.46
  14   0  -6   49.07    1.43
  13   0  -6   13.24    0.65
 -13   0   6   11.80    0.59
 -12   0   6   57.97    1.52
  12   0  -6   55.15    1.48
 -11   0   6   86.20    2.08
  11   0  -6   87.61    2.04
  10   0  -6    1.31    0.24
 -10   0   6    1.04    0.22
  10   0  -6    1.13    0.14
   9   0  -6  128.52    2.71
   9   0  -6  126.30    2.67
  -9   0   6  123.11    2.78
   8   0  -6  159.31    3.40
   8   0  -6  162.23    3.35
  -8   0   6  164.93    3.48
   7   0  -6  125.64    2.72
  -7   0   6  129.52    2.76
   7   0  -6  128.38    2.68
   6   0  -6  300.10    6.18
  -6   0   6  294.58    6.15
   6   0  -6  309.44    5.90
  -5   0   6    0.65    0.13
   5   0  -6    0.62    0.12
   5   0  -6    0.60    0.15
  -4   0   6  525.13   11.41
   4   0  -6  570.51   11.67
   4   0  -6  586.25   10.83
  -3   0   6  236.70    4.84
   3   0  -6  239.79    4.92
   3   0  -6  234.97    4.64
  -2   0   6  201.21    4.04
  -2   0   6  206.08    4.18
  -1   0   6  475.00    9.62
  -1   0   6  489.63    9.20
   1   0  -6  450.58    9.88
   0   0   6    2.93    0.22
   0   0   6    2.01    0.30
   1   0   6  490.13    9.63
  -1   0  -6  465.63    9.96
   1   0   6  455.41    9.05
  -2   0  -6    3.98    0.26
   2   0   6    2.98    0.27
   2   0   6    3.07    0.20
  -3   0  -6  205.72    4.35
   3   0   6  208.78    4.26
   3   0   6  208.67    4.20
   4   0   6   65.45    1.44
  -4   0  -6   63.21    1.47
   4   0   6   60.70    1.50
   5   0   6   19.61    0.70
  -5   0  -6   19.54    0.60
   5   0   6   19.87    0.60
   6   0   6   57.51    1.48
  -6   0  -6   59.50    1.40
  -6   0  -6   60.33    1.41
  -7   0  -6    0.54    0.15
   7   0   6    0.14    0.22
  -7   0  -6    0.66    0.15
   8   0   6    4.08    0.45
  -8   0  -6    3.18    0.27
  -8   0  -6    3.09    0.29
  -9   0  -6   11.05    0.50
  -9   0  -6   12.00    0.46
   9   0   6   11.65    0.64
  10   0   6    1.32    0.33
 -10   0  -6    1.91    0.21
 -10   0  -6    1.17    0.26
  11   0   6    3.18    0.41
 -11   0  -6    3.01    0.34
  12   0   6   23.28    0.96
 -12   0  -6   23.65    0.86
  13   0   6    0.39    0.34
 -13   0  -6    0.64    0.27
  14   0   6   28.29    1.13
 -14   0  -6   26.50    0.99
 -15   0  -6   12.14    0.68
  15   0   6   13.20    0.79
  16   0   6   11.75    0.80
 -16   0  -6   10.56    0.67
 -17   0  -6   12.82    0.75
  17   0   6   11.54    0.81
 -18   0  -6    0.75    0.35
  18   0   6    0.58    0.41
 -19   0  -6    5.21    0.58
  19   0   6    4.10    0.62
 -21  -1   6    0.79    0.41
  21  -1  -6    1.33    0.45
 -21   1   6    0.36    0.40
  21   1  -6    1.38    0.45
  20  -1  -6    7.22    0.68
 -20  -1   6    6.96    0.64
 -20   1   6    6.96    0.65
  20   1  -6    7.07    0.67
 -19  -1   6    0.19    0.33
  19  -1  -6    0.21    0.36
  19   1  -6    0.39    0.36
 -19   1   6    0.41    0.37
  18  -1  -6    0.90    0.37
 -18  -1   6    1.80    0.39
 -18   1   6    1.59    0.41
  18   1  -6    1.42    0.40
  17  -1  -6    0.20    0.31
 -17  -1   6    0.48    0.31
 -17   1   6    0.42    0.33
  17   1  -6    1.06    0.35
 -16  -1   6    0.17    0.26
  16  -1  -6    0.00    0.29
 -16   1   6    0.46    0.30
  16   1  -6    0.37    0.28
  15  -1  -6    5.36    0.53
 -15  -1   6    6.15    0.49
 -15   1   6    5.87    0.50
  15   1  -6    6.05    0.52
  14  -1  -6   12.00    0.67
 -14  -1   6   11.51    0.60
  14   1  -6   12.06    0.66
 -14   1   6   11.74    0.63
 -13  -1   6    1.33    0.28
  13  -1  -6    1.22    0.30
  13   1  -6    1.23    0.29
 -13   1   6    1.32    0.29
 -12  -1   6   19.51    0.74
  12  -1  -6   19.36    0.76
 -12   1   6   20.34    0.77
  12   1  -6   20.70    0.79
  11  -1  -6   18.70    0.74
 -11  -1   6   19.98    0.71
 -11   1   6   20.10    0.73
  11   1  -6   19.29    0.74
  11   1  -6   18.50    0.54
  10  -1  -6    1.83    0.21
  10  -1  -6    1.74    0.26
 -10  -1   6    1.90    0.26
  10   1  -6    2.40    0.22
 -10   1   6    2.35    0.27
  10   1  -6    2.32    0.29
   9  -1  -6   35.38    0.86
   9  -1  -6   34.37    0.97
  -9  -1   6   34.45    0.96
   9   1  -6   33.91    0.86
   9   1  -6   35.87    1.00
  -9   1   6   34.58    0.99
  -8  -1   6   11.59    0.46
   8  -1  -6   11.51    0.40
   8  -1  -6   11.10    0.49
   8   1  -6   10.76    0.40
  -8   1   6   13.40    0.51
   8   1  -6   10.97    0.49
   7  -1  -6   55.17    1.31
   7  -1  -6   54.77    1.28
  -7  -1   6   56.14    1.32
  -7   1   6   54.96    1.35
   7   1  -6   55.33    1.29
   7   1  -6   57.60    1.34
  -6  -1   6   37.43    0.90
   6  -1  -6   35.84    0.90
   6  -1  -6   36.73    0.92
   6   1  -6   36.26    0.94
   6   1  -6   36.02    0.90
  -6   1   6   34.52    0.93
  -5  -1   6   25.78    0.66
   5  -1  -6   25.37    0.69
   5  -1  -6   25.45    0.69
   5   1  -6   26.50    0.73
  -5   1   6   24.69    0.71
   5   1  -6   25.33    0.69
  -4  -1   6  108.07    2.28
   4  -1  -6  109.06    2.37
   4  -1  -6  109.40    2.23
   4   1  -6  110.87    2.28
  -4   1   6  107.93    2.35
   4   1  -6  107.70    2.36
   3  -1  -6    0.22    0.12
   3  -1  -6    0.09    0.10
  -3  -1   6    0.19    0.08
  -3   1   6    0.33    0.14
   3   1  -6    0.17    0.14
   3   1  -6    0.19    0.11
  -2  -1   6  138.66    2.86
   2  -1  -6  140.37    2.99
  -2  -1   6  142.40    2.90
  -2   1   6  142.91    2.96
   2   1  -6  136.37    2.97
  -2   1   6  136.52    2.81
  -1  -1   6   14.99    0.38
   1  -1  -6   17.40    0.51
  -1  -1   6   15.34    0.54
  -1   1   6   12.94    0.50
  -1   1   6   14.69    0.51
   1   1  -6   16.70    0.50
   0  -1   6   53.43    1.26
   0  -1  -6   54.66    1.26
   0   1  -6   52.52    1.24
   0   1   6   52.19    1.23
   0   1   6   49.91    1.18
   1  -1   6   65.04    1.56
   1  -1   6   74.96    1.46
  -1  -1  -6   68.43    1.58
   1   1   6   66.86    1.51
  -1   1  -6   67.75    1.57
   1   1   6   69.15    1.54
   2  -1   6    4.22    0.37
  -2  -1  -6    5.03    0.29
   2   1   6    4.77    0.36
   2   1   6    4.69    0.27
  -2   1  -6    5.16    0.20
  -2   1  -6    5.05    0.28
  -3  -1  -6   30.93    0.83
   3  -1   6   30.06    0.90
  -3   1  -6   30.69    0.73
   3   1   6   29.78    0.84
  -3   1  -6   30.33    0.82
   3   1   6   30.93    0.80
   4  -1   6   28.46    0.91
  -4  -1  -6   29.60    0.81
  -4   1  -6   30.46    0.74
   4   1   6   29.01    0.80
   4   1   6   29.44    0.85
  -4   1  -6   30.44    0.81
   5  -1   6   20.75    0.76
  -5  -1  -6   21.51    0.64
  -5   1  -6   22.01    0.60
  -5   1  -6   21.72    0.64
   5   1   6   19.04    0.70
   5   1   6   20.92    0.65
   6  -1   6   34.13    1.06
  -6  -1  -6   36.01    0.93
   6   1   6   33.63    0.94
  -6   1  -6   35.39    0.92
   6   1   6   33.98    0.99
  -6   1  -6   36.22    0.91
   7  -1   6   26.12    0.92
  -7  -1  -6   27.79    0.78
   7   1   6   26.01    0.87
  -7   1  -6   28.69    0.79
  -7   1  -6   27.86    0.77
   7   1   6   26.49    0.81
   8  -1   6    5.31    0.51
  -8  -1  -6    6.30    0.36
  -8   1  -6    6.39    0.35
  -8   1  -6    6.80    0.37
   8   1   6    4.74    0.48
  -9  -1  -6   37.69    1.07
   9  -1   6   35.81    1.16
  -9  -1  -6   36.65    0.97
  -9   1  -6   36.80    1.03
   9   1   6   35.06    1.10
  -9   1  -6   36.26    0.96
 -10  -1  -6    0.15    0.15
 -10  -1  -6    0.27    0.19
  10  -1   6   -0.47    0.26
 -10   1  -6    0.34    0.15
 -10   1  -6    0.04    0.16
  10   1   6    0.22    0.26
 -11  -1  -6   52.59    1.46
 -11   1  -6   54.21    1.44
  11   1   6   53.14    1.51
  12  -1   6   21.80    0.95
 -12  -1  -6   22.05    0.84
 -12   1  -6   21.27    0.81
  12   1   6   22.02    0.92
  13  -1   6   23.02    1.00
 -13  -1  -6   21.78    0.87
  13   1   6   22.12    0.95
 -13   1  -6   21.92    0.85
  14  -1   6   26.14    1.10
 -14  -1  -6   25.39    0.98
 -14   1  -6   26.63    0.98
  14   1   6   26.86    1.08
  15  -1   6    0.44    0.37
 -15  -1  -6    0.04    0.26
  15   1   6    0.57    0.36
 -15   1  -6    0.41    0.28
  16  -1   6   23.64    1.09
 -16  -1  -6   22.30    0.97
 -16   1  -6   21.76    0.95
  16   1   6   22.12    1.02
 -17  -1  -6    2.25    0.43
  17  -1   6    2.70    0.50
  17   1   6    2.46    0.50
 -17   1  -6    2.45    0.43
 -18  -1  -6    8.02    0.65
  18  -1   6    8.32    0.76
  18   1   6    6.80    0.71
 -18   1  -6    7.44    0.61
  19  -1   6   10.35    0.85
 -19  -1  -6   10.32    0.75
 -19   1  -6    9.63    0.72
  19   1   6    9.45    0.81
 -21  -2   6    0.73    0.40
  21  -2  -6    0.95    0.44
 -21   2   6    1.41    0.46
  21   2  -6    0.72    0.39
  20  -2  -6    1.46    0.45
 -20  -2   6    1.74    0.42
  20   2  -6    1.86    0.47
 -20   2   6    1.97    0.47
 -19  -2   6    4.03    0.52
  19  -2  -6    3.85    0.53
 -19   2   6    4.12    0.54
  19   2  -6    3.62    0.53
 -18  -2   6    2.20    0.42
  18  -2  -6    2.80    0.45
 -18   2   6    2.58    0.47
  18   2  -6    2.71    0.46
 -17  -2   6    3.37    0.44
  17  -2  -6    2.44    0.44
  17   2  -6    2.90    0.45
 -17   2   6    2.92    0.44
  16  -2  -6    1.08    0.34
 -16  -2   6    1.07    0.32
 -16   2   6    1.26    0.36
  16   2  -6    1.52    0.36
 -15  -2   6   13.98    0.69
  15  -2  -6   14.08    0.73
 -15   2   6   13.64    0.72
  15   2  -6   13.07    0.72
 -14  -2   6    0.73    0.26
  14  -2  -6    0.81    0.28
  14   2  -6    0.55    0.29
 -14   2   6    1.01    0.31
 -13  -2   6    7.85    0.48
  13  -2  -6    7.21    0.51
 -13   2   6    7.68    0.51
  13   2  -6    7.69    0.55
 -12  -2   6    9.73    0.50
  12  -2  -6   10.27    0.56
 -12   2   6   10.45    0.56
  12   2  -6   10.07    0.57
 -11  -2   6   -0.01    0.17
  11  -2  -6    0.02    0.18
  11   2  -6    0.01    0.20
 -11   2   6    0.32    0.21
  10  -2  -6    7.48    0.47
  10  -2  -6    8.37    0.35
 -10  -2   6    8.59    0.44
  10   2  -6    8.44    0.49
  10   2  -6    8.81    0.36
 -10   2   6    9.02    0.48
   9  -2  -6    6.31    0.41
   9  -2  -6    6.50    0.31
  -9  -2   6    6.55    0.37
   9   2  -6    6.31    0.32
   9   2  -6    6.56    0.43
  -9   2   6    7.29    0.43
   8  -2  -6    0.23    0.16
   8  -2  -6    0.42    0.12
  -8  -2   6    0.29    0.14
  -8   2   6    0.55    0.18
   8   2  -6    0.18    0.17
   8   2  -6    0.38    0.13
   7  -2  -6   50.18    1.19
   7  -2  -6   49.63    1.20
  -7  -2   6   49.63    1.19
  -7   2   6   49.70    1.27
   7   2  -6   49.52    1.23
   7   2  -6   49.16    1.19
  -6  -2   6   51.07    1.19
   6  -2  -6   52.44    1.24
   6  -2  -6   52.09    1.20
   6   2  -6   50.83    1.25
  -6   2   6   50.80    1.29
   6   2  -6   51.01    1.23
   5  -2  -6   54.90    1.20
  -5  -2   6   53.26    1.20
   5  -2  -6   54.09    1.28
   5   2  -6   53.02    1.27
   5   2  -6   52.46    1.26
  -5   2   6   51.54    1.30
   4  -2  -6   86.89    1.94
  -4  -2   6   88.21    1.82
   4  -2  -6   86.14    1.78
   4   2  -6   85.55    1.87
  -4   2   6   82.31    1.94
   4   2  -6   85.95    1.92
  -3  -2   6    1.35    0.21
   3  -2  -6    1.51    0.15
  -3  -2   6    1.36    0.12
   3  -2  -6    1.52    0.18
  -3   2   6    1.26    0.20
   3   2  -6    1.81    0.18
  -2  -2   6   37.62    0.98
   2  -2  -6   38.25    0.99
  -2   2   6   37.36    1.00
   2   2  -6   38.74    0.97
  -2   2   6   37.85    0.88
   1  -2  -6   16.25    0.53
  -1  -2   6   15.55    0.56
  -1   2   6   15.67    0.57
  -1   2   6   15.04    0.46
   1   2  -6   15.77    0.51
   0  -2  -6  130.16    2.80
   0  -2   6  131.94    2.70
   0   2   6  127.91    2.58
   0   2  -6  128.78    2.77
   0   2   6  121.33    2.77
  -1  -2  -6   90.61    2.05
   1  -2   6   89.10    2.00
   1   2   6   91.23    1.90
   1   2   6   91.32    2.05
  -1   2  -6   91.91    2.03
   2  -2   6   69.34    1.64
  -2  -2  -6   70.42    1.63
   2   2   6   67.30    1.61
  -2   2  -6   70.45    1.61
  -2   2  -6   69.08    1.47
   2   2   6   70.02    1.52
  -3  -2  -6  124.59    2.71
   3  -2   6  119.47    2.66
  -3   2  -6  124.42    2.55
  -3   2  -6  124.82    2.68
   3   2   6  120.55    2.68
   3   2   6  123.77    2.54
  -4  -2  -6    7.15    0.37
   4  -2   6    6.58    0.46
   4   2   6    7.48    0.39
  -4   2  -6    7.13    0.36
   4   2   6    6.77    0.37
  -4   2  -6    7.33    0.29
   5  -2   6   81.02    1.97
  -5  -2  -6   87.40    1.93
   5   2   6   82.34    1.84
   5   2   6   83.40    1.94
  -5   2  -6   83.06    1.89
  -5   2  -6   82.03    1.82
   6  -2   6   26.21    0.91
  -6  -2  -6   27.20    0.79
  -6   2  -6   26.54    0.77
   6   2   6   26.53    0.82
   6   2   6   27.33    0.81
  -6   2  -6   25.68    0.73
   7  -2   6   31.66    1.06
  -7  -2  -6   34.21    0.93
   7   2   6   33.84    0.99
  -7   2  -6   33.36    0.91
   7   2   6   32.42    0.96
  -7   2  -6   34.30    0.91
   8  -2   6   46.38    1.37
  -8  -2  -6   48.92    1.22
  -8   2  -6   49.76    1.21
   8   2   6   47.61    1.30
  -8   2  -6   47.45    1.22
   8   2   6   47.19    1.28
  -9  -2  -6    0.37    0.17
   9  -2   6    0.69    0.30
  -9   2  -6    0.45    0.17
   9   2   6    1.06    0.25
   9   2   6    0.69    0.25
  -9   2  -6    0.82    0.21
  10  -2   6   26.01    1.02
 -10  -2  -6   25.93    0.77
  10   2   6   24.65    0.90
 -10   2  -6   25.99    0.76
 -10   2  -6   25.40    0.84
 -11  -2  -6    2.90    0.36
  11  -2   6    2.77    0.42
 -11   2  -6    2.61    0.34
  11   2   6    2.75    0.37
  12  -2   6    1.77    0.39
 -12  -2  -6    1.95    0.35
  12   2   6    2.17    0.37
 -12   2  -6    1.23    0.30
 -13  -2  -6    4.34    0.45
  13  -2   6    3.56    0.49
  13   2   6    4.00    0.45
 -13   2  -6    3.96    0.42
 -14  -2  -6    2.81    0.40
  14  -2   6    2.74    0.48
  14   2   6    2.81    0.43
 -14   2  -6    2.53    0.38
  15  -2   6    3.59    0.53
 -15  -2  -6    3.31    0.46
  15   2   6    3.56    0.48
 -15   2  -6    3.57    0.44
 -16  -2  -6    4.00    0.50
  16  -2   6    4.08    0.57
 -16   2  -6    4.42    0.49
  16   2   6    4.10    0.52
 -17  -2  -6    1.71    0.41
  17  -2   6    1.86    0.47
  17   2   6    1.15    0.43
 -17   2  -6    0.56    0.33
  18  -2   6   13.43    0.91
 -18  -2  -6   11.76    0.76
 -18   2  -6   10.46    0.72
  18   2   6   11.41    0.81
  19  -2   6    1.37    0.49
 -19  -2  -6    0.95    0.42
 -19   2  -6    1.11    0.41
  19   2   6    1.41    0.45
  21  -3  -6   -0.13    0.38
 -21  -3   6    0.19    0.36
 -21   3   6   -0.25    0.34
  21   3  -6   -0.24    0.35
  20  -3  -6    0.94    0.41
 -20  -3   6    0.67    0.38
  20   3  -6    1.14    0.44
 -20   3   6    0.49    0.40
  19  -3  -6    0.40    0.37
 -19  -3   6    0.52    0.35
 -19   3   6    0.51    0.37
  19   3  -6    1.07    0.39
 -18  -3   6    5.09    0.53
  18  -3  -6    5.54    0.59
  18   3  -6    5.50    0.61
 -18   3   6    6.06    0.58
  17  -3  -6   21.17    0.92
 -17  -3   6   19.95    0.90
  17   3  -6   19.25    0.92
 -17   3   6   19.60    0.93
 -16  -3   6    3.73    0.44
  16  -3  -6    3.62    0.45
  16   3  -6    4.07    0.48
 -16   3   6    3.28    0.45
 -15  -3   6   22.89    0.90
  15  -3  -6   24.41    0.94
 -15   3   6   24.91    0.98
  15   3  -6   24.11    0.97
 -14  -3   6    0.58    0.25
  14  -3  -6    0.55    0.27
  14   3  -6    0.25    0.28
 -14   3   6    0.22    0.26
  13  -3  -6   35.06    1.09
 -13  -3   6   33.87    1.07
 -13   3   6   34.96    1.15
  13   3  -6   35.36    1.14
  12  -3  -6    0.78    0.24
 -12  -3   6    1.07    0.24
  12   3  -6    0.59    0.26
 -12   3   6    0.84    0.27
  11  -3  -6   43.60    1.21
 -11  -3   6   44.47    1.22
  11  -3  -6   45.31    1.10
  11   3  -6   44.79    1.27
 -11   3   6   44.95    1.30
  11   3  -6   44.45    1.12
  10  -3  -6   42.30    1.13
  10  -3  -6   43.06    1.06
 -10  -3   6   41.04    1.13
  10   3  -6   41.58    1.18
  10   3  -6   42.31    1.07
 -10   3   6   41.24    1.22
   9  -3  -6   73.87    1.71
   9  -3  -6   75.43    1.73
  -9  -3   6   76.44    1.76
  -9   3   6   71.88    1.84
   9   3  -6   75.71    1.78
   9   3  -6   73.17    1.71
  -8  -3   6   70.64    1.66
   8  -3  -6   70.56    1.63
   8  -3  -6   71.01    1.67
  -8   3   6   72.33    1.77
   8   3  -6   72.80    1.70
   8   3  -6   72.38    1.67
  -7  -3   6   20.92    0.61
   7  -3  -6   19.56    0.63
   7  -3  -6   18.92    0.61
   7   3  -6   19.06    0.68
   7   3  -6   20.00    0.62
  -7   3   6   19.15    0.70
  -6  -3   6  187.18    3.85
   6  -3  -6  185.57    3.69
   6  -3  -6  183.24    3.95
  -6   3   6  188.32    4.00
   6   3  -6  186.14    3.93
   6   3  -6  181.67    3.79
   5  -3  -6    0.87    0.16
  -5  -3   6    1.19    0.14
   5  -3  -6    1.03    0.15
  -5   3   6    1.46    0.23
   5   3  -6    0.79    0.20
   4  -3  -6   72.63    1.56
  -4  -3   6   76.51    1.62
   4  -3  -6   77.28    1.78
   4   3  -6   75.39    1.74
   4   3  -6   73.22    1.69
  -4   3   6   76.79    1.81
  -3  -3   6   37.03    0.99
  -3  -3   6   37.67    0.83
   3  -3  -6   37.90    1.01
   3  -3  -6   37.20    0.84
  -3   3   6   35.95    1.03
   3   3  -6   36.71    0.97
  -2  -3   6   43.31    0.93
   2  -3  -6   45.07    1.14
  -2  -3   6   43.49    1.11
  -2   3   6   42.31    0.95
   2   3  -6   44.26    1.10
  -2   3   6   40.36    1.15
   1  -3  -6   20.44    0.66
  -1  -3   6   20.25    0.68
  -1   3   6   19.21    0.52
  -1   3   6   19.49    0.70
   1   3  -6   20.60    0.63
   0  -3   6   -0.11    0.18
   0  -3  -6    0.54    0.15
   0   3   6   -0.09    0.12
   0   3   6    0.62    0.23
   0   3  -6    0.31    0.13
  -1  -3  -6   59.30    1.46
   1  -3   6   60.40    1.45
  -1   3  -6   59.49    1.43
   1   3   6   59.62    1.27
   1   3   6   58.46    1.48
   2  -3   6    6.97    0.46
  -2  -3  -6    7.69    0.40
   2   3   6    7.93    0.33
  -2   3  -6    7.61    0.27
   2   3   6    7.32    0.42
  -2   3  -6    7.71    0.37
   3  -3   6   11.19    0.57
  -3  -3  -6   11.44    0.48
   3   3   6   11.32    0.49
  -3   3  -6   10.94    0.35
   3   3   6   11.63    0.41
  -3   3  -6   11.55    0.46
  -4  -3  -6   40.61    1.08
   4  -3   6   38.53    1.14
  -4   3  -6   39.65    0.94
   4   3   6   40.12    0.96
  -4   3  -6   40.25    1.05
   4   3   6   38.38    1.09
  -5  -3  -6   46.03    1.19
   5  -3   6   46.14    1.28
   5   3   6   41.70    1.20
  -5   3  -6   44.92    1.07
  -5   3  -6   45.38    1.16
   5   3   6   44.78    1.09
  -6  -3  -6    8.18    0.42
   6  -3   6    7.97    0.55
   6   3   6    8.38    0.44
   6   3   6    6.77    0.43
  -6   3  -6    8.51    0.37
  -6   3  -6    7.91    0.41
  -7  -3  -6   63.39    1.56
   7  -3   6   63.05    1.67
  -7   3  -6   63.85    1.52
  -7   3  -6   65.13    1.51
   7   3   6   60.73    1.62
   7   3   6   62.08    1.49
  -8  -3  -6    0.53    0.17
   8  -3   6    1.08    0.31
  -8   3  -6    0.86    0.18
  -8   3  -6    0.87    0.19
   8   3   6    1.84    0.27
   8   3   6    0.46    0.24
  -9  -3  -6   65.73    1.62
   9  -3   6   67.53    1.81
   9   3   6   64.58    1.62
  -9   3  -6   66.43    1.63
  -9   3  -6   68.01    1.60
   9   3   6   64.92    1.74
 -10  -3  -6   26.88    0.82
  10  -3   6   25.82    1.01
 -10   3  -6   26.06    0.78
  10   3   6   25.11    0.87
 -10   3  -6   25.45    0.84
  10   3   6   23.92    0.91
 -11  -3  -6   38.13    1.05
  11  -3   6   37.83    1.29
  11   3   6   36.81    1.15
  11   3   6   36.78    1.21
 -11   3  -6   36.90    1.11
 -12  -3  -6   77.72    2.09
  12  -3   6   78.86    2.13
 -12   3  -6   77.82    1.98
  12   3   6   77.59    1.96
  13  -3   6    0.59    0.37
 -13  -3  -6    1.07    0.32
  13   3   6    0.54    0.29
 -13   3  -6    0.80    0.28
 -14  -3  -6   62.82    1.86
  14  -3   6   64.00    1.93
 -14   3  -6   66.09    1.79
  14   3   6   63.15    1.76
 -15  -3  -6    5.87    0.56
  15  -3   6    5.62    0.61
  15   3   6    5.58    0.57
 -15   3  -6    4.72    0.50
  16  -3   6   18.21    1.01
 -16  -3  -6   18.47    0.93
  16   3   6   19.02    0.92
 -16   3  -6   20.13    0.90
  17  -3   6   14.03    0.93
 -17  -3  -6   12.78    0.79
  17   3   6   13.50    0.82
 -17   3  -6   11.40    0.73
  18  -3   6    9.46    0.84
 -18  -3  -6    8.26    0.70
 -18   3  -6    8.72    0.67
  18   3   6   10.17    0.75
 -19  -3  -6    6.54    0.66
  19  -3   6    6.37    0.72
  19   3   6    6.54    0.69
 -19   3  -6    6.47    0.64
 -21  -4   6    1.47    0.43
 -20  -4   6    0.49    0.38
  20  -4  -6    0.38    0.38
 -20   4   6    0.76    0.42
  20   4  -6   -0.05    0.40
 -19  -4   6    8.82    0.67
  19  -4  -6    8.91    0.71
  19   4  -6    8.75    0.72
 -19   4   6    8.50    0.71
 -18  -4   6    0.48    0.33
  18  -4  -6    0.62    0.35
  18   4  -6    0.50    0.37
 -18   4   6    0.71    0.40
 -17  -4   6    5.79    0.53
  17  -4  -6    6.53    0.60
  17   4  -6    5.80    0.60
 -17   4   6    6.27    0.60
 -16  -4   6    5.30    0.49
  16  -4  -6    5.36    0.52
 -16   4   6    4.98    0.54
  16   4  -6    3.80    0.49
 -15  -4   6    1.32    0.31
  15  -4  -6    1.58    0.35
 -15   4   6    1.47    0.37
  15   4  -6    1.67    0.38
  14  -4  -6    7.02    0.54
 -14  -4   6    7.06    0.50
 -14   4   6    6.96    0.55
  14   4  -6    7.39    0.58
  13  -4  -6    1.99    0.32
 -13  -4   6    1.29    0.29
  13   4  -6    1.92    0.35
 -13   4   6    2.01    0.36
  12  -4  -6    0.61    0.24
 -12  -4   6    0.48    0.23
  12   4  -6    0.32    0.25
 -12   4   6   -0.20    0.22
  11  -4  -6   19.99    0.74
  11  -4  -6   21.33    0.68
 -11  -4   6   20.02    0.73
 -11   4   6   20.08    0.82
  11   4  -6   21.59    0.69
  11   4  -6   20.14    0.80
  10  -4  -6   27.90    0.86
  10  -4  -6   28.24    0.83
 -10  -4   6   28.01    0.87
 -10   4   6   26.62    0.96
  10   4  -6   28.02    0.93
  10   4  -6   27.83    0.83
   9  -4  -6   21.87    0.73
   9  -4  -6   22.68    0.73
  -9  -4   6   22.96    0.73
   9   4  -6   22.27    0.71
  -9   4   6   22.40    0.84
   9   4  -6   21.93    0.79
   8  -4  -6   34.93    0.92
  -8  -4   6   33.46    0.92
   8  -4  -6   34.48    0.97
  -8   4   6   32.87    1.05
   8   4  -6   32.22    0.99
   8   4  -6   34.01    0.95
  -7  -4   6    1.21    0.19
   7  -4  -6    0.96    0.18
   7  -4  -6    1.05    0.19
   7   4  -6    0.96    0.18
   7   4  -6    0.78    0.22
  -7   4   6    0.75    0.25
   6  -4  -6   51.79    1.17
   6  -4  -6   51.09    1.32
  -6  -4   6   52.04    1.21
   6   4  -6   52.50    1.31
  -6   4   6   48.47    1.37
   6   4  -6   49.76    1.28
   5  -4  -6   46.69    1.05
   5  -4  -6   45.82    1.23
   5   4  -6   47.46    1.21
  -5   4   6   46.58    1.29
   5   4  -6   46.82    1.20
   4  -4  -6   30.71    0.72
  -4  -4   6   27.63    0.87
   4  -4  -6   30.45    0.90
  -4   4   6   29.18    0.95
   4   4  -6   32.31    0.76
   4   4  -6   31.42    0.88
   3  -4  -6   97.98    2.32
  -3  -4   6  102.74    2.23
   3  -4  -6  100.85    2.02
   3   4  -6  100.89    2.29
  -3   4   6   97.44    2.35
   3   4  -6  105.68    2.13
   2  -4  -6    7.42    0.40
  -2  -4   6    5.19    0.41
   2   4  -6    6.02    0.24
   2   4  -6    7.66    0.39
  -2   4   6    6.13    0.46
  -1  -4   6   46.50    1.20
   1  -4  -6   46.65    1.23
  -1   4   6   45.48    1.28
   1   4  -6   46.49    1.19
   1   4  -6   45.90    1.01
   0  -4  -6    4.43    0.33
   0  -4   6    3.44    0.34
   0   4   6    2.64    0.34
   0   4  -6    3.73    0.29
   0   4  -6    3.07    0.18
  -1  -4  -6    9.20    0.46
   1  -4   6   10.12    0.53
  -1   4  -6   10.27    0.34
   1   4   6    7.81    0.50
  -1   4  -6   11.99    0.48
   2  -4   6  105.52    2.38
  -2  -4  -6  103.10    2.43
   2   4   6  108.78    2.48
   2   4   6  103.63    2.10
  -2   4  -6  103.32    2.38
  -2   4  -6  109.25    2.26
   3  -4   6    4.94    0.47
  -3  -4  -6    6.05    0.39
   3   4   6    5.66    0.42
  -3   4  -6    6.15    0.37
  -3   4  -6    6.15    0.30
   3   4   6    5.91    0.27
   4  -4   6   17.12    0.73
  -4  -4  -6   17.22    0.65
  -4   4  -6   18.02    0.54
   4   4   6   18.32    0.71
  -4   4  -6   18.00    0.62
   4   4   6   16.26    0.51
   5  -4   6   11.85    0.64
  -5  -4  -6   13.17    0.55
   5   4   6   12.64    0.45
   5   4   6   12.60    0.59
  -5   4  -6   12.36    0.45
  -5   4  -6   13.00    0.52
   6  -4   6    0.00    0.25
  -6  -4  -6    0.14    0.16
   6   4   6    0.19    0.20
  -6   4  -6    0.07    0.12
  -6   4  -6    0.11    0.15
   6   4   6    0.05    0.15
  -7  -4  -6   28.66    0.90
   7  -4   6   28.81    1.03
  -7   4  -6   30.19    0.85
   7   4   6   28.78    0.99
   7   4   6   28.95    0.84
  -7   4  -6   31.05    0.89
  -8  -4  -6   13.98    0.57
   8  -4   6   12.04    0.69
  -8   4  -6   12.82    0.54
   8   4   6   12.77    0.65
  -8   4  -6   11.91    0.52
   8   4   6   12.09    0.53
  -9  -4  -6    5.38    0.39
   9  -4   6    5.09    0.51
   9   4   6    4.73    0.45
  -9   4  -6    5.55    0.39
  -9   4  -6    5.69    0.38
   9   4   6    5.27    0.41
 -10  -4  -6   25.98    0.84
  10  -4   6   24.65    1.02
  10   4   6   26.05    0.98
 -10   4  -6   25.17    0.81
 -10   4  -6   24.91    0.85
  10   4   6   24.16    0.84
 -11  -4  -6   17.10    0.65
  11  -4   6   16.47    0.86
  11   4   6   15.74    0.77
  11   4   6   16.81    0.70
 -11   4  -6   15.99    0.69
  12  -4   6   24.50    1.06
  12   4   6   22.01    0.96
  12   4   6   24.55    0.90
 -12   4  -6   24.12    0.89
 -13  -4  -6   16.67    0.84
  13  -4   6   16.03    0.89
  13   4   6   16.91    0.77
 -13   4  -6   16.01    0.75
 -14  -4  -6    4.75    0.54
  14  -4   6    5.41    0.61
  14   4   6    5.15    0.53
 -14   4  -6    5.75    0.51
 -15  -4  -6   18.80    0.94
  15  -4   6   20.00    1.03
  15   4   6   18.74    0.87
 -15   4  -6   18.08    0.86
  16  -4   6    1.17    0.47
 -16  -4  -6    0.84    0.38
  16   4   6    0.44    0.36
 -16   4  -6    0.30    0.32
 -17  -4  -6    9.17    0.71
  17  -4   6    9.78    0.83
 -17   4  -6    9.30    0.69
  17   4   6    8.26    0.67
  18  -4   6    7.50    0.79
 -18  -4  -6    6.90    0.64
 -18   4  -6    6.39    0.64
  18   4   6    7.09    0.66
  20  -5  -6   27.46    1.16
 -20  -5   6   25.96    1.16
  20   5  -6   26.46    1.21
 -20   5   6   24.66    1.22
 -19  -5   6    0.74    0.36
  19  -5  -6    1.29    0.41
  19   5  -6    1.34    0.44
 -19   5   6    1.25    0.46
  18  -5  -6   48.08    1.52
 -18  -5   6   44.79    1.52
 -18   5   6   46.45    1.64
  18   5  -6   46.96    1.58
 -17  -5   6   26.60    1.07
  17  -5  -6   27.85    1.09
  17   5  -6   27.63    1.14
 -17   5   6   27.58    1.18
  16  -5  -6   15.99    0.80
 -16  -5   6   14.96    0.76
  16   5  -6   15.69    0.84
 -16   5   6   15.40    0.85
  15  -5  -6   97.44    2.35
 -15  -5   6   91.82    2.42
  15   5  -6   95.91    2.42
 -15   5   6   97.07    2.57
  14  -5  -6    1.54    0.33
  14   5  -6    1.42    0.35
 -14   5   6    1.47    0.38
 -13  -5   6  103.46    2.57
  13  -5  -6  108.00    2.48
 -13   5   6  108.58    2.73
  13   5  -6  109.42    2.57
  12  -5  -6   61.96    1.56
 -12  -5   6   59.07    1.60
  12   5  -6   61.04    1.64
 -12   5   6   57.77    1.72
 -11  -5   6   85.38    2.10
  11  -5  -6   88.02    2.02
  11  -5  -6   87.16    2.07
  11   5  -6   88.35    2.13
  11   5  -6   87.18    2.07
 -11   5   6   85.68    2.25
  10  -5  -6  148.71    3.15
 -10  -5   6  148.06    3.31
  10  -5  -6  151.99    3.34
 -10   5   6  150.50    3.49
  10   5  -6  149.25    3.27
  10   5  -6  150.32    3.33
   9  -5  -6    7.66    0.43
  -9  -5   6    7.21    0.42
   9  -5  -6    8.22    0.45
  -9   5   6    7.97    0.55
   9   5  -6    7.23    0.49
   9   5  -6    7.42    0.44
   8  -5  -6  191.86    3.75
   8  -5  -6  188.61    4.07
  -8  -5   6  182.21    3.95
  -8   5   6  183.69    4.14
   8   5  -6  180.05    4.02
   8   5  -6  185.94    3.88
   7  -5  -6   51.80    1.39
   7  -5  -6   54.33    1.24
  -7   5   6   52.93    1.49
   7   5  -6   51.39    1.36
   7   5  -6   53.81    1.39
   6  -5  -6   42.13    0.99
   6  -5  -6   40.68    1.17
  -6   5   6   42.03    1.25
   6   5  -6   40.87    1.13
   6   5  -6   42.78    1.06
   6   5  -6   40.83    1.14
   5  -5  -6  123.36    2.44
  -5  -5   6  119.26    2.63
   5  -5  -6  119.81    2.79
   5   5  -6  124.26    2.61
   5   5  -6  118.60    2.75
  -5   5   6  124.25    2.85
   4  -5  -6    0.24    0.16
   4  -5  -6    0.26    0.09
  -4  -5   6    0.04    0.19
  -4   5   6   -0.17    0.19
   4   5  -6    0.29    0.16
   4   5  -6    0.15    0.11
   3  -5  -6  154.73    3.52
  -3  -5   6  160.63    3.33
  -3   5   6  158.42    3.56
   3   5  -6  156.53    3.48
   3   5  -6  162.01    3.30
  -2  -5   6  126.52    2.73
   2  -5  -6  126.17    2.89
   2   5  -6  120.18    2.83
   2   5  -6  129.12    2.65
  -2   5   6  130.22    2.95
  -1  -5   6   13.24    0.63
   1  -5  -6   17.46    0.65
   1   5  -6   13.86    0.46
   1   5  -6   16.80    0.61
  -1   5   6   14.93    0.70
   0  -5  -6  114.30    2.63
   0  -5   6  111.80    2.49
   0   5  -6  106.11    2.56
   0   5   6  117.25    2.69
   0   5  -6  114.12    2.39
  -1  -5  -6   34.07    1.00
   1  -5   6   31.09    0.98
   1   5   6   29.60    1.03
  -1   5  -6   29.05    0.92
  -1   5  -6   33.65    0.82
   2  -5   6   60.65    1.55
  -2  -5  -6   58.41    1.57
  -2   5  -6   62.99    1.42
  -2   5  -6   61.20    1.54
   2   5   6   59.26    1.63
   3  -5   6   75.36    1.84
  -3  -5  -6   72.91    1.86
  -3   5  -6   73.27    1.81
   3   5   6   75.06    1.92
  -3   5  -6   74.63    1.71
   4  -5   6    2.43    0.36
  -4  -5  -6    2.96    0.33
  -4   5  -6    3.03    0.32
   4   5   6    3.34    0.21
  -4   5  -6    3.56    0.31
   4   5   6    2.59    0.34
  -5  -5  -6  178.94    3.95
   5  -5   6  180.78    3.83
   5   5   6  170.94    3.96
   5   5   6  177.41    3.50
  -5   5  -6  183.56    3.77
  -5   5  -6  172.91    3.87
  -6  -5  -6   20.09    0.77
   6  -5   6   20.53    0.86
   6   5   6   20.85    0.84
  -6   5  -6   21.56    0.69
   6   5   6   19.82    0.61
  -6   5  -6   21.49    0.74
  -7  -5  -6   32.33    1.03
   7  -5   6   32.04    1.11
   7   5   6   32.14    0.87
   7   5   6   31.64    1.10
  -7   5  -6   33.28    0.98
  -7   5  -6   34.21    0.95
   8  -5   6   53.18    1.55
  -8  -5  -6   52.64    1.45
   8   5   6   51.99    1.28
  -8   5  -6   53.46    1.40
   8   5   6   52.56    1.55
  -8   5  -6   53.50    1.38
  -9  -5  -6    1.25    0.27
   9  -5   6    1.06    0.35
  -9   5  -6    1.44    0.26
  -9   5  -6    1.45    0.25
   9   5   6    1.28    0.32
   9   5   6    1.28    0.24
  10  -5   6   35.72    1.26
 -10  -5  -6   36.93    1.11
  10   5   6   34.88    1.03
 -10   5  -6   38.65    1.09
 -10   5  -6   36.66    1.10
  10   5   6   35.13    1.25
  11  -5   6    9.51    0.72
 -11  -5  -6    9.54    0.55
  11   5   6    8.44    0.53
  11   5   6    9.42    0.65
 -11   5  -6   10.15    0.56
  12  -5   6   22.94    1.04
 -12   5  -6   23.28    0.88
  12   5   6   21.20    0.83
  13  -5   6   18.57    0.96
  13   5   6   19.55    0.95
  13   5   6   17.99    0.79
 -13   5  -6   18.76    0.81
  14  -5   6    0.53    0.40
 -14  -5  -6    0.16    0.31
 -14   5  -6    0.07    0.26
  15  -5   6    1.76    0.47
 -15  -5  -6    1.78    0.43
 -15   5  -6    2.28    0.40
  16  -5   6    0.02    0.41
 -16  -5  -6   -0.16    0.29
 -16   5  -6   -0.09    0.31
  17  -5   6   -0.30    0.40
 -17  -5  -6   -0.38    0.29
  18  -5   6    0.89    0.46
 -18  -5  -6    1.40    0.45
  19  -6  -6    0.59    0.38
 -19  -6   6    0.48    0.35
  19   6  -6    0.93    0.43
 -19   6   6    0.77    0.46
  18  -6  -6   10.82    0.73
 -18  -6   6   10.86    0.71
  18   6  -6   10.42    0.78
 -18   6   6   10.18    0.80
  17  -6  -6    2.37    0.42
 -17  -6   6    2.72    0.44
  17   6  -6    2.91    0.48
 -17   6   6    2.95    0.54
 -16  -6   6   12.03    0.70
  16  -6  -6   12.77    0.74
  16   6  -6   12.56    0.79
 -16   6   6   13.30    0.83
 -15  -6   6    8.95    0.59
  15  -6  -6    8.62    0.62
  15   6  -6    7.55    0.64
 -15   6   6    8.84    0.70
 -14  -6   6    5.40    0.49
  14  -6  -6    6.38    0.54
 -14   6   6    6.53    0.61
  14   6  -6    5.69    0.56
  13  -6  -6   17.78    0.76
 -13  -6   6   18.34    0.77
  13   6  -6   17.88    0.83
 -13   6   6   18.73    0.90
  12  -6  -6    0.78    0.27
 -12  -6   6    0.90    0.27
  12   6  -6    1.26    0.33
 -12   6   6    0.78    0.36
  11  -6  -6   13.58    0.62
  11  -6  -6   13.97    0.63
 -11  -6   6   12.82    0.61
  11   6  -6   13.55    0.69
 -11   6   6   14.35    0.76
  11   6  -6   13.25    0.63
 -10  -6   6    0.40    0.24
  10  -6  -6    0.53    0.23
  10  -6  -6    0.74    0.23
  10   6  -6    0.72    0.28
  10   6  -6    0.94    0.25
 -10   6   6    0.74    0.33
   9  -6  -6    2.84    0.31
  -9  -6   6    2.29    0.30
   9  -6  -6    2.77    0.28
   9   6  -6    2.84    0.35
   9   6  -6    2.39    0.32
  -9   6   6    2.86    0.42
   8  -6  -6    1.32    0.22
   8  -6  -6    1.23    0.25
   8   6  -6    1.43    0.29
  -8   6   6    1.26    0.34
   8   6  -6    1.19    0.26
   8   6  -6    0.60    0.22
   7  -6  -6    1.69    0.21
   7  -6  -6    1.81    0.27
   7   6  -6    1.62    0.24
   7   6  -6    1.77    0.28
   7   6  -6    1.42    0.26
  -7   6   6    1.68    0.34
   6  -6  -6    5.73    0.31
   6  -6  -6    5.41    0.41
  -6  -6   6    5.55    0.42
   6   6  -6    4.54    0.40
   6   6  -6    5.62    0.36
  -6   6   6    5.21    0.49
   5  -6  -6   33.08    0.76
   5  -6  -6   30.91    1.01
  -5  -6   6   31.79    0.98
   5   6  -6   33.97    0.90
   5   6  -6   31.77    0.99
  -5   6   6   31.27    1.08
  -4  -6   6   24.76    0.84
   4  -6  -6   25.30    0.88
   4   6  -6   25.35    0.86
  -4   6   6   25.88    0.95
   4   6  -6   26.39    0.73
  -3  -6   6   18.00    0.69
   3  -6  -6   17.92    0.71
   3   6  -6   17.68    0.56
   3   6  -6   17.25    0.67
  -3   6   6   16.59    0.76
   2  -6  -6  123.85    2.92
  -2  -6   6  128.12    2.75
  -2   6   6  122.15    2.96
   2   6  -6  124.04    2.88
   2   6  -6  128.98    2.69
  -1  -6   6    0.13    0.24
   1  -6  -6    0.58    0.20
  -1   6   6   -0.09    0.25
   1   6  -6    0.77    0.21
   1   6  -6   -0.15    0.15
   0  -6   6   88.70    2.06
   0  -6  -6   85.72    2.16
   0   6  -6   84.27    2.10
   0   6   6   90.12    2.25
   0   6  -6   88.32    1.95
  -1  -6  -6   18.81    0.74
   1  -6   6   16.79    0.74
  -1   6  -6   17.35    0.59
   1   6   6   16.22    0.78
  -1   6  -6   17.64    0.70
  -2  -6  -6   61.80    1.68
   2  -6   6   62.50    1.64
  -2   6  -6   61.49    1.63
   2   6   6   65.22    1.77
  -2   6  -6   65.16    1.53
   3  -6   6  101.50    2.38
  -3  -6  -6   98.87    2.46
  -3   6  -6  107.65    2.32
   3   6   6  101.98    2.53
  -3   6  -6   96.97    2.39
   4  -6   6   23.75    0.92
  -4  -6  -6   23.90    0.88
  -4   6  -6   24.31    0.85
  -4   6  -6   26.06    0.80
   4   6   6   24.53    0.95
   5  -6   6  132.14    3.02
  -5  -6  -6  130.32    3.12
  -5   6  -6  129.36    3.04
  -5   6  -6  139.83    2.98
   5   6   6  136.83    3.20
  -6  -6  -6    0.97    0.26
   6  -6   6    0.59    0.31
   6   6   6    1.26    0.32
  -6   6  -6    0.34    0.22
  -6   6  -6    1.08    0.24
   7  -6   6   82.22    2.09
  -7  -6  -6   80.09    2.08
  -7   6  -6   84.76    1.97
  -7   6  -6   79.70    2.01
   7   6   6   79.44    2.16
   8  -6   6   32.44    1.15
  -8  -6  -6   31.85    1.08
  -8   6  -6   34.34    1.03
  -8   6  -6   33.41    1.04
   8   6   6   31.98    1.17
  -9  -6  -6   29.72    1.01
   9  -6   6   28.28    1.10
  -9   6  -6   28.48    0.96
  -9   6  -6   29.31    0.97
   9   6   6   27.45    1.10
  10  -6   6   47.99    1.52
 -10  -6  -6   50.13    1.42
 -10   6  -6   49.34    1.37
 -10   6  -6   49.64    1.40
  10   6   6   45.40    1.53
  11  -6   6    0.08    0.33
 -11  -6  -6    0.29    0.23
 -11   6  -6   -0.20    0.21
  11   6   6   -0.07    0.27
  12  -6   6   12.30    0.79
  12   6   6   13.42    0.80
 -12   6  -6   13.00    0.69
  13  -6   6    3.99    0.55
  13   6   6    2.78    0.51
 -13   6  -6    4.22    0.48
  14  -6   6   -0.12    0.34
 -15  -6  -6    9.58    0.73
  15  -6   6   10.47    0.81
  16  -6   6    1.65    0.51
 -16  -6  -6    1.13    0.42
  17  -6   6    2.32    0.54
 -17  -6  -6    3.12    0.52
 -18  -7   6    3.41    0.49
  18   7  -6    3.02    0.53
 -18   7   6    3.24    0.60
 -17  -7   6    2.13    0.42
  17   7  -6    3.18    0.50
 -17   7   6    3.48    0.58
 -16  -7   6    2.23    0.40
 -16   7   6    2.09    0.48
  16   7  -6    2.05    0.44
 -15  -7   6   -0.09    0.26
  15  -7  -6    0.19    0.29
  15   7  -6    0.39    0.35
 -15   7   6   -0.18    0.36
 -14  -7   6    0.03    0.22
  14  -7  -6   -0.01    0.27
 -14   7   6   -0.33    0.33
  14   7  -6   -0.20    0.31
 -13  -7   6    0.45    0.27
  13  -7  -6    0.65    0.28
 -13   7   6    0.40    0.36
  13   7  -6    0.25    0.31
 -12  -7   6    0.74    0.27
  12  -7  -6    0.47    0.26
  12   7  -6    0.50    0.31
 -12   7   6    0.60    0.35
  11  -7  -6    2.67    0.34
 -11  -7   6    2.48    0.34
  11   7  -6    1.91    0.32
  11   7  -6    2.34    0.38
 -11   7   6    2.76    0.45
  10  -7  -6   -0.21    0.20
 -10  -7   6    0.05    0.19
 -10   7   6    0.31    0.31
  10   7  -6   -0.12    0.21
  10   7  -6   -0.20    0.24
   9  -7  -6    0.39    0.22
  -9   7   6    0.35    0.30
   9   7  -6   -0.04    0.25
   9   7  -6    0.16    0.21
   9   7  -6   -0.18    0.20
   8  -7  -6    1.72    0.31
  -8   7   6    2.23    0.41
   8   7  -6    2.34    0.29
   8   7  -6    1.80    0.32
  -7  -7   6    0.26    0.22
   7  -7  -6    0.21    0.21
  -7   7   6    0.06    0.26
   7   7  -6    0.03    0.18
   7   7  -6    0.17    0.21
  -6  -7   6   10.06    0.55
   6  -7  -6    8.72    0.54
   6   7  -6   10.30    0.49
  -6   7   6   10.74    0.64
   6   7  -6    9.55    0.56
   5  -7  -6    1.17    0.27
  -5  -7   6    0.69    0.26
  -5   7   6    1.21    0.32
   5   7  -6    1.10    0.27
   5   7  -6    1.90    0.23
   4  -7  -6   13.22    0.65
  -4  -7   6   12.62    0.61
   4   7  -6   13.76    0.64
   4   7  -6   13.24    0.53
  -4   7   6   12.59    0.70
   3  -7  -6   66.13    1.79
  -3  -7   6   65.36    1.66
  -3   7   6   68.57    1.88
   3   7  -6   66.49    1.76
   3   7  -6   68.35    1.59
  -2  -7   6    3.89    0.40
   2  -7  -6    5.04    0.43
  -2   7   6    4.94    0.52
   2   7  -6    5.13    0.43
   2   7  -6    3.90    0.35
   1  -7  -6   31.28    1.07
  -1  -7   6   32.43    1.04
  -1   7   6   33.45    1.16
   1   7  -6   33.26    0.92
   1   7  -6   32.23    1.05
   0  -7   6   15.58    0.73
   0  -7  -6   16.85    0.74
   0   7   6   17.65    0.84
   0   7  -6   16.62    0.71
   0   7  -6   17.65    0.62
  -1  -7  -6    7.05    0.50
   1  -7   6    7.80    0.55
   1   7   6    6.63    0.56
  -1   7  -6    7.47    0.43
  -1   7  -6    7.97    0.49
   2  -7   6    7.78    0.56
  -2  -7  -6    7.34    0.52
  -2   7  -6    7.12    0.48
   2   7   6    7.53    0.57
  -2   7  -6    7.36    0.43
   3  -7   6    4.45    0.44
  -3  -7  -6    4.18    0.44
   3   7   6    4.30    0.49
  -3   7  -6    3.71    0.39
  -3   7  -6    4.57    0.42
  -4  -7  -6   33.00    1.14
   4  -7   6   33.56    1.14
  -4   7  -6   35.10    1.11
   4   7   6   34.82    1.22
  -4   7  -6   37.80    1.07
   5  -7   6    0.78    0.30
  -5  -7  -6    0.51    0.24
  -5   7  -6    0.51    0.24
  -5   7  -6   -0.11    0.21
   5   7   6    0.23    0.28
  -6  -7  -6   23.21    0.91
   6  -7   6   23.00    0.94
   6   7   6   22.39    0.97
  -6   7  -6   22.91    0.87
  -6   7  -6   23.49    0.84
  -7  -7  -6    8.07    0.56
   7  -7   6    8.08    0.63
  -7   7  -6    7.05    0.50
  -7   7  -6    8.89    0.56
   7   7   6    7.84    0.61
  -8  -7  -6    7.92    0.55
   8  -7   6    8.32    0.63
  -8   7  -6    8.21    0.53
   8   7   6    7.95    0.62
  -8   7  -6    7.75    0.55
  -9  -7  -6   19.97    0.84
   9  -7   6   18.28    0.92
   9   7   6   18.14    0.91
  -9   7  -6   19.19    0.80
  10  -7   6    0.45    0.35
 -10  -7  -6   -0.11    0.23
  10   7   6    0.01    0.31
 -10   7  -6    0.35    0.27
 -11  -7  -6    7.01    0.55
  11  -7   6    6.68    0.65
  11   7   6    6.72    0.64
  12  -7   6    6.91    0.69
  12   7   6    6.19    0.64
  13  -7   6    0.77    0.40
  13   7   6    0.37    0.38
  14  -7   6    4.65    0.61
  14   7   6    5.27    0.66
  15  -7   6    0.71    0.44
 -16  -7  -6   -0.32    0.29
  16  -7   6    0.02    0.42
 -17  -8   6    4.84    0.53
 -17   8   6    5.04    0.70
  17   8  -6    5.18    0.62
 -16  -8   6   -0.47    0.24
  16   8  -6    0.10    0.36
 -16   8   6   -0.24    0.39
 -15  -8   6    3.49    0.45
  15   8  -6    3.04    0.49
 -15   8   6    2.84    0.56
 -14  -8   6    7.57    0.56
  14   8  -6    7.40    0.65
 -14   8   6    7.78    0.70
 -13  -8   6    2.81    0.41
 -13   8   6    3.22    0.53
  13   8  -6    2.78    0.44
 -12  -8   6   14.07    0.69
  12   8  -6   14.39    0.76
 -12   8   6   13.20    0.84
 -11  -8   6    2.38    0.35
  11   8  -6    2.22    0.35
 -11   8   6    1.57    0.44
  11   8  -6    1.74    0.38
  10  -8  -6    8.19    0.55
 -10   8   6    7.27    0.63
  10   8  -6    6.92    0.53
  -9  -8   6   15.60    0.71
   9  -8  -6   14.09    0.71
   9   8  -6   14.42    0.67
  -9   8   6   14.53    0.81
   9   8  -6   14.26    0.71
  -8  -8   6    1.78    0.32
   8  -8  -6    1.59    0.32
   8   8  -6    2.24    0.31
  -8   8   6    1.94    0.40
   8   8  -6    1.34    0.31
   7  -8  -6    7.43    0.54
  -7  -8   6    8.04    0.54
  -7   8   6    7.67    0.62
   7   8  -6    7.94    0.54
   7   8  -6    8.44    0.49
   6  -8  -6    2.84    0.36
  -6  -8   6    2.52    0.34
  -6   8   6    2.78    0.46
   6   8  -6    3.83    0.38
   6   8  -6    2.71    0.36
   5  -8  -6   28.26    1.04
  -5  -8   6   29.25    0.96
  -5   8   6   28.30    1.10
   5   8  -6   28.42    1.03
   5   8  -6   29.80    0.91
   4  -8  -6   34.97    1.18
  -4  -8   6   35.46    1.09
   4   8  -6   34.13    1.16
  -4   8   6   34.81    1.25
   4   8  -6   36.79    1.03
   3  -8  -6    9.28    0.58
  -3  -8   6    9.00    0.58
  -3   8   6    9.08    0.66
   3   8  -6   10.12    0.60
   3   8  -6    9.39    0.50
  -2  -8   6   83.52    2.04
   2  -8  -6   80.97    2.20
  -2   8   6   85.95    2.28
   2   8  -6   85.33    2.19
   2   8  -6   86.61    2.01
  -1  -8   6   13.31    0.71
   1  -8  -6   15.15    0.73
   1   8  -6   13.44    0.62
  -1   8   6   14.82    0.79
   1   8  -6   15.45    0.71
   0  -8   6   40.72    1.25
   0  -8  -6   42.60    1.34
   0   8   6   41.73    1.42
   0   8  -6   41.04    1.29
   1  -8   6   42.19    1.29
  -1  -8  -6   41.21    1.35
   1   8   6   43.47    1.45
  -1   8  -6   42.30    1.31
   2  -8   6   38.89    1.23
  -2  -8  -6   37.89    1.27
  -2   8  -6   36.35    1.21
   2   8   6   38.67    1.37
  -3  -8  -6   91.40    2.42
   3  -8   6   95.27    2.29
   3   8   6   96.59    2.53
  -3   8  -6   91.70    2.36
   4  -8   6    0.10    0.29
  -4  -8  -6    0.41    0.26
  -4   8  -6    0.53    0.24
   4   8   6    0.12    0.28
   5  -8   6   76.09    1.95
  -5  -8  -6   72.36    2.02
   5   8   6   71.88    2.11
  -5   8  -6   73.61    1.97
   6  -8   6   15.03    0.77
  -6  -8  -6   13.38    0.73
  -6   8  -6   14.72    0.71
   6   8   6   13.01    0.78
  -7  -8  -6   12.72    0.71
   7  -8   6   14.12    0.77
  -7   8  -6   13.79    0.70
   7   8   6   13.80    0.82
   8  -8   6   21.97    0.96
  -8  -8  -6   19.69    0.90
  -8   8  -6   22.03    0.89
   8   8   6   21.07    1.01
  -9  -8  -6    2.11    0.37
   9  -8   6    2.27    0.43
   9   8   6    2.09    0.45
  -9   8  -6    2.28    0.37
 -10  -8  -6   19.30    0.88
  10  -8   6   18.55    0.94
 -10   8  -6   19.54    0.85
  10   8   6   17.83    0.97
  11  -8   6    7.18    0.67
 -11  -8  -6    6.62    0.57
  11   8   6    5.96    0.64
  12  -8   6    2.16    0.48
  12   8   6    2.37    0.51
  13  -8   6    9.12    0.76
  13   8   6    8.87    0.77
  14  -8   6    1.34    0.46
  14   8   6    0.94    0.45
  15  -8   6    7.96    0.77
 -16   9   6    2.21    0.55
 -15  -9   6   26.83    1.09
 -15   9   6   26.72    1.27
 -14  -9   6    0.96    0.34
 -14   9   6    1.39    0.49
 -13  -9   6   20.65    0.92
 -13   9   6   22.54    1.12
 -12  -9   6   11.69    0.66
 -12  -9   6   11.87    0.72
 -12  -9   6   11.13    0.74
 -12   9   6   10.28    0.79
 -11  -9   6    8.34    0.62
 -11   9   6    8.25    0.72
 -10  -9   6   31.02    1.10
  10  -9  -6   33.12    1.17
  10   9  -6   32.03    1.17
 -10   9   6   29.74    1.26
   9  -9  -6    0.15    0.25
  -9  -9   6    0.15    0.27
   9   9  -6    0.29    0.28
  -9   9   6    0.33    0.36
  -8  -9   6   26.98    0.97
   8  -9  -6   26.86    1.05
  -8   9   6   26.79    1.14
   8   9  -6   26.84    1.06
   7  -9  -6    9.29    0.61
  -7  -9   6    8.91    0.57
  -7   9   6    7.86    0.64
   7   9  -6    8.60    0.61
  -6  -9   6    4.08    0.45
   6  -9  -6    5.97    0.52
  -6   9   6    5.07    0.56
   6   9  -6    4.32    0.48
   5  -9  -6   13.81    0.74
  -5  -9   6   14.25    0.68
   5   9  -6   14.57    0.75
  -5   9   6   14.17    0.81
  -4  -9   6   -0.16    0.23
   4  -9  -6    0.41    0.25
   4   9  -6   -0.03    0.25
  -4   9   6    0.60    0.34
  -3  -9   6    0.96    0.30
   3  -9  -6    1.15    0.30
  -3   9   6    1.10    0.36
   3   9  -6    1.15    0.31
   2  -9  -6    9.74    0.62
  -2  -9   6   10.20    0.61
  -2   9   6    9.88    0.68
   2   9  -6    8.71    0.60
   1  -9  -6    8.58    0.59
  -1  -9   6    7.63    0.58
  -1   9   6    8.53    0.65
   1   9  -6    7.17    0.55
   0  -9  -6    3.73    0.43
   0  -9   6    3.92    0.44
   0   9  -6    3.90    0.46
   0   9   6    3.52    0.50
  -1  -9  -6   38.23    1.34
   1  -9   6   40.52    1.25
   1   9   6   39.62    1.42
  -1   9  -6   39.12    1.30
   2  -9   6   -0.57    0.28
  -2  -9  -6    0.04    0.24
  -2   9  -6    0.49    0.27
   2   9   6   -0.15    0.30
   3  -9   6   41.57    1.29
  -3  -9  -6   39.15    1.36
   3   9   6   37.72    1.42
  -3   9  -6   40.14    1.32
   4  -9   6   11.80    0.73
  -4  -9  -6   11.95    0.71
  -4   9  -6   11.48    0.67
   4   9   6   11.47    0.77
  -5  -9  -6   26.23    1.08
   5  -9   6   27.25    1.05
   5   9   6   25.58    1.15
  -5   9  -6   27.96    1.05
   6  -9   6   41.48    1.35
  -6  -9  -6   41.04    1.41
   6   9   6   40.23    1.49
  -6   9  -6   40.88    1.35
   7  -9   6    4.59    0.51
  -7  -9  -6    4.77    0.52
   7   9   6    4.07    0.57
  -7   9  -6    4.66    0.49
  -8  -9  -6   25.82    1.07
   8  -9   6   27.28    1.10
   8   9   6   26.25    1.20
  -8   9  -6   28.47    1.08
  -9  -9  -6    1.21    0.35
   9  -9   6    0.83    0.40
  -9   9  -6    1.54    0.36
   9   9   6    1.73    0.47
  10  -9   6   11.61    0.80
 -10  -9  -6   11.22    0.73
  10   9   6   12.65    0.86
 -10   9  -6   13.24    0.75
  11  -9   6    2.80    0.51
 -11  -9  -6    3.02    0.46
  11   9   6    3.19    0.54
  12  -9   6    1.32    0.43
  12   9   6    1.15    0.44
  13  -9   6    3.83    0.57
  13   9   6    4.02    0.63
  14  -9   6    0.93    0.43
  14   9   6    0.38    0.43
 -15  10   6    0.57    0.49
 -14  10   6   49.22    1.81
 -13  10   6   10.31    0.83
 -12  10   6   34.10    1.43
 -11 -10   6   47.38    1.59
 -11  10   6   43.08    1.64
  10 -10  -6    4.65    0.52
 -10  10   6    4.21    0.59
   9 -10  -6   58.48    1.78
   9  10  -6   57.95    1.79
  -9  10   6   56.58    1.88
   8 -10  -6    8.19    0.62
   8  10  -6    8.25    0.64
  -8  10   6    8.33    0.70
   7 -10  -6   33.86    1.26
  -7  10   6   34.27    1.35
   7  10  -6   35.29    1.29
   6 -10  -6   50.02    1.62
  -6  10   6   51.78    1.71
   6  10  -6   51.36    1.63
   5 -10  -6    2.36    0.39
   5  10  -6    2.21    0.39
  -5  10   6    2.00    0.45
   4 -10  -6   58.29    1.81
  -4 -10   6   60.87    1.64
  -4  10   6   60.09    1.88
   4  10  -6   61.32    1.83
  -3 -10   6   15.14    0.75
   3 -10  -6   15.84    0.82
   3  10  -6   15.17    0.81
  -3  10   6   14.89    0.86
   2 -10  -6   13.29    0.75
  -2 -10   6   12.07    0.71
   2  10  -6   12.18    0.72
  -2  10   6   11.67    0.79
  -1 -10   6   48.00    1.41
   1 -10  -6   46.01    1.55
  -1  10   6   49.62    1.65
   1  10  -6   46.30    1.53
   0 -10  -6    1.85    0.37
   0 -10   6    0.36    0.35
   0  10  -6    1.56    0.36
   0  10   6    1.30    0.44
  -1 -10  -6   47.35    1.59
   1 -10   6   49.76    1.46
  -1  10  -6   47.19    1.55
   1  10   6   49.05    1.69
   2 -10   6   29.07    1.08
  -2 -10  -6   28.18    1.16
  -2  10  -6   27.98    1.12
   2  10   6   28.30    1.23
  -3 -10  -6   10.27    0.70
   3 -10   6    9.73    0.71
  -3  10  -6    9.70    0.67
   3  10   6    9.52    0.76
   4 -10   6   59.21    1.65
  -4 -10  -6   54.85    1.77
  -4  10  -6   54.53    1.72
   4  10   6   55.30    1.86
   5 -10   6    8.92    0.67
  -5 -10  -6    8.12    0.64
  -5  10  -6    7.17    0.62
   5  10   6    7.97    0.72
   6 -10   6   24.83    1.02
  -6 -10  -6   22.89    1.04
  -6  10  -6   23.95    1.04
   6  10   6   22.99    1.14
   7 -10   6   25.59    1.06
  -7 -10  -6   24.80    1.09
   7  10   6   23.53    1.17
  -7  10  -6   25.70    1.08
   8 -10   6    1.97    0.44
  -8 -10  -6    2.42    0.42
   8  10   6    2.38    0.50
  -8  10  -6    2.50    0.43
   9 -10   6   24.31    1.07
  -9 -10  -6   23.56    1.07
   9  10   6   23.96    1.19
  -9  10  -6   25.54    1.07
  10 -10   6   -0.38    0.31
 -10 -10  -6    0.04    0.27
  10  10   6    0.14    0.38
  11 -10   6   10.85    0.79
  11  10   6    9.45    0.82
  12 -10   6    4.99    0.61
  12  10   6    4.05    0.64
 -13  11   6    7.08    0.74
 -12  11   6    0.98    0.49
 -11 -11   6   11.92    0.83
 -11  11   6   10.39    0.83
  10 -11  -6   -0.12    0.27
 -10 -11   6    0.41    0.39
 -10  11   6    0.10    0.38
   9 -11  -6   15.39    0.87
  -9 -11   6   19.20    1.02
  -9  11   6   16.34    0.98
   8 -11  -6    5.77    0.58
  -8  11   6    5.67    0.65
   7 -11  -6    9.47    0.69
  -7  11   6   10.16    0.77
   7  11  -6    9.60    0.72
   6 -11  -6   18.54    0.94
   6  11  -6   19.29    0.97
  -6  11   6   19.66    1.02
   5 -11  -6    1.13    0.36
  -5  11   6    1.25    0.42
   5  11  -6    0.71    0.35
   4 -11  -6   30.90    1.25
   4  11  -6   31.57    1.26
  -4  11   6   32.16    1.31
   3 -11  -6    1.35    0.39
   3  11  -6    1.07    0.34
  -3  11   6    1.32    0.43
   2 -11  -6   24.11    1.09
  -2  11   6   24.92    1.15
   2  11  -6   23.63    1.07
   1 -11  -6   19.92    0.99
  -1  11   6   20.32    1.03
   1  11  -6   19.93    0.97
   0 -11  -6    6.52    0.61
   0  11  -6    6.47    0.60
   0  11   6    5.77    0.66
  -1 -11  -6   28.53    1.21
  -1  11  -6   28.08    1.17
   1  11   6   29.59    1.29
  -2 -11  -6   10.84    0.75
  -2  11  -6   10.31    0.72
   2  11   6    9.93    0.79
  -3 -11  -6    6.92    0.64
   3  11   6    7.49    0.72
  -3  11  -6    7.53    0.63
  -4 -11  -6   29.27    1.24
  -4  11  -6   29.96    1.22
   4  11   6   29.54    1.32
  -5 -11  -6    0.59    0.34
  -5  11  -6    0.40    0.32
   5  11   6    0.50    0.36
  -6 -11  -6   16.14    0.91
  -6  11  -6   14.77    0.86
   6  11   6   15.35    0.96
  -7 -11  -6   14.74    0.87
   7  11   6   14.59    0.95
  -7  11  -6   15.04    0.86
  -8 -11  -6    3.67    0.51
  -8  11  -6    2.92    0.47
   8  11   6    2.71    0.57
  -9 -11  -6   27.39    1.21
  -9  11  -6   30.51    1.24
   9  11   6   29.68    1.40
 -10 -11  -6    4.44    0.54
  10  11   6    4.74    0.69
 -10 -12   6    4.60    0.65
 -10  12   6    4.93    0.66
  -9 -12   6    3.22    0.58
   9 -12  -6    3.15    0.50
  -9  12   6    3.42    0.58
   8 -12  -6    2.70    0.48
  -8 -12   6    3.36    0.58
  -8  12   6    3.15    0.56
   7 -12  -6    3.37    0.52
  -7 -12   6    4.43    0.63
  -7  12   6    4.13    0.59
   6 -12  -6    4.47    0.55
  -6  12   6    4.13    0.60
   5 -12  -6    2.18    0.44
  -5  12   6    2.41    0.50
   4 -12  -6    2.96    0.48
   4  12  -6    3.60    0.50
  -4  12   6    3.60    0.57
   3 -12  -6    6.52    0.63
   3  12  -6    6.05    0.61
  -3  12   6    6.52    0.67
   2 -12  -6    0.78    0.35
   2  12  -6    0.74    0.34
  -2  12   6    0.47    0.38
   1 -12  -6   11.59    0.80
  -1  12   6   12.08    0.84
   1  12  -6   11.68    0.79
   0 -12  -6    1.00    0.37
   0  12   6    0.83    0.41
   0  12  -6    0.83    0.36
  -1 -12  -6    2.00    0.45
   1  12   6    2.16    0.49
  -1  12  -6    1.41    0.40
  -2 -12  -6    0.90    0.38
  -2  12  -6    1.49    0.39
   2  12   6    1.44    0.44
  -3 -12  -6    0.46    0.37
   3  12   6   -0.08    0.33
  -3  12  -6    0.42    0.33
  -4 -12  -6    0.53    0.36
   4  12   6    0.36    0.34
  -4  12  -6    0.37    0.34
  -5 -12  -6    0.67    0.38
  -5  12  -6    0.05    0.32
   5  12   6    0.27    0.36
  -6 -12  -6    3.30    0.52
   6  12   6    2.68    0.54
  -6  12  -6    3.04    0.49
  -7 -12  -6    2.75    0.50
   7  12   6    2.90    0.59
  -8 -12  -6    2.43    0.48
   8  12   6    1.83    0.56
   6 -13  -6    7.07    0.69
  -6 -13   6   10.04    0.86
  -6  13   6    8.23    0.76
  -5 -13   6    7.13    0.77
   5 -13  -6    8.09    0.71
  -5  13   6    7.35    0.73
  -4 -13   6    2.07    0.50
   4 -13  -6    2.32    0.48
  -4  13   6    1.57    0.47
  -3 -13   6   23.97    1.23
   3 -13  -6   22.61    1.15
  -3  13   6   25.31    1.22
   2 -13  -6    0.58    0.34
  -2  13   6    1.11    0.42
   1 -13  -6   19.80    1.07
  -1  13   6   22.59    1.17
   0 -13  -6    7.14    0.70
   0  13   6    6.61    0.73
  -1 -13  -6   11.27    0.84
   1  13   6   11.42    0.89
  -2 -13  -6   23.82    1.21
   2  13   6   25.63    1.27
  -3 -13  -6    0.94    0.41
   3  13   6    1.15    0.47
  -4 -13  -6   25.75    1.25
   4  13   6   26.76    1.32
 -21   0   7    0.45    0.39
  21   0  -7    0.78    0.44
 -20   0   7    0.44    0.38
  20   0  -7   -0.04    0.35
  19   0  -7    0.31    0.34
 -19   0   7    0.36    0.34
  18   0  -7   -0.18    0.30
 -18   0   7   -0.15    0.29
  17   0  -7    0.21    0.30
 -17   0   7    0.89    0.34
  16   0  -7    0.78    0.32
 -16   0   7    0.46    0.29
 -15   0   7   -0.31    0.25
  15   0  -7    0.39    0.29
 -14   0   7   -0.14    0.21
  14   0  -7    0.19    0.25
  13   0  -7    0.19    0.24
 -13   0   7    0.27    0.24
  12   0  -7    0.11    0.22
 -12   0   7    0.12    0.21
  11   0  -7   -0.16    0.12
 -11   0   7   -0.24    0.17
  11   0  -7    0.00    0.20
  10   0  -7    0.13    0.20
 -10   0   7   -0.02    0.16
  10   0  -7   -0.03    0.13
   9   0  -7   -0.10    0.11
  -9   0   7   -0.09    0.14
   9   0  -7   -0.13    0.17
  -8   0   7    0.24    0.15
   8   0  -7    0.26    0.12
   8   0  -7    0.01    0.17
   7   0  -7    0.05    0.16
  -7   0   7   -0.02    0.13
   7   0  -7   -0.05    0.11
  -6   0   7    0.33    0.13
   6   0  -7   -0.09    0.10
   6   0  -7   -0.04    0.14
   5   0  -7   -0.10    0.13
  -5   0   7    0.23    0.12
   5   0  -7    0.17    0.11
   4   0  -7   -0.05    0.13
   4   0  -7    0.00    0.10
  -4   0   7    0.11    0.11
  -3   0   7    0.11    0.12
   3   0  -7   -0.07    0.11
  -2   0   7   -0.14    0.13
  -2   0   7    0.11    0.12
   2   0  -7    0.19    0.11
   1   0  -7   -0.10    0.09
  -1   0   7   -0.19    0.12
  -1   0   7    0.02    0.10
   0   0   7    0.04    0.14
   0   0   7    0.36    0.10
   0   0  -7    0.01    0.10
   1   0   7    0.39    0.18
  -1   0  -7   -0.09    0.10
   1   0   7    0.03    0.08
   2   0   7    0.01    0.09
   2   0   7   -0.16    0.18
  -2   0  -7   -0.19    0.11
   3   0   7    0.04    0.10
  -3   0  -7   -0.05    0.10
   3   0   7   -0.45    0.18
   4   0   7    0.11    0.11
  -4   0  -7   -0.09    0.12
   4   0   7    0.12    0.21
   5   0   7    0.03    0.21
   5   0   7    0.06    0.13
  -5   0  -7   -0.17    0.12
  -6   0  -7    0.18    0.13
   6   0   7   -0.17    0.22
  -6   0  -7    0.14    0.14
  -7   0  -7   -0.02    0.13
   7   0   7   -0.03    0.23
  -7   0  -7   -0.09    0.14
   8   0   7   -0.13    0.25
  -8   0  -7    0.23    0.15
  -8   0  -7    0.40    0.17
  -9   0  -7    0.35    0.19
  -9   0  -7   -0.22    0.16
   9   0   7   -0.34    0.28
  10   0   7    0.00    0.28
 -10   0  -7   -0.15    0.16
 -10   0  -7    0.07    0.18
  11   0   7   -0.07    0.29
 -11   0  -7    0.38    0.21
  12   0   7   -0.07    0.29
 -12   0  -7    0.43    0.23
 -13   0  -7    0.61    0.26
  13   0   7    0.16    0.33
 -14   0  -7    0.46    0.25
  14   0   7    0.29    0.37
  15   0   7    0.21    0.37
 -15   0  -7    0.24    0.27
  16   0   7    0.09    0.39
 -16   0  -7   -0.49    0.22
 -17   0  -7   -0.38    0.25
  17   0   7    0.07    0.37
 -18   0  -7    0.10    0.31
  18   0   7    0.26    0.40
  19   0   7    0.07    0.39
 -19   0  -7    0.18    0.33
 -21  -1   7   19.05    1.00
  21  -1  -7   18.50    1.02
 -21   1   7   18.90    1.02
  21   1  -7   20.43    1.05
 -20  -1   7   18.35    0.94
  20  -1  -7   18.35    0.97
  20   1  -7   17.62    0.97
 -20   1   7   17.61    0.96
 -19  -1   7   14.43    0.82
  19  -1  -7   14.93    0.86
  19   1  -7   13.80    0.84
 -19   1   7   14.04    0.84
 -18  -1   7   43.60    1.46
  18  -1  -7   43.70    1.46
  18   1  -7   44.95    1.49
 -18   1   7   43.18    1.48
  17  -1  -7   -0.22    0.28
 -17  -1   7   -0.16    0.25
  17   1  -7    0.35    0.32
 -17   1   7    0.04    0.29
  16  -1  -7   62.33    1.77
 -16  -1   7   62.60    1.78
 -16   1   7   63.53    1.82
  16   1  -7   66.07    1.82
 -15  -1   7   25.13    0.95
  15  -1  -7   24.45    0.96
  15   1  -7   26.26    1.00
 -15   1   7   24.94    0.96
 -14  -1   7   50.80    1.44
  14  -1  -7   50.37    1.44
  14   1  -7   50.25    1.46
 -14   1   7   49.54    1.46
  13  -1  -7  112.71    2.59
 -13  -1   7  110.58    2.64
  13   1  -7  111.38    2.60
 -13   1   7  112.70    2.68
  12  -1  -7   20.16    0.78
 -12  -1   7   19.77    0.73
 -12   1   7   19.78    0.77
  12   1  -7   18.94    0.78
 -11  -1   7  170.47    3.79
  11  -1  -7  171.53    3.64
  11  -1  -7  176.51    3.68
 -11   1   7  172.34    3.83
  11   1  -7  176.31    3.70
  11   1  -7  176.63    3.66
  10  -1  -7   11.47    0.41
  10  -1  -7   11.30    0.54
 -10  -1   7   10.83    0.49
  10   1  -7    9.91    0.53
  10   1  -7   10.09    0.41
 -10   1   7   10.26    0.51
   9  -1  -7  107.73    2.44
   9  -1  -7  110.53    2.43
  -9  -1   7  114.15    2.51
   9   1  -7  112.41    2.48
  -9   1   7  116.45    2.56
   9   1  -7  111.57    2.44
  -8  -1   7  111.61    2.46
   8  -1  -7  110.12    2.43
   8  -1  -7  111.53    2.41
   8   1  -7  115.38    2.45
   8   1  -7  113.07    2.44
  -8   1   7  110.49    2.51
   7  -1  -7    7.25    0.34
   7  -1  -7    7.02    0.38
  -7  -1   7    7.13    0.35
   7   1  -7    7.57    0.34
   7   1  -7    7.21    0.42
  -7   1   7    6.75    0.38
  -6  -1   7  135.87    2.82
   6  -1  -7  134.22    2.87
   6  -1  -7  134.67    2.75
  -6   1   7  130.38    2.87
   6   1  -7  130.17    2.79
   6   1  -7  132.92    2.86
  -5  -1   7   97.96    2.09
   5  -1  -7   97.18    2.17
   5  -1  -7  100.03    2.07
   5   1  -7   95.98    2.15
  -5   1   7   94.17    2.15
   5   1  -7  100.16    2.11
  -4  -1   7   55.89    1.26
   4  -1  -7   57.84    1.37
   4  -1  -7   57.82    1.29
   4   1  -7   58.29    1.36
  -4   1   7   57.94    1.36
   4   1  -7   56.36    1.33
  -3  -1   7  132.10    2.73
  -3  -1   7  132.74    2.74
[truncated: 461,263 more chars]
