# Supplementary material for: Crystal structure of μ-carbonyl-1:2κ2 C:C-carbonyl-1κC-(1η5-cyclo­penta­dien­yl)iodido-2κI-[μ-2-(pyridin-2-yl)ethene-1,1-diyl-1κC 1:2κ2 N,C 1]ironpalladium(Fe—Pd) benzene monosolvate
Source: Acta Crystallogr E Crystallogr Commun. 2017 Jan 1;73(Pt 1):68–71. doi: 10.1107/S2056989016019915 (PMC5209775; doi:10.1107/S2056989016019915)
Supplement: Supplementary file 2 [file e-73-00068-Isup2.hkl]

data_I                                                                          
_shelx_title ' fepd in P2(1)/c'                                                 
_shelx_refln_list_code          4                                               
_shelx_F_calc_maximum      361.64                                               
_exptl_crystal_F_000      1136.00                                               
_reflns_d_resolution_high  0.7107                                               
                                                                                
loop_                                                                           
 _space_group_symop_operation_xyz                                               
 'x, y, z'                                                                      
 '-x, y+1/2, -z+1/2'                                                            
 '-x, -y, -z'                                                                   
 'x, -y-1/2, z-1/2'                                                             
                                                                                
_cell_length_a    14.3058                                                       
_cell_length_b     9.0983                                                       
_cell_length_c    14.7315                                                       
_cell_angle_alpha  90.000                                                       
_cell_angle_beta  100.553                                                       
_cell_angle_gamma  90.000                                                       
                                                                                
_shelx_F_squared_multiplier     1.000                                           
                                                                                
loop_                                                                           
 _refln_index_h                                                                 
 _refln_index_k                                                                 
 _refln_index_l                                                                 
 _refln_F_squared_calc                                                          
 _refln_F_squared_meas                                                          
 _refln_F_squared_sigma                                                         
 _refln_observed_status                                                         
   1   0   0      14629.13      14246.35       300.59 o                         
   2   0   0     124005.98     122493.95      4155.07 o                         
   3   0   0      79936.66      76445.16      1498.73 o                         
   4   0   0       4895.61       4561.37        76.61 o                         
   5   0   0      50269.44      47430.86       671.76 o                         
   6   0   0          4.63         83.71        12.74 o                         
   7   0   0      53200.79      51299.05      1202.34 o                         
   8   0   0      15546.11      14484.75       243.26 o                         
   9   0   0       1455.43       1427.65        46.34 o                         
  10   0   0      13496.18      12540.18       205.09 o                         
  11   0   0       1984.10       2113.46        61.73 o                         
  12   0   0       4359.77       3963.23        92.91 o                         
  13   0   0      15320.11      14774.69       247.63 o                         
  14   0   0        206.91        389.61        35.55 o                         
  15   0   0      11342.84      10586.18       227.19 o                         
  16   0   0      11956.86      11260.84       236.27 o                         
  17   0   0        769.40        839.23        54.26 o                         
  18   0   0       6929.47       6891.18       162.88 o                         
  19   0   0        673.36        788.74        81.09 o                         
   1   1   0      20184.40      23495.20       290.10 o                         
   2   1   0       6064.53       6374.84        59.34 o                         
   3   1   0      17147.13      18273.46       184.86 o                         
   4   1   0      20056.19      20498.96       219.04 o                         
   5   1   0          7.47         26.89         4.71 o                         
   6   1   0        264.80        259.31        16.14 o                         
   7   1   0         41.75         87.95        10.50 o                         
   8   1   0        103.67        153.48        13.23 o                         
   9   1   0        352.13        418.50        20.25 o                         
  10   1   0       1966.45       1955.54        40.46 o                         
  11   1   0         35.17         85.68        23.73 o                         
  12   1   0       1529.88       1672.41        44.80 o                         
  13   1   0       2989.32       2899.87        56.91 o                         
  14   1   0        728.80        867.59        41.30 o                         
  15   1   0       3474.87       3218.35        64.80 o                         
  16   1   0         14.19         33.08        19.40 o                         
  17   1   0       2543.91       2433.16        59.86 o                         
  18   1   0        560.90        600.00        36.13 o                         
  19   1   0        592.37        668.83        38.52 o                         
   0   2   0      32982.07      42195.80      1103.45 o                         
   1   2   0       1132.96       1283.39        17.03 o                         
   2   2   0       9501.83      10668.27       168.40 o                         
   3   2   0         25.25         60.94         8.90 o                         
   4   2   0        105.82        200.22         8.97 o                         
   5   2   0       4351.65       4201.99        46.94 o                         
   6   2   0        547.58        523.81        13.76 o                         
   7   2   0       8338.04       8153.76        87.02 o                         
   8   2   0        121.01        148.25        11.68 o                         
   9   2   0       4372.70       4108.91        53.12 o                         
  10   2   0        174.32        206.47        19.37 o                         
  11   2   0        297.90        301.79        26.58 o                         
  12   2   0       3241.00       3102.17        57.28 o                         
  13   2   0        104.06        107.68        18.36 o                         
  14   2   0        343.93        386.26        25.82 o                         
  15   2   0        860.94        879.12        38.22 o                         
  16   2   0          9.82         41.49        20.39 o                         
  17   2   0        389.81        429.76        31.30 o                         
  18   2   0         51.76         33.52        22.52 o                         
  19   2   0        128.30        115.85        26.88 o                         
   1   3   0       4283.38       5238.73        50.51 o                         
   2   3   0       4823.25       5469.43        52.57 o                         
   3   3   0        564.87        639.62        25.95 o                         
   4   3   0       1965.58       1876.99        25.08 o                         
   5   3   0       2718.58       2859.12        33.95 o                         
   6   3   0       3851.32       3731.86        42.06 o                         
   7   3   0      13009.73      13069.16       124.32 o                         
   8   3   0       1629.07       1580.56        30.68 o                         
   9   3   0       8734.12       8253.91       133.49 o                         
  10   3   0          7.80         86.40        11.33 o                         
  11   3   0       7583.65       7298.81        88.41 o                         
  12   3   0        988.89        943.85        33.20 o                         
  13   3   0       8468.14       7968.29       109.69 o                         
  14   3   0       2211.80       2215.57        52.01 o                         
  15   3   0       1872.37       1785.45        48.88 o                         
  16   3   0       2002.01       1955.82        52.87 o                         
  17   3   0        254.03        274.20        27.94 o                         
  18   3   0       1528.53       1520.35        51.29 o                         
  19   3   0         41.51         62.79        25.51 o                         
   0   4   0      10587.34      12937.88       162.10 o                         
   1   4   0        932.39        994.18        18.99 o                         
   2   4   0      14333.58      16300.38       157.15 o                         
   3   4   0       1571.37       1450.31        26.57 o                         
   4   4   0       4561.60       4929.31        56.48 o                         
   5   4   0       5289.18       4985.13        53.37 o                         
   6   4   0        542.07        541.24        24.59 o                         
   7   4   0       4569.19       4656.41        60.00 o                         
   8   4   0       3016.04       2969.54        68.78 o                         
   9   4   0         13.56         31.48         9.73 o                         
  10   4   0       2711.54       2714.88        54.11 o                         
  11   4   0       2075.78       2068.41        43.12 o                         
  12   4   0          0.87         21.94        16.15 o                         
  13   4   0       2571.94       2424.99        53.43 o                         
  14   4   0       3215.26       3073.21        62.84 o                         
  15   4   0        188.45        242.52        25.48 o                         
  16   4   0        818.26        815.56        39.03 o                         
  17   4   0         86.00         80.49        24.11 o                         
  18   4   0        974.84       1038.42        45.55 o                         
   1   5   0      36176.23      41182.55       341.92 o                         
   2   5   0      15464.24      16679.84       147.01 o                         
   3   5   0      11948.11      13577.71       152.33 o                         
   4   5   0      56478.49      59979.27       491.79 o                         
   5   5   0         68.17        100.84        10.29 o                         
   6   5   0      36364.03      37138.28       312.26 o                         
   7   5   0      25234.51      25551.82       241.67 o                         
   8   5   0       5516.45       5454.48        62.83 o                         
   9   5   0      38406.18      38364.04       385.50 o                         
  10   5   0       2512.98       2525.70        40.48 o                         
  11   5   0      19081.21      18594.96       187.84 o                         
  12   5   0      10300.05      10235.70       151.00 o                         
  13   5   0       4254.05       4111.71        73.14 o                         
  14   5   0      10788.86      10507.10       140.02 o                         
  15   5   0         41.25         97.62        22.84 o                         
  16   5   0       5619.48       5503.61        94.81 o                         
  17   5   0       3646.73       3606.09        76.31 o                         
  18   5   0        893.67        915.31        44.19 o                         
   0   6   0       2137.88       2744.41        52.79 o                         
   1   6   0        149.02        236.51        17.51 o                         
   2   6   0       2477.99       2842.03        41.15 o                         
   3   6   0        317.47        371.24        16.15 o                         
   4   6   0       4468.77       4514.66        61.26 o                         
   5   6   0         62.31         68.72        12.19 o                         
   6   6   0       3942.83       3950.65        54.59 o                         
   7   6   0        807.21        755.50        36.37 o                         
   8   6   0       2132.76       2098.98        81.32 o                         
   9   6   0       2269.15       2297.20        41.89 o                         
  10   6   0        524.79        602.61        39.57 o                         
  11   6   0       3245.99       3112.79        52.86 o                         
  12   6   0        431.23        529.33        33.65 o                         
  13   6   0       1154.93       1100.64        46.51 o                         
  14   6   0         36.35         73.45        21.95 o                         
  15   6   0        603.25        632.60        39.15 o                         
  16   6   0        371.12        425.00        32.59 o                         
  17   6   0          0.86         -5.84        26.03 o                         
   1   7   0        753.51        945.31        27.69 o                         
   2   7   0        767.83        937.27        26.02 o                         
   3   7   0        401.41        422.40        19.71 o                         
   4   7   0       2523.42       2601.93        42.32 o                         
   5   7   0        933.48        912.31        31.96 o                         
   6   7   0       1181.80       1212.98        37.39 o                         
   7   7   0        339.34        329.94        17.97 o                         
   8   7   0        837.13        804.22        35.59 o                         
   9   7   0         18.25          3.38        20.75 o                         
  10   7   0        192.04        193.48        18.48 o                         
  11   7   0        426.68        463.04        31.57 o                         
  12   7   0        208.65        189.60        23.68 o                         
  13   7   0        422.75        471.29        30.60 o                         
  14   7   0         50.84        125.85        31.27 o                         
  15   7   0         39.38        -14.98        25.94 o                         
  16   7   0         71.73        100.63        30.53 o                         
   0   8   0       5775.02       6209.32        99.54 o                         
   1   8   0        716.08        798.73        29.43 o                         
   2   8   0      10667.24      11242.31       126.20 o                         
   3   8   0       1661.89       1736.34        39.40 o                         
   4   8   0       7759.55       7884.61        96.75 o                         
   5   8   0       5379.62       5321.19        74.06 o                         
   6   8   0       1276.99       1271.78        92.32 o                         
   7   8   0       3894.10       3964.05        63.05 o                         
   8   8   0       1446.16       1331.12        56.61 o                         
   9   8   0        924.20        893.81        32.55 o                         
  10   8   0        542.65        509.12        26.81 o                         
  11   8   0         26.64         60.25        21.09 o                         
  12   8   0         51.88         84.93        26.56 o                         
  13   8   0         48.55         23.46        26.15 o                         
  14   8   0        165.23        178.29        46.14 o                         
  15   8   0        466.68        452.30        41.17 o                         
   1   9   0        862.38       1149.98        43.15 o                         
   2   9   0       2628.86       2831.02        63.23 o                         
   3   9   0         81.90         61.82        20.75 o                         
   4   9   0       3713.17       3828.61        75.47 o                         
   5   9   0       3331.58       3390.30        70.05 o                         
   6   9   0       2748.95       2642.87       105.34 o                         
   7   9   0       9023.04       8999.13       130.54 o                         
   8   9   0        132.46        156.65        36.52 o                         
   9   9   0      10536.39      10264.48       144.48 o                         
  10   9   0        792.35        898.45        66.59 o                         
  11   9   0       5250.93       5205.81       109.10 o                         
  12   9   0        900.80        981.65        64.70 o                         
  13   9   0       1474.46       1440.58        85.28 o                         
  14   9   0       3539.95       3633.83       118.11 o                         
   0  10   0       8316.11       9107.93       190.79 o                         
   1  10   0       1711.71       1918.91        56.62 o                         
   2  10   0       5439.31       5748.72        99.75 o                         
   3  10   0      12258.19      12734.05       172.27 o                         
   4  10   0        535.53        559.39        35.76 o                         
   5  10   0      15091.98      15043.98       196.22 o                         
   6  10   0       4689.83       4790.72        93.83 o                         
   7  10   0       7311.28       7167.25       115.49 o                         
   8  10   0      13352.86      13224.11       187.74 o                         
   9  10   0        232.03        212.67        29.14 o                         
  10  10   0      10488.14      10325.73       150.42 o                         
  11  10   0       1909.81       1782.02        66.36 o                         
  12  10   0       4027.30       4059.86       125.05 o                         
   1  11   0         43.38        100.94        33.01 o                         
   2  11   0         17.33        -16.09        28.25 o                         
   3  11   0          1.63        -16.15        21.37 o                         
   4  11   0         53.01          9.07        25.63 o                         
   5  11   0         39.77         14.69        22.52 o                         
   6  11   0        130.05        107.26        36.12 o                         
   7  11   0         35.96         27.10        23.02 o                         
   8  11   0         32.68         30.03        28.45 o                         
   9  11   0        183.65        174.95        27.79 o                         
  10  11   0         29.49         33.99        53.94 o                         
   0  12   0        146.85         80.39        42.64 o                         
   1  12   0         48.40          9.35        23.48 o                         
   2  12   0       1137.75       1109.13        49.07 o                         
   3  12   0        129.48         96.70        26.88 o                         
   4  12   0        337.83        273.81        32.49 o                         
   5  12   0          0.70        -39.42        21.50 o                         
   6  12   0        260.07        253.84        35.92 o                         
 -19   1   1       2309.96       2386.31        63.20 o                         
 -18   1   1        112.90        145.51        25.28 o                         
 -17   1   1       1858.19       1960.66        53.58 o                         
 -16   1   1       2186.28       2205.29        54.82 o                         
 -15   1   1       1510.01       1595.52        45.55 o                         
 -14   1   1       9352.45       8913.11       138.83 o                         
 -13   1   1       3688.83       3683.25        64.79 o                         
 -12   1   1      18920.96      18106.95       204.04 o                         
 -11   1   1       2426.19       2403.41        49.48 o                         
 -10   1   1      13375.62      12524.84       144.48 o                         
  -9   1   1      23834.50      23063.05       243.14 o                         
  -8   1   1       3193.03       2869.44        45.43 o                         
  -7   1   1      27498.85      26654.99       272.78 o                         
  -6   1   1        968.58        975.82        18.27 o                         
  -5   1   1      16616.83      16054.97       137.09 o                         
  -4   1   1      30732.56      31089.45       257.28 o                         
  -3   1   1        322.19        348.40        12.82 o                         
  -2   1   1       4342.62       4350.99        43.22 o                         
  -1   1   1        657.24        752.56        13.48 o                         
   0   1   1       3449.35       3921.26        73.00 o                         
   1   1   1      41221.96      44523.69       438.88 o                         
   2   1   1      11126.66      12734.18       107.50 o                         
   3   1   1     130780.17     134128.16      1389.59 o                         
   4   1   1      59181.59      59922.36       628.53 o                         
   5   1   1       3288.07       2930.48        47.62 o                         
   6   1   1      50634.56      47312.08       424.89 o                         
   7   1   1       1657.68       1960.23        32.72 o                         
   8   1   1      39481.02      36207.54       459.85 o                         
   9   1   1      10306.71       9563.48       114.45 o                         
  10   1   1      17325.27      16349.18       182.39 o                         
  11   1   1      32727.67      30660.65       322.80 o                         
  12   1   1       1604.84       1820.37        43.91 o                         
  13   1   1      14905.63      13985.23       168.28 o                         
  14   1   1        962.21       1000.57        36.71 o                         
  15   1   1       3560.39       3345.73        66.38 o                         
  16   1   1       3649.46       3560.44        71.42 o                         
  17   1   1         19.36         26.18        20.38 o                         
  18   1   1       2605.64       2578.69        64.62 o                         
  19   1   1        272.26        371.99        33.00 o                         
 -19   2   1        953.94        923.98        43.45 o                         
 -18   2   1         56.76         88.37        24.09 o                         
 -17   2   1       3384.88       3338.54        70.58 o                         
 -16   2   1       1092.61       1100.66        44.39 o                         
 -15   2   1        518.15        537.87        30.38 o                         
 -14   2   1       5255.40       5042.15        81.41 o                         
 -13   2   1        445.20        532.52        35.68 o                         
 -12   2   1       8452.59       7916.34       105.36 o                         
 -11   2   1       5636.82       5167.76        76.08 o                         
 -10   2   1       7066.70       6335.88        73.18 o                         
  -9   2   1      25285.86      25018.69       334.12 o                         
  -8   2   1         12.47         68.71        10.83 o                         
  -7   2   1      26271.81      25639.82       245.82 o                         
  -6   2   1       3535.98       3215.39        40.02 o                         
  -5   2   1      18742.77      18723.10       158.83 o                         
  -4   2   1      13017.03      12541.48       108.34 o                         
  -3   2   1       5171.72       5486.08        53.77 o                         
  -2   2   1      35365.41      38849.20       335.23 o                         
  -1   2   1       2055.89       2663.00        30.91 o                         
   0   2   1        234.75        249.95        15.22 o                         
   1   2   1       1268.27       1282.09        14.85 o                         
   2   2   1       3262.44       3895.18        44.41 o                         
   3   2   1       1410.12       1508.10        20.01 o                         
   4   2   1        238.77        359.33        14.07 o                         
   5   2   1       2066.50       2072.79        28.14 o                         
   6   2   1        899.44       1070.01        18.95 o                         
   7   2   1      17909.61      17925.66       169.02 o                         
   8   2   1         84.97         83.11         9.58 o                         
   9   2   1       6025.80       5613.71        58.65 o                         
  10   2   1        155.88        155.65        11.50 o                         
  11   2   1       3815.78       3752.84        62.52 o                         
  12   2   1        759.93        795.82        31.12 o                         
  13   2   1        400.39        457.42        26.38 o                         
  14   2   1       2050.00       1908.84        53.01 o                         
  15   2   1        104.78        101.57        20.60 o                         
  16   2   1        160.39        128.20        23.38 o                         
  17   2   1         11.86         12.72        27.65 o                         
  18   2   1          3.57        -15.52        20.76 o                         
  19   2   1         83.62         41.49        24.67 o                         
 -19   3   1        568.52        647.08        39.47 o                         
 -18   3   1       2512.60       2498.27        63.25 o                         
 -17   3   1        431.92        532.62        33.70 o                         
 -16   3   1       2134.73       2069.48        53.94 o                         
 -15   3   1       2600.72       2573.38        58.35 o                         
 -14   3   1        722.37        724.79        33.41 o                         
 -13   3   1       4118.86       3927.23        68.32 o                         
 -12   3   1        145.86        210.04        24.42 o                         
 -11   3   1       1814.26       1707.36        42.25 o                         
 -10   3   1       8285.36       7987.96        86.40 o                         
  -9   3   1        546.32        535.56        27.67 o                         
  -8   3   1       7224.06       6934.52       104.10 o                         
  -7   3   1       5993.14       6007.48        61.56 o                         
  -6   3   1       4943.72       4710.19        50.07 o                         
  -5   3   1      11025.09      10984.43        99.02 o                         
  -4   3   1         10.61          3.26         6.25 o                         
  -3   3   1      21328.16      22567.50       189.28 o                         
  -2   3   1       2035.47       2144.96        30.74 o                         
  -1   3   1       8642.97      10096.63       115.25 o                         
   0   3   1      10114.47      11375.36       100.10 o                         
   1   3   1        491.56        590.35        18.87 o                         
   2   3   1        731.71        673.25        14.46 o                         
   3   3   1        526.58        480.41        16.97 o                         
   4   3   1        387.05        533.63        21.19 o                         
   5   3   1       1506.59       1417.67        22.57 o                         
   6   3   1       1060.37       1113.84        25.63 o                         
   7   3   1       1752.64       1848.11        28.05 o                         
   8   3   1       3253.54       3130.05        40.12 o                         
   9   3   1        396.74        436.14        15.93 o                         
  10   3   1       1120.30       1044.79        36.52 o                         
  11   3   1       1484.04       1471.50        31.66 o                         
  12   3   1        334.01        333.23        23.45 o                         
  13   3   1       1787.13       1782.09        45.58 o                         
  14   3   1         82.74         70.95        21.59 o                         
  15   3   1        314.36        294.03        26.46 o                         
  16   3   1        650.85        634.55        33.85 o                         
  17   3   1        263.76        228.49        29.66 o                         
  18   3   1        178.38        172.00        26.98 o                         
  19   3   1        203.03        222.62        30.38 o                         
 -18   4   1       1485.58       1573.58        52.76 o                         
 -17   4   1         57.66         96.22        23.91 o                         
 -16   4   1       1958.48       1979.87        53.96 o                         
 -15   4   1        360.19        366.83        28.09 o                         
 -14   4   1        100.91        143.94        22.01 o                         
 -13   4   1       2281.28       2201.75        50.63 o                         
 -12   4   1        764.97        709.01        32.34 o                         
 -11   4   1       2306.77       2259.57        40.75 o                         
 -10   4   1      16970.29      16705.92       174.65 o                         
  -9   4   1         66.27        130.96        17.23 o                         
  -8   4   1      25227.03      24503.33       211.82 o                         
  -7   4   1       8026.47       7879.49        78.49 o                         
  -6   4   1      26250.06      27201.04       230.77 o                         
  -5   4   1      30045.50      29907.14       251.43 o                         
  -4   4   1      11806.55      12668.31       113.67 o                         
  -3   4   1      83907.66      91277.38       753.59 o                         
  -2   4   1       6894.31       8054.94        75.89 o                         
  -1   4   1      45452.57      50609.68       417.50 o                         
   0   4   1      26967.37      31396.69       275.83 o                         
   1   4   1       7811.27       8081.32        87.43 o                         
   2   4   1      17972.78      18609.91       168.50 o                         
   3   4   1        408.74        547.70        17.87 o                         
   4   4   1      36747.41      39026.29       323.49 o                         
   5   4   1      14487.64      14765.87       131.57 o                         
   6   4   1       5340.03       5283.53        56.80 o                         
   7   4   1      15813.71      15708.63       141.08 o                         
   8   4   1       1626.90       1771.09        29.67 o                         
   9   4   1       4446.19       4215.58        86.34 o                         
  10   4   1      12162.14      11825.79       194.28 o                         
  11   4   1        522.68        586.78        26.74 o                         
  12   4   1      10525.07       9967.63       128.80 o                         
  13   4   1       3477.50       3413.79        92.42 o                         
  14   4   1       3274.80       3167.49        64.90 o                         
  15   4   1       5894.69       5705.14        93.96 o                         
  16   4   1         63.10         79.08        23.38 o                         
  17   4   1       4914.91       5031.67        91.53 o                         
  18   4   1        822.53        857.40        43.10 o                         
 -18   5   1        425.49        377.77        33.18 o                         
 -17   5   1        804.00        830.48        40.45 o                         
 -16   5   1       1937.42       2078.24        56.08 o                         
 -15   5   1          5.02         36.20        20.58 o                         
 -14   5   1        596.66        671.27        51.46 o                         
 -13   5   1        152.07        186.40        26.36 o                         
 -12   5   1       1319.28       1304.61        40.33 o                         
 -11   5   1         25.38         51.32        14.48 o                         
 -10   5   1       2622.71       2612.71        40.98 o                         
  -9   5   1        236.84        381.69        48.23 o                         
  -8   5   1        761.30        767.29        41.04 o                         
  -7   5   1          1.42         82.53        16.56 o                         
  -6   5   1        951.09        986.73        56.65 o                         
  -5   5   1          3.90         45.01         9.00 o                         
  -4   5   1          8.05         22.43        10.52 o                         
  -3   5   1        271.58        349.18        21.07 o                         
  -2   5   1        568.55        637.13        17.63 o                         
  -1   5   1       1570.98       1825.96        34.17 o                         
   0   5   1       1684.56       1927.17        28.67 o                         
   1   5   1       5028.20       6281.21        64.00 o                         
   2   5   1       1406.67       1515.49        27.72 o                         
   3   5   1       2872.17       3643.76        49.45 o                         
   4   5   1       6042.41       6359.00        65.96 o                         
   5   5   1       1349.87       1556.52        27.50 o                         
   6   5   1       4229.82       4255.42        56.38 o                         
   7   5   1         95.74         83.39        11.92 o                         
   8   5   1       1218.41       1116.46        26.55 o                         
   9   5   1        896.66        951.68        37.85 o                         
  10   5   1       1172.45       1226.25        32.81 o                         
  11   5   1       1601.64       1801.14        70.65 o                         
  12   5   1        680.10        914.25        72.04 o                         
  13   5   1       2556.97       2634.92        58.03 o                         
  14   5   1          9.45         48.01        27.24 o                         
  15   5   1        198.09        192.28        26.28 o                         
  16   5   1         13.18         13.82        21.65 o                         
  17   5   1         10.49         41.88        23.33 o                         
  18   5   1         15.37         28.57        24.11 o                         
 -17   6   1         40.15         86.44        23.81 o                         
 -16   6   1       1492.51       1499.68        49.80 o                         
 -15   6   1       1268.04       1402.21        66.19 o                         
 -14   6   1       1016.84       1029.29        40.00 o                         
 -13   6   1       2041.36       2067.56        51.68 o                         
 -12   6   1         39.19        159.78        46.21 o                         
 -11   6   1       3194.84       3120.50        53.16 o                         
 -10   6   1       2121.96       2109.43        80.13 o                         
  -9   6   1       2425.39       2518.91        41.01 o                         
  -8   6   1       8945.64       8711.29        90.94 o                         
  -7   6   1         45.03        117.88        18.97 o                         
  -6   6   1       9328.28       9676.00        96.43 o                         
  -5   6   1       7781.72       8004.99        82.10 o                         
  -4   6   1       2946.94       3179.27        41.94 o                         
  -3   6   1      22971.42      25080.96       216.49 o                         
  -2   6   1       5649.33       6540.08        68.45 o                         
  -1   6   1      23281.67      26315.41       245.98 o                         
   0   6   1      15482.95      17170.28       158.14 o                         
   1   6   1       4723.96       5051.51        56.43 o                         
   2   6   1      19798.31      21770.02       190.32 o                         
   3   6   1        111.48        165.45        11.35 o                         
   4   6   1      21393.12      23039.56       219.05 o                         
   5   6   1      11424.04      11662.13       111.59 o                         
   6   6   1       2495.96       2623.81        39.30 o                         
   7   6   1      20774.62      20958.12       187.64 o                         
   8   6   1        269.11        321.56        17.11 o                         
   9   6   1       6991.56       6960.14        85.44 o                         
  10   6   1       6576.76       6569.18        76.08 o                         
  11   6   1        182.46        260.52        26.24 o                         
  12   6   1       9705.76       9154.67       123.42 o                         
  13   6   1       1815.42       1777.82        49.32 o                         
  14   6   1       2036.86       1836.82        51.15 o                         
  15   6   1       3955.07       3839.92        76.25 o                         
  16   6   1        259.57        267.05        29.37 o                         
  17   6   1       3318.31       3255.46        73.46 o                         
 -16   7   1       6240.99       6352.11       107.95 o                         
 -15   7   1        596.07        588.94        40.56 o                         
 -14   7   1       4333.45       4202.71       122.69 o                         
 -13   7   1       5998.65       5838.07       106.70 o                         
 -12   7   1        788.29        765.36        35.75 o                         
 -11   7   1       5964.08       5920.23        80.77 o                         
 -10   7   1        241.00        298.50        20.24 o                         
  -9   7   1       1287.85       1260.19        45.85 o                         
  -8   7   1       3501.93       3522.65        50.25 o                         
  -7   7   1          1.26        -13.36        15.75 o                         
  -6   7   1       2661.98       2822.91        42.73 o                         
  -5   7   1        856.73        893.96        24.55 o                         
  -4   7   1         37.08         50.18        12.74 o                         
  -3   7   1       6413.15       6918.39        80.14 o                         
  -2   7   1       3250.01       3573.39        46.68 o                         
  -1   7   1       5386.51       5726.62        64.17 o                         
   0   7   1      14548.65      16312.45       149.24 o                         
   1   7   1        396.16        367.28        17.33 o                         
   2   7   1      11539.72      12575.42       119.83 o                         
   3   7   1        502.65        626.69        20.69 o                         
   4   7   1       7094.10       7270.55        77.66 o                         
   5   7   1       3015.78       3411.27        54.00 o                         
   6   7   1       2800.27       2855.85        43.05 o                         
   7   7   1       3193.77       3225.27        48.88 o                         
   8   7   1        288.72        270.03        19.17 o                         
   9   7   1        448.94        431.99        20.53 o                         
  10   7   1        306.20        347.78        19.61 o                         
  11   7   1        193.32        166.44        19.45 o                         
  12   7   1        422.54        389.69        34.41 o                         
  13   7   1         67.63         69.71        26.04 o                         
  14   7   1        967.86        837.90        58.30 o                         
  15   7   1        190.58        115.67        30.93 o                         
  16   7   1        836.53        851.04        49.99 o                         
 -15   8   1       1833.13       1872.78        65.55 o                         
 -14   8   1       2779.91       2739.46        74.80 o                         
 -13   8   1         59.42        111.50        34.35 o                         
 -12   8   1        419.44        399.56        34.66 o                         
 -11   8   1        471.67        474.89        42.98 o                         
 -10   8   1        589.40        580.78        31.79 o                         
  -9   8   1        506.03        505.81        25.84 o                         
  -8   8   1        349.54        380.86        41.57 o                         
  -7   8   1        217.94        253.18        32.56 o                         
  -6   8   1       6165.30       6232.17        78.92 o                         
  -5   8   1       1322.63       1408.20        59.76 o                         
  -4   8   1       6217.69       6601.22        74.54 o                         
  -3   8   1       5973.06       6253.94        89.91 o                         
  -2   8   1       2190.64       2273.08        51.26 o                         
  -1   8   1      11298.72      12325.40       136.06 o                         
   0   8   1        334.74        430.36        25.89 o                         
   1   8   1       8159.04       8963.34       106.30 o                         
   2   8   1       9052.05       9767.52       113.94 o                         
   3   8   1       3097.93       3328.93        55.42 o                         
   4   8   1       6676.40       7162.10        90.89 o                         
   5   8   1        159.37        150.52        26.24 o                         
   6   8   1       3194.57       3112.35        61.05 o                         
   7   8   1        273.40        306.06        38.95 o                         
   8   8   1         41.70          9.74        19.85 o                         
   9   8   1       1002.28        981.18        34.28 o                         
  10   8   1        733.28        693.77        31.34 o                         
  11   8   1        227.16        183.89        24.22 o                         
  12   8   1       1191.06       1140.95        51.57 o                         
  13   8   1        993.63        958.54        49.77 o                         
  14   8   1        240.20        283.44        35.93 o                         
  15   8   1       1865.53       1875.99        66.12 o                         
 -14   9   1       1673.89       1659.51       116.04 o                         
 -13   9   1         30.35         88.42        38.45 o                         
 -12   9   1       4201.65       4249.01       144.70 o                         
 -11   9   1        824.42        892.18        91.00 o                         
 -10   9   1       1845.79       1926.74        54.76 o                         
  -9   9   1       4566.96       4530.51        84.53 o                         
  -8   9   1         14.57         15.03        26.84 o                         
  -7   9   1       6116.73       6076.44        99.96 o                         
  -6   9   1       1850.04       1785.89        86.37 o                         
  -5   9   1       8238.54       8238.48       121.24 o                         
  -4   9   1       8895.96       9127.47       130.17 o                         
  -3   9   1        172.90        228.21        25.44 o                         
  -2   9   1      14738.04      15421.67       193.97 o                         
  -1   9   1       8273.30       8414.51       130.36 o                         
   0   9   1       4660.98       5131.86        88.58 o                         
   1   9   1      11913.17      13167.64       198.26 o                         
   2   9   1        218.70        259.50        40.74 o                         
   3   9   1      10142.87      10742.31       169.95 o                         
   4   9   1       5097.47       5454.35        92.92 o                         
   5   9   1       5327.45       5234.15        90.65 o                         
   6   9   1      14011.10      14200.00       158.61 o                         
   7   9   1        129.94        208.59        27.04 o                         
   8   9   1      10027.38       9879.32       122.95 o                         
   9   9   1       3905.60       3991.74        68.75 o                         
  10   9   1       4480.62       4577.05        74.98 o                         
  11   9   1       5817.29       5682.90        96.88 o                         
  12   9   1         35.82        106.45        29.77 o                         
  13   9   1       4231.52       4317.32        99.30 o                         
 -12  10   1        658.88        648.97        58.76 o                         
 -11  10   1         57.79        100.24        29.43 o                         
 -10  10   1       1549.26       1600.62        53.56 o                         
  -9  10   1        868.85        857.94        69.82 o                         
  -8  10   1        891.64        946.50        43.94 o                         
  -7  10   1       2267.14       2204.23        60.08 o                         
  -6  10   1        431.60        459.33        33.49 o                         
  -5  10   1       4105.22       4049.69        81.40 o                         
  -4  10   1          2.46        -14.38        20.54 o                         
  -3  10   1       6960.10       7157.55       114.40 o                         
  -2  10   1        272.41        279.99        35.83 o                         
  -1  10   1       1303.43       1384.76        48.53 o                         
   0  10   1       5146.18       5420.81        95.93 o                         
   1  10   1       1975.52       2066.46        58.15 o                         
   2  10   1       3058.81       3271.12        72.46 o                         
   3  10   1        550.91        527.25        35.49 o                         
   4  10   1       2126.99       2247.26        60.40 o                         
   5  10   1         25.77        -11.23        42.98 o                         
   6  10   1         35.70         23.27        33.90 o                         
   7  10   1        239.72        247.43        29.29 o                         
   8  10   1          8.70         40.31        23.32 o                         
   9  10   1         36.07         13.31        34.71 o                         
  10  10   1          8.38         21.51        24.42 o                         
  11  10   1        266.71        339.96        38.83 o                         
  12  10   1         37.67        156.25        82.49 o                         
 -10  11   1        465.11        477.47        77.61 o                         
  -9  11   1       1001.96        925.09        45.01 o                         
  -8  11   1        257.70        282.19        30.78 o                         
  -7  11   1       2312.92       2311.77        63.91 o                         
  -6  11   1       1534.22       1518.83        55.49 o                         
  -5  11   1       2039.85       2141.32        61.09 o                         
  -4  11   1       7138.55       7329.18       120.53 o                         
  -3  11   1          6.60         -9.32        22.47 o                         
  -2  11   1      10270.40      10516.71       154.28 o                         
  -1  11   1       2162.91       2216.14        63.42 o                         
   0  11   1       8099.19       8419.25       132.63 o                         
   1  11   1       4991.11       5338.76        99.41 o                         
   2  11   1       1092.12       1098.24        48.37 o                         
   3  11   1       7578.35       7849.64       126.46 o                         
   4  11   1        113.83         83.18        51.26 o                         
   5  11   1       2163.62       2112.33        81.32 o                         
   6  11   1       1209.22       1115.54        47.81 o                         
   7  11   1        183.04        141.18        27.03 o                         
   8  11   1       1594.77       1601.96        55.05 o                         
   9  11   1        323.13        272.98        31.31 o                         
  -7  12   1       2774.96       2721.52        71.57 o                         
  -6  12   1        424.70        494.14        70.43 o                         
  -5  12   1       1921.69       1951.62        61.41 o                         
  -4  12   1       1654.26       1688.07        57.55 o                         
  -3  12   1        186.24        185.12        29.80 o                         
  -2  12   1       1768.54       1775.05        58.34 o                         
  -1  12   1        322.58        314.12        32.78 o                         
   0  12   1        460.23        498.07        53.27 o                         
   1  12   1        936.05        885.42        45.24 o                         
   2  12   1        378.43        421.27        49.16 o                         
   3  12   1        725.06        781.67        43.80 o                         
   4  12   1        741.41        703.61        42.41 o                         
   5  12   1       1165.18       1139.85        50.45 o                         
   6  12   1       1693.63       1681.03        58.57 o                         
 -20   0   2        693.66        686.60       103.46 o                         
 -19   0   2          0.48         39.26        31.59 o                         
 -18   0   2          0.84         18.64        29.61 o                         
 -17   0   2        611.10        686.59        50.56 o                         
 -16   0   2         33.63         21.55        26.07 o                         
 -15   0   2         12.33         32.71        24.66 o                         
 -14   0   2         37.59         35.75        23.09 o                         
 -13   0   2       1159.93       1066.13        50.16 o                         
 -12   0   2        100.54        117.94        23.66 o                         
 -11   0   2       7459.51       6691.17       178.95 o                         
 -10   0   2        216.10        184.86        21.68 o                         
  -9   0   2      13614.63      12463.32       199.15 o                         
  -8   0   2      14862.96      13586.66       210.98 o                         
  -7   0   2       2134.00       1827.22        45.96 o                         
  -6   0   2      46465.99      43687.58       613.37 o                         
  -5   0   2       4840.49       5099.27        68.48 o                         
  -4   0   2      45221.64      44382.39       522.42 o                         
  -3   0   2      51377.58      53896.28       631.18 o                         
  -2   0   2      60779.80      60248.64      1304.97 o                         
  -1   0   2      19624.15      19884.82       680.49 o                         
   0   0   2      20444.36      21267.76       501.21 o                         
   1   0   2      68606.34      70950.18      1582.92 o                         
   2   0   2       1706.57       1722.94        48.89 o                         
   3   0   2      74501.23      80176.86      1061.80 o                         
   4   0   2      93986.01      98379.52      1143.76 o                         
   5   0   2       1864.89       2120.74        36.13 o                         
   6   0   2      23305.21      23208.24       520.38 o                         
   7   0   2      12508.58      12218.35       247.66 o                         
   8   0   2        426.84        434.94        17.61 o                         
   9   0   2      13575.59      12528.53       161.30 o                         
  10   0   2       3508.96       3220.07        77.49 o                         
  11   0   2       9202.60       8405.21       154.22 o                         
  12   0   2       9529.52       8736.54       162.60 o                         
  13   0   2        112.60        155.63        27.47 o                         
  14   0   2      28422.51      27104.53       422.47 o                         
  15   0   2       1205.95       1468.92        63.89 o                         
  16   0   2      13522.92      13151.90       240.72 o                         
  17   0   2       9402.42       9406.17       192.77 o                         
  18   0   2       1976.42       2161.74        83.96 o                         
  19   0   2      10557.61      10558.91       217.98 o                         
 -19   1   2       3418.71       3573.42       109.78 o                         
 -18   1   2        256.31        268.65        28.43 o                         
 -17   1   2       3087.23       2985.04        65.66 o                         
 -16   1   2       2500.00       2350.26        56.02 o                         
 -15   1   2        881.10        894.49        45.20 o                         
 -14   1   2       4317.89       4166.38        71.64 o                         
 -13   1   2        949.77        988.77        34.20 o                         
 -12   1   2       4319.98       4229.47        67.97 o                         
 -11   1   2       4944.90       4591.42        68.85 o                         
 -10   1   2          1.66         26.94        20.99 o                         
  -9   1   2      10607.19       9920.15       116.53 o                         
  -8   1   2       2964.48       2724.51        54.69 o                         
  -7   1   2        326.26        289.26        11.71 o                         
  -6   1   2      20959.01      20759.36       175.22 o                         
  -5   1   2        232.01        214.15         8.05 o                         
  -4   1   2      10957.05      10937.31        94.22 o                         
  -3   1   2      10285.87      10004.97       136.88 o                         
  -2   1   2       1454.16       1544.00        45.77 o                         
  -1   1   2      27564.42      29638.20       502.95 o                         
   0   1   2      10482.15      11185.00       324.46 o                         
   1   1   2      35517.32      37480.02       368.03 o                         
   2   1   2       9950.47      10265.22       138.18 o                         
   3   1   2       1794.00       1819.43        27.38 o                         
   4   1   2      68014.22      69685.91       769.77 o                         
   5   1   2        873.51       1005.37        40.22 o                         
   6   1   2      18444.15      18607.92       159.08 o                         
   7   1   2       6533.55       6473.17        63.29 o                         
   8   1   2         72.62        104.24        14.08 o                         
   9   1   2        920.28        884.41        33.49 o                         
  10   1   2        137.71        183.10        21.38 o                         
  11   1   2          3.68         23.94        13.53 o                         
  12   1   2        780.56        715.17        30.81 o                         
  13   1   2        638.59        663.25        34.10 o                         
  14   1   2        388.51        400.16        27.55 o                         
  15   1   2       1206.53       1235.29        41.87 o                         
  16   1   2        341.64        330.21        28.02 o                         
  17   1   2       1149.82       1181.64        45.08 o                         
  18   1   2       1300.13       1293.43        48.10 o                         
  19   1   2        489.71        501.70        37.18 o                         
 -19   2   2         34.71         72.98        24.47 o                         
 -18   2   2       1007.31       1063.80        44.26 o                         
 -17   2   2        298.24        346.79        29.88 o                         
 -16   2   2        546.70        766.30        36.76 o                         
 -15   2   2       3619.58       3558.12        68.12 o                         
 -14   2   2         17.14        116.36        19.72 o                         
 -13   2   2       5644.00       5645.82        85.45 o                         
 -12   2   2       6169.53       5781.91        84.04 o                         
 -11   2   2       6411.40       6188.02        85.80 o                         
 -10   2   2      11635.76      10962.10       113.57 o                         
  -9   2   2        411.59        386.89        62.46 o                         
  -8   2   2      22268.70      21195.95       198.96 o                         
  -7   2   2       7807.98       7502.32        83.68 o                         
  -6   2   2      20421.00      19774.36       167.98 o                         
  -5   2   2      16146.42      15628.46       142.24 o                         
  -4   2   2       2963.58       2953.19        36.37 o                         
  -3   2   2      12100.04      12644.54       133.70 o                         
  -2   2   2       1401.51       1641.09        36.96 o                         
  -1   2   2      18432.36      21025.50       196.92 o                         
   0   2   2         13.29         70.02         7.99 o                         
   1   2   2       2212.34       2525.98        33.90 o                         
   2   2   2      29387.51      30945.89       261.56 o                         
   3   2   2       3876.64       4136.72        54.29 o                         
   4   2   2       3265.72       3463.91        37.37 o                         
   5   2   2       9937.98       9995.44        90.50 o                         
   6   2   2        238.04        256.98        11.33 o                         
   7   2   2       8539.03       8281.80        79.11 o                         
   8   2   2      11890.39      11796.34       109.10 o                         
   9   2   2       1708.69       1629.14        26.26 o                         
  10   2   2       4797.28       4482.30        51.03 o                         
  11   2   2        295.54        352.96        32.49 o                         
  12   2   2       1325.41       1225.50        38.20 o                         
  13   2   2         78.15        119.76        19.14 o                         
  14   2   2       1577.73       1517.46        44.25 o                         
  15   2   2        829.71        840.07        36.69 o                         
  16   2   2        792.86        732.80        36.91 o                         
  17   2   2        650.99        686.17        36.19 o                         
  18   2   2         25.18         20.97        22.84 o                         
  19   2   2        341.06        361.35        33.34 o                         
 -19   3   2       4355.67       4596.71        90.16 o                         
 -18   3   2        209.10        326.16        31.05 o                         
 -17   3   2       5013.52       5117.42        90.16 o                         
 -16   3   2       1850.32       1766.04        50.15 o                         
 -15   3   2       4640.37       4469.05        78.63 o                         
 -14   3   2       4554.70       4561.97        76.88 o                         
 -13   3   2        144.53        184.49        20.58 o                         
 -12   3   2       2937.63       2866.08        54.86 o                         
 -11   3   2       1351.25       1306.75        29.51 o                         
 -10   3   2       2992.25       2884.36        38.88 o                         
  -9   3   2       1358.85       1268.48        24.20 o                         
  -8   3   2        452.19        427.17        20.18 o                         
  -7   3   2       4433.65       4322.16        47.96 o                         
  -6   3   2      20425.10      21599.39       184.38 o                         
  -5   3   2        523.73        599.23        20.01 o                         
  -4   3   2      19136.23      20226.80       171.45 o                         
  -3   3   2      15831.88      17011.94       155.79 o                         
  -2   3   2      10962.37      11614.63       101.87 o                         
  -1   3   2      23368.41      25793.55       379.80 o                         
   0   3   2       4749.69       5113.49       112.89 o                         
   1   3   2      63160.39      67951.88       740.84 o                         
   2   3   2       1509.38       1825.92        61.66 o                         
   3   3   2      31661.02      32678.67       271.03 o                         
   4   3   2      12881.51      13413.56       118.42 o                         
   5   3   2       9859.01       9543.46        88.31 o                         
   6   3   2      16541.99      16344.46       143.69 o                         
   7   3   2       8648.51       8816.85        84.85 o                         
   8   3   2      14374.59      13706.48       124.98 o                         
   9   3   2        194.04        245.35        13.10 o                         
  10   3   2       3244.59       3112.29        41.58 o                         
  11   3   2       1056.57       1034.59        39.70 o                         
  12   3   2         58.75         88.83        22.38 o                         
  13   3   2        520.65        544.03        29.06 o                         
  14   3   2         54.05         44.54        19.63 o                         
  15   3   2        127.97        104.30        22.59 o                         
  16   3   2        294.01        386.53        29.89 o                         
  17   3   2         49.33          9.61        21.33 o                         
  18   3   2         41.28          7.03        21.58 o                         
 -19   4   2         29.89         39.98        24.57 o                         
 -18   4   2       1772.45       1869.75        55.73 o                         
 -17   4   2       2409.05       2288.68        59.23 o                         
 -16   4   2        283.95        295.73        27.73 o                         
 -15   4   2        899.67        940.91        38.45 o                         
 -14   4   2         11.56          3.62        16.92 o                         
 -13   4   2       1607.92       1557.64        43.12 o                         
 -12   4   2        500.09        464.40        26.02 o                         
 -11   4   2        263.64        312.81        28.76 o                         
 -10   4   2       6637.17       6302.41        69.19 o                         
  -9   4   2       1949.93       2059.08        32.84 o                         
  -8   4   2        338.37        434.18        21.33 o                         
  -7   4   2      11809.24      11626.87       108.14 o                         
  -6   4   2       1647.37       1705.89        61.79 o                         
  -5   4   2       5931.93       5887.61        89.15 o                         
  -4   4   2      18673.84      20240.28       180.75 o                         
  -3   4   2       1272.76       1338.27        22.97 o                         
  -2   4   2      17107.60      18250.62       157.27 o                         
  -1   4   2       4530.56       5151.95        74.79 o                         
   0   4   2      14427.86      15682.92       319.11 o                         
   1   4   2       6482.33       6971.81       107.68 o                         
   2   4   2       2412.89       2470.16        43.00 o                         
   3   4   2       9203.24       9232.43        86.41 o                         
   4   4   2        330.17        462.34        16.63 o                         
   5   4   2       3618.11       3487.36        41.75 o                         
   6   4   2       1000.86        909.67        22.40 o                         
   7   4   2          1.54         -7.72         7.98 o                         
   8   4   2       4949.04       4806.91        55.64 o                         
   9   4   2        751.95        712.74        21.49 o                         
  10   4   2        851.89        909.00        29.66 o                         
  11   4   2       1069.18       1058.99        30.18 o                         
  12   4   2       1695.09       1750.14        44.73 o                         
  13   4   2        903.50        882.31        36.37 o                         
  14   4   2       3273.60       3273.61        66.26 o                         
  15   4   2          3.65         27.65        20.34 o                         
  16   4   2       2601.60       2597.33        62.59 o                         
  17   4   2       1171.10       1183.26        46.57 o                         
  18   4   2        262.14        282.35        31.16 o                         
 -18   5   2        380.33        399.43        33.72 o                         
 -17   5   2        184.84        176.56        28.86 o                         
 -16   5   2        724.92        785.08        38.75 o                         
 -15   5   2       4607.77       4369.88        79.30 o                         
 -14   5   2         14.53         32.42        19.02 o                         
 -13   5   2       5967.16       5747.56        89.04 o                         
 -12   5   2       1615.13       1569.89        42.58 o                         
 -11   5   2        900.75        888.74        31.60 o                         
 -10   5   2       2507.28       2488.52        39.43 o                         
  -9   5   2        145.51        121.61        18.73 o                         
  -8   5   2       7900.85       7740.85        88.11 o                         
  -7   5   2       2930.91       3010.93        40.79 o                         
  -6   5   2       3397.78       3419.34        43.27 o                         
  -5   5   2       7612.10       7761.14        77.54 o                         
  -4   5   2       2359.06       2425.82        33.55 o                         
  -3   5   2       8434.62       9360.62        88.81 o                         
  -2   5   2      14741.55      16131.14       142.28 o                         
  -1   5   2       1226.30       1291.99        73.94 o                         
   0   5   2      44413.09      49947.77       491.03 o                         
   1   5   2      22949.10      26073.88       247.60 o                         
   2   5   2      13588.14      14127.34       143.05 o                         
   3   5   2      33206.16      35120.75       321.37 o                         
   4   5   2         34.09         73.55        11.21 o                         
   5   5   2      26783.02      26517.75       227.51 o                         
   6   5   2       4083.45       3904.56        47.88 o                         
   7   5   2      27580.10      27671.89       238.77 o                         
   8   5   2      22591.82      22140.91       196.23 o                         
   9   5   2       1642.44       1675.56        31.80 o                         
  10   5   2      20773.99      20349.98       350.91 o                         
  11   5   2       1396.05       1385.16        34.80 o                         
  12   5   2       6722.61       6616.86        97.46 o                         
  13   5   2       7294.17       7087.36       104.44 o                         
  14   5   2        482.54        476.91        30.95 o                         
  15   5   2       8883.97       8529.51       124.13 o                         
  16   5   2       1258.84       1239.73        46.44 o                         
  17   5   2       1435.31       1357.48        49.35 o                         
 -17   6   2       2128.81       2104.43        64.37 o                         
 -16   6   2        216.33        228.64        27.61 o                         
 -15   6   2       5657.05       5505.86       104.73 o                         
 -14   6   2       2011.53       2002.14        52.56 o                         
 -13   6   2       7564.34       7350.91       106.77 o                         
 -12   6   2      10169.46       9775.74       146.87 o                         
 -11   6   2        505.83        489.89        25.25 o                         
 -10   6   2      15782.00      15502.08       147.30 o                         
  -9   6   2        194.38        223.48        22.85 o                         
  -8   6   2      18598.65      18376.27       182.89 o                         
  -7   6   2       4632.35       4675.49        56.67 o                         
  -6   6   2      14779.11      14743.31       136.55 o                         
  -5   6   2      20827.87      21689.83       190.82 o                         
  -4   6   2        927.43        964.39        22.99 o                         
  -3   6   2      14240.76      15341.14       138.95 o                         
  -2   6   2        757.83        841.69        27.09 o                         
  -1   6   2        740.04        772.47        24.45 o                         
   0   6   2       3263.10       3578.24        51.93 o                         
   1   6   2       1599.56       1956.79        39.34 o                         
   2   6   2         36.90         42.41        11.60 o                         
   3   6   2       9201.47       9922.14       141.41 o                         
   4   6   2       2672.59       2934.95        40.31 o                         
   5   6   2       2506.19       2456.32        36.91 o                         
   6   6   2       4200.44       4254.14        53.04 o                         
   7   6   2       1183.64       1133.15        27.31 o                         
   8   6   2       5359.23       5662.12        73.87 o                         
   9   6   2         75.55         69.33        13.08 o                         
  10   6   2       7863.47       7667.12       119.00 o                         
  11   6   2       3087.70       3070.58        63.51 o                         
  12   6   2       2086.92       2053.62        51.31 o                         
  13   6   2       3011.57       2969.42        65.78 o                         
  14   6   2        173.88        197.66        26.30 o                         
  15   6   2       1120.65       1121.60        43.94 o                         
  16   6   2         88.88         79.29        35.72 o                         
  17   6   2        306.54        305.44        61.12 o                         
 -16   7   2       1007.53       1167.45        47.02 o                         
 -15   7   2         39.53        100.14        34.10 o                         
 -14   7   2       2132.11       2126.58        55.85 o                         
 -13   7   2        334.56        406.26        28.93 o                         
 -12   7   2       1137.44       1233.75        41.66 o                         
 -11   7   2       5682.05       5789.09        79.52 o                         
 -10   7   2         82.70        106.86        17.73 o                         
  -9   7   2       5182.09       5087.99        64.48 o                         
  -8   7   2         35.48         30.53        13.27 o                         
  -7   7   2       8602.05       8447.07       119.26 o                         
  -6   7   2        868.92        912.08        46.64 o                         
  -5   7   2       2513.18       2579.10        39.32 o                         
  -4   7   2       5798.35       6176.23        68.39 o                         
  -3   7   2         32.09         65.16        10.41 o                         
  -2   7   2       2385.11       2702.14        38.64 o                         
  -1   7   2        312.99        336.21        19.31 o                         
   0   7   2        365.75        397.53        20.70 o                         
   1   7   2       1947.76       2044.34        40.63 o                         
   2   7   2        467.89        491.75        23.53 o                         
   3   7   2        425.44        440.68        32.74 o                         
   4   7   2        712.91        783.30        45.96 o                         
   5   7   2       1072.02       1134.13        32.57 o                         
   6   7   2       1673.28       1691.49        40.98 o                         
   7   7   2        591.51        583.59        26.61 o                         
   8   7   2       2270.04       2174.71        44.66 o                         
   9   7   2       2709.40       2618.28        60.92 o                         
  10   7   2        215.24        211.35        23.12 o                         
  11   7   2       1549.31       1571.52        45.89 o                         
  12   7   2        352.24        352.11        37.19 o                         
  13   7   2        473.38        454.26        38.13 o                         
  14   7   2        137.47        135.52        37.06 o                         
  15   7   2        127.04        149.64        31.97 o                         
  16   7   2        131.64         76.39        31.42 o                         
 -15   8   2       2907.86       2887.89        93.71 o                         
 -14   8   2         39.19         71.44        27.57 o                         
 -13   8   2       5600.04       5509.24       169.87 o                         
 -12   8   2       3643.60       3518.62        81.00 o                         
 -11   8   2       1864.52       1823.02        49.44 o                         
 -10   8   2       8974.93       9109.02       100.51 o                         
  -9   8   2         18.64         19.07        13.61 o                         
  -8   8   2       6737.54       6655.27        87.58 o                         
  -7   8   2       1579.27       1596.24        34.33 o                         
  -6   8   2       7822.74       7814.13       107.30 o                         
  -5   8   2      10111.84      10438.50       119.71 o                         
  -4   8   2       1612.97       1607.37        37.86 o                         
  -3   8   2      11790.78      12738.38       139.87 o                         
  -2   8   2        632.60        759.45        36.32 o                         
  -1   8   2       9481.93      10005.51       116.10 o                         
   0   8   2       6200.50       6641.19        86.75 o                         
   1   8   2       1420.05       1438.69        64.44 o                         
   2   8   2       9158.69       9280.63       110.63 o                         
   3   8   2       1274.11       1413.65        42.76 o                         
   4   8   2        644.75        664.73        28.20 o                         
   5   8   2       1687.54       1732.61        40.73 o                         
   6   8   2        285.21        288.90        21.27 o                         
   7   8   2        880.01        916.03        32.33 o                         
   8   8   2        522.53        601.22        28.98 o                         
   9   8   2       1189.58       1189.80        41.76 o                         
  10   8   2       4207.62       4190.08        68.49 o                         
  11   8   2          2.13          7.94        19.91 o                         
  12   8   2       3818.77       3868.09        89.91 o                         
  13   8   2        200.62        213.26        33.03 o                         
  14   8   2        800.03        799.16        49.76 o                         
 -14   9   2       1779.47       1757.01        79.36 o                         
 -13   9   2       4990.83       4798.32       132.90 o                         
 -12   9   2          0.95         34.32        31.91 o                         
 -11   9   2       5870.54       5681.02       114.28 o                         
 -10   9   2        834.74        822.45        40.65 o                         
  -9   9   2       2146.67       2022.54        89.60 o                         
  -8   9   2       1815.91       1733.92        50.81 o                         
  -7   9   2        268.65        352.40        44.04 o                         
  -6   9   2       3481.72       3415.84        83.54 o                         
  -5   9   2        187.96        136.69        72.65 o                         
  -4   9   2        589.50        579.37        38.13 o                         
  -3   9   2       1090.75       1102.83        47.07 o                         
  -2   9   2         34.66         36.16        18.55 o                         
  -1   9   2        115.76        142.50        22.01 o                         
   0   9   2       1913.97       2006.61        52.37 o                         
   1   9   2          5.99         29.43        15.47 o                         
   2   9   2        545.04        587.03        28.46 o                         
   3   9   2       4833.61       4991.23        74.01 o                         
   4   9   2         95.41        133.01        18.85 o                         
   5   9   2      10422.26      10624.27       126.77 o                         
   6   9   2        710.85        729.52        31.95 o                         
   7   9   2       8396.27       8551.01       122.21 o                         
   8   9   2       3823.29       3882.07        67.10 o                         
   9   9   2       2161.98       2211.64        54.51 o                         
  10   9   2       6150.99       6062.96        89.58 o                         
  11   9   2          3.03         28.08        22.01 o                         
  12   9   2       3752.74       3700.64        90.49 o                         
  13   9   2        346.22        331.20        38.40 o                         
 -12  10   2       1492.10       1546.71        77.93 o                         
 -11  10   2       1182.14       1246.40        56.88 o                         
 -10  10   2       1171.54       1042.37        45.93 o                         
  -9  10   2       5038.00       4919.73       107.35 o                         
  -8  10   2        138.10        157.49        45.40 o                         
  -7  10   2       2577.81       2570.89        64.11 o                         
  -6  10   2       4073.12       3897.58        78.93 o                         
  -5  10   2         25.22         -9.05        51.56 o                         
  -4  10   2       4314.27       4326.26        85.76 o                         
  -3  10   2        913.86        891.97        70.22 o                         
  -2  10   2       2037.22       1988.12        56.58 o                         
  -1  10   2       5937.36       6249.25       120.25 o                         
   0  10   2        662.95        636.51        42.73 o                         
   1  10   2       6481.90       7011.22       130.41 o                         
   2  10   2       6428.90       6501.31       124.22 o                         
   3  10   2       1277.09       1372.04        55.86 o                         
   4  10   2       7865.08       8304.50       146.74 o                         
   5  10   2         14.25         -7.30        20.15 o                         
   6  10   2      10156.35      10167.13       146.89 o                         
   7  10   2       4882.60       4866.97        91.18 o                         
   8  10   2       3570.73       3469.01        76.04 o                         
   9  10   2      11282.48      10961.50       156.85 o                         
  10  10   2        332.99        367.57        38.63 o                         
  11  10   2       8202.86       8131.09       150.63 o                         
 -10  11   2         21.54         -8.87        26.78 o                         
  -9  11   2       3829.40       3954.61        84.50 o                         
  -8  11   2       2037.06       1946.04        59.19 o                         
  -7  11   2       2403.90       2313.20        63.37 o                         
  -6  11   2       4649.37       4512.43       108.12 o                         
  -5  11   2        281.77        285.94        30.65 o                         
  -4  11   2       4652.91       4588.59        89.92 o                         
  -3  11   2       4133.63       4190.90        85.57 o                         
  -2  11   2       2424.22       2454.86        65.70 o                         
  -1  11   2       6696.89       7001.35       117.06 o                         
   0  11   2        251.07        217.65        30.17 o                         
   1  11   2       6549.45       6694.50       113.87 o                         
   2  11   2       2798.03       2779.66        69.35 o                         
   3  11   2       3368.51       3505.61        78.45 o                         
   4  11   2       3000.02       3077.50        73.16 o                         
   5  11   2        383.45        392.20        33.65 o                         
   6  11   2       1671.84       1698.39        55.84 o                         
   7  11   2        231.39        261.76        30.19 o                         
   8  11   2       1185.28       1099.04        48.51 o                         
   9  11   2       1012.87        977.82        53.34 o                         
  -6  12   2        616.03        710.38        42.83 o                         
  -5  12   2        422.71        505.01        37.94 o                         
  -4  12   2        911.02        829.40        44.55 o                         
  -3  12   2        357.29        430.75        35.61 o                         
  -2  12   2       1936.61       1902.45        60.57 o                         
  -1  12   2         36.74         30.52        25.02 o                         
   0  12   2       2631.95       2665.61        70.90 o                         
   1  12   2        238.56        298.84        32.90 o                         
   2  12   2       1736.00       1699.94        68.86 o                         
   3  12   2        262.51        264.39        38.98 o                         
   4  12   2        757.16        746.83        51.50 o                         
   5  12   2        563.10        555.00        52.06 o                         
   6  12   2          8.64         -5.30        31.89 o                         
 -20   1   3        204.25        247.03        31.01 o                         
 -19   1   3         36.75         73.80        24.64 o                         
 -18   1   3        185.79        272.60        28.65 o                         
 -17   1   3        396.43        439.38        31.08 o                         
 -16   1   3        133.70        157.69        23.35 o                         
 -15   1   3        478.24        554.32        30.42 o                         
 -14   1   3         36.82         74.17        17.95 o                         
 -13   1   3        339.95        386.73        26.08 o                         
 -12   1   3         35.02         70.74        15.52 o                         
 -11   1   3          2.27         22.96        12.89 o                         
 -10   1   3        153.06        183.16        16.06 o                         
  -9   1   3        102.88        171.09        14.65 o                         
  -8   1   3         75.01        103.87         8.47 o                         
  -7   1   3       3607.02       3636.25        38.82 o                         
  -6   1   3        179.41        217.55        11.17 o                         
  -5   1   3       6131.80       5970.44        55.99 o                         
  -4   1   3       7516.94       7545.25        67.70 o                         
  -3   1   3       8577.46       8641.96        82.53 o                         
  -2   1   3      37612.63      40182.79       387.44 o                         
  -1   1   3       2305.57       2802.17        76.83 o                         
   0   1   3      73214.44      76100.08       691.33 o                         
   1   1   3        382.15        432.80        33.87 o                         
   2   1   3       6522.51       6404.42        68.46 o                         
   3   1   3         76.65         85.45        10.55 o                         
   4   1   3       9936.94       9366.24       129.92 o                         
   5   1   3      30220.40      30591.41       254.34 o                         
   6   1   3       2036.52       1995.36        28.14 o                         
   7   1   3      35361.48      36041.80       327.50 o                         
   8   1   3       1771.70       1784.21        28.76 o                         
   9   1   3       5846.94       5420.49        57.75 o                         
  10   1   3       3885.58       3747.80        44.81 o                         
  11   1   3        756.33        733.16        29.66 o                         
  12   1   3       3934.93       3667.51        64.90 o                         
  13   1   3        285.01        328.90        24.39 o                         
  14   1   3        921.91        878.41        36.00 o                         
  15   1   3        373.69        373.14        38.74 o                         
  16   1   3        197.50        168.84        29.35 o                         
  17   1   3        767.13        754.37        38.60 o                         
  18   1   3        833.95        922.91        43.21 o                         
 -19   2   3       1788.34       1827.72        56.42 o                         
 -18   2   3       3829.31       3793.49        77.56 o                         
 -17   2   3        325.96        266.87        27.54 o                         
 -16   2   3      10479.76      10119.90       137.69 o                         
 -15   2   3       8855.64       8641.40       120.22 o                         
 -14   2   3       6848.17       6531.46        96.29 o                         
 -13   2   3      23259.26      22079.71       285.73 o                         
 -12   2   3        350.37        429.72        39.55 o                         
 -11   2   3      25238.41      23336.43       287.50 o                         
 -10   2   3      10283.02       9499.48       130.76 o                         
  -9   2   3      22594.13      21091.45       181.95 o                         
  -8   2   3      38743.89      37034.98       307.55 o                         
  -7   2   3       2015.46       1910.02        33.49 o                         
  -6   2   3      43493.32      41515.39       341.62 o                         
  -5   2   3       8858.44       9005.06        81.65 o                         
  -4   2   3       9504.95       9271.69        95.82 o                         
  -3   2   3      46353.14      47780.96       478.24 o                         
  -2   2   3        667.70        716.92        19.68 o                         
  -1   2   3      35477.91      37701.31       426.64 o                         
   0   2   3      31287.89      32379.45       543.04 o                         
   1   2   3       3406.70       3591.36        79.51 o                         
   2   2   3      17980.33      17476.16       148.23 o                         
   3   2   3       5375.69       4916.32        48.66 o                         
   4   2   3       9301.76       8833.89        81.06 o                         
   5   2   3      38538.41      37208.22       307.61 o                         
   6   2   3       1011.81       1091.28        20.34 o                         
   7   2   3      51934.80      51760.65       425.51 o                         
   8   2   3      10153.26       9917.06        94.29 o                         
   9   2   3      10081.67       9815.63       102.99 o                         
  10   2   3      11052.47      10613.22       102.33 o                         
  11   2   3        258.13        273.01        22.60 o                         
  12   2   3      12196.53      11473.93       143.25 o                         
  13   2   3         53.88         90.46        18.98 o                         
  14   2   3       4993.51       4691.73        80.69 o                         
  15   2   3       3730.27       3619.17        71.39 o                         
  16   2   3        314.94        307.44        28.50 o                         
  17   2   3       1803.38       1670.56        63.77 o                         
  18   2   3         34.08         16.99        22.46 o                         
 -19   3   3       1685.71       1804.78        56.87 o                         
 -18   3   3       1194.56       1254.72        47.11 o                         
 -17   3   3       6518.18       6311.36       102.73 o                         
 -16   3   3        185.96        227.69        25.06 o                         
 -15   3   3       5231.42       5017.48        84.02 o                         
 -14   3   3       5418.31       5178.18        82.97 o                         
 -13   3   3        161.50        140.43        19.13 o                         
 -12   3   3      12989.10      12168.71       147.41 o                         
 -11   3   3        403.65        395.78        18.72 o                         
 -10   3   3      10569.25      10004.58       106.46 o                         
  -9   3   3       9887.89       9179.34        88.51 o                         
  -8   3   3       1654.04       1569.62        26.04 o                         
  -7   3   3      22467.93      21407.88       216.34 o                         
  -6   3   3      10334.81      10629.00       116.29 o                         
  -5   3   3      17023.12      16906.31       146.01 o                         
  -4   3   3      40548.20      41646.29       341.65 o                         
  -3   3   3       1367.51       1400.21        20.94 o                         
  -2   3   3      41399.25      43942.00       375.44 o                         
  -1   3   3      23317.88      25769.87       314.23 o                         
   0   3   3      15451.12      16082.04       171.46 o                         
   1   3   3      50648.27      54516.75       539.69 o                         
   2   3   3       1401.55       1539.51        33.24 o                         
   3   3   3      13793.96      13533.62       145.05 o                         
   4   3   3      16220.45      16441.35       143.24 o                         
   5   3   3       6330.65       6377.16        69.32 o                         
   6   3   3       7817.06       7405.20        73.26 o                         
   7   3   3        214.85        228.39        11.88 o                         
   8   3   3       4135.08       3860.89        46.79 o                         
   9   3   3       4040.04       3772.51        46.99 o                         
  10   3   3        422.82        485.37        25.43 o                         
  11   3   3      12079.12      11684.61       125.99 o                         
  12   3   3        924.52        840.97        33.86 o                         
  13   3   3       3341.40       3167.15        62.62 o                         
  14   3   3       3420.22       3180.99        65.21 o                         
  15   3   3          3.24        -24.26        17.58 o                         
  16   3   3       2891.32       2848.36        71.70 o                         
  17   3   3        641.64        721.52        38.64 o                         
  18   3   3        729.13        741.68        40.82 o                         
 -19   4   3        224.41        262.84        31.23 o                         
 -18   4   3        372.40        455.29        33.88 o                         
 -17   4   3       1046.13       1124.88        44.18 o                         
 -16   4   3        249.99        284.19        27.75 o                         
 -15   4   3       2580.35       2425.38        56.24 o                         
 -14   4   3        105.01        106.19        20.02 o                         
 -13   4   3       3964.65       3719.88        66.55 o                         
 -12   4   3        424.10        406.82        24.42 o                         
 -11   4   3       5127.93       4916.66        65.06 o                         
 -10   4   3        176.85        181.97        17.91 o                         
  -9   4   3       6517.08       6241.12        73.15 o                         
  -8   4   3       4651.49       4322.58        50.44 o                         
  -7   4   3       7371.85       7124.10        72.16 o                         
  -6   4   3       5817.20       5749.07        60.07 o                         
  -5   4   3       5733.91       5582.31        57.83 o                         
  -4   4   3      13066.66      13393.86       119.59 o                         
  -3   4   3        364.44        494.58        17.44 o                         
  -2   4   3       9905.84      10854.74       110.31 o                         
  -1   4   3        344.21        345.79        15.56 o                         
   0   4   3       1227.33       1260.78        29.33 o                         
   1   4   3       3187.04       3560.55        46.84 o                         
   2   4   3        342.20        411.62        17.20 o                         
   3   4   3       1028.84       1065.76        19.93 o                         
   4   4   3       6001.71       5986.47        61.54 o                         
   5   4   3       4922.58       5132.26        55.47 o                         
   6   4   3       4240.92       4119.12        48.17 o                         
   7   4   3      13515.14      13500.57       124.86 o                         
   8   4   3       2319.11       2542.71        37.37 o                         
   9   4   3      12821.88      12187.29       116.81 o                         
  10   4   3        556.51        603.85        21.65 o                         
  11   4   3      14759.53      14291.81       166.21 o                         
  12   4   3       2076.17       2082.21        56.71 o                         
  13   4   3       5717.27       5583.15        88.94 o                         
  14   4   3       6059.69       5906.93        94.86 o                         
  15   4   3       1211.69       1212.76        43.82 o                         
  16   4   3       4194.44       4160.72        80.87 o                         
  17   4   3         10.85         11.44        22.69 o                         
  18   4   3       2964.68       3142.30        73.89 o                         
 -18   5   3        183.02        191.74        32.09 o                         
 -17   5   3         12.52          8.45        20.68 o                         
 -16   5   3        486.05        487.49        32.66 o                         
 -15   5   3        422.60        468.44        30.85 o                         
 -14   5   3        251.68        284.74        25.79 o                         
 -13   5   3       1101.34       1197.45        39.78 o                         
 -12   5   3        152.31        158.61        20.18 o                         
 -11   5   3         71.44         64.37        14.11 o                         
 -10   5   3        837.78        804.76        46.82 o                         
  -9   5   3       1581.42       1552.60        30.27 o                         
  -8   5   3       1789.04       1694.52        46.26 o                         
  -7   5   3         94.10        117.30        11.57 o                         
  -6   5   3       2696.89       2518.11        35.77 o                         
  -5   5   3         86.95        139.28        10.55 o                         
  -4   5   3       7970.61       8238.70        88.90 o                         
  -3   5   3        638.41        736.60        25.01 o                         
  -2   5   3      14962.74      16279.79       161.29 o                         
  -1   5   3        167.08        178.51        18.64 o                         
   0   5   3      11199.33      11946.53       123.67 o                         
   1   5   3        881.34        919.47        25.02 o                         
   2   5   3       6085.43       6339.50        75.01 o                         
   3   5   3       3511.98       3415.36        49.01 o                         
   4   5   3       2690.75       2516.59        36.37 o                         
   5   5   3       2832.73       2845.75        38.29 o                         
   6   5   3        705.83        730.57        20.79 o                         
   7   5   3       1001.85       1078.80        25.07 o                         
   8   5   3        339.71        357.30        17.32 o                         
   9   5   3        445.65        523.19        20.69 o                         
  10   5   3         35.78         37.73        13.27 o                         
  11   5   3       1143.31       1072.10        31.81 o                         
  12   5   3        657.58        637.62        31.73 o                         
  13   5   3        275.14        310.62        29.49 o                         
  14   5   3        742.49        780.08        37.13 o                         
  15   5   3          3.07          1.37        19.86 o                         
  16   5   3         42.85         40.50        28.25 o                         
  17   5   3         11.25        -41.80        21.00 o                         
 -17   6   3          1.03         43.22        24.82 o                         
 -16   6   3         16.00         46.69        23.61 o                         
 -15   6   3        296.37        407.55        30.68 o                         
 -14   6   3         47.88        135.79        27.29 o                         
 -13   6   3         67.02        157.39        22.77 o                         
 -12   6   3        198.50        317.70        29.78 o                         
 -11   6   3       2483.10       2458.54        52.01 o                         
 -10   6   3        118.62        171.28        19.68 o                         
  -9   6   3         82.06        102.15        22.52 o                         
  -8   6   3       2583.40       2588.78        62.45 o                         
  -7   6   3        383.20        435.68        26.08 o                         
  -6   6   3        230.03        243.77        15.57 o                         
  -5   6   3        210.77        232.57        23.02 o                         
  -4   6   3       4390.50       4548.68        52.71 o                         
  -3   6   3         52.61         70.36        11.15 o                         
  -2   6   3        988.80        945.92        26.00 o                         
  -1   6   3       6040.47       6420.38       107.97 o                         
   0   6   3          1.51         16.79        18.59 o                         
   1   6   3       3234.84       3439.67        98.52 o                         
   2   6   3        353.81        411.33        20.90 o                         
   3   6   3       6181.31       6333.10        78.38 o                         
   4   6   3       4189.46       4254.71        51.10 o                         
   5   6   3       1354.72       1403.52        30.03 o                         
   6   6   3       2267.82       2267.69        36.48 o                         
   7   6   3          3.22         63.56        13.13 o                         
   8   6   3       1629.46       1675.01        33.17 o                         
   9   6   3        957.97        990.63        27.71 o                         
  10   6   3       2533.01       2497.62        60.65 o                         
  11   6   3       2829.19       2840.74        51.65 o                         
  12   6   3        291.26        339.26        26.99 o                         
  13   6   3       1761.45       1737.82        49.58 o                         
  14   6   3       1871.08       1911.59        60.75 o                         
  15   6   3        250.45        257.06        33.76 o                         
  16   6   3       1930.40       1951.80        67.93 o                         
 -16   7   3          1.93         35.44        23.58 o                         
 -15   7   3       4492.89       4472.70       105.94 o                         
 -14   7   3       2299.93       2228.69        56.41 o                         
 -13   7   3       2583.66       2574.57        58.71 o                         
 -12   7   3       6315.59       6160.26       107.92 o                         
 -11   7   3        607.33        626.33        29.10 o                         
 -10   7   3      10768.38      10596.83       110.28 o                         
  -9   7   3      15034.48      14978.87       157.12 o                         
  -8   7   3         93.60        133.88        14.78 o                         
  -7   7   3      17399.97      17362.76       160.65 o                         
  -6   7   3      10214.38      10192.06       102.25 o                         
  -5   7   3       8763.61       8661.96        88.93 o                         
  -4   7   3      24628.63      25376.31       221.71 o                         
  -3   7   3       2177.35       2248.59        63.15 o                         
  -2   7   3      50992.47      54454.93       502.65 o                         
  -1   7   3       4886.10       5308.80        83.43 o                         
   0   7   3      23716.38      25425.17       253.17 o                         
   1   7   3      26759.86      28012.29       272.63 o                         
   2   7   3       3280.77       3164.29        86.73 o                         
   3   7   3      36377.67      37614.49       357.42 o                         
   4   7   3        939.22       1069.40        71.57 o                         
   5   7   3      16285.54      16356.21       171.78 o                         
   6   7   3      12787.07      12728.14       140.34 o                         
   7   7   3        260.98        307.63        21.13 o                         
   8   7   3       9331.38       9256.55       111.21 o                         
   9   7   3        771.40        815.42        31.65 o                         
  10   7   3       1318.83       1366.09        37.92 o                         
  11   7   3       2824.21       2790.70        69.62 o                         
  12   7   3        281.88        263.13        36.98 o                         
  13   7   3       2233.89       2134.33        67.17 o                         
  14   7   3       3769.47       3567.87        88.65 o                         
  15   7   3          7.73         22.96        34.41 o                         
 -15   8   3         43.86         78.85        39.85 o                         
 -14   8   3        924.01        929.68        60.50 o                         
 -13   8   3       2235.42       2379.57        68.44 o                         
 -12   8   3        101.58        130.36        23.09 o                         
 -11   8   3       1731.58       1722.06        48.92 o                         
 -10   8   3       1945.97       1931.54        44.82 o                         
  -9   8   3         96.93        102.70        18.19 o                         
  -8   8   3       5127.70       5118.11        98.87 o                         
  -7   8   3       1820.66       1830.39        41.34 o                         
  -6   8   3       4002.36       4027.08        62.42 o                         
  -5   8   3       6211.92       6270.91        82.82 o                         
  -4   8   3        893.89        828.84        29.86 o                         
  -3   8   3      14775.85      15285.74       162.67 o                         
  -2   8   3       1391.62       1378.66        60.24 o                         
  -1   8   3       9220.83       9607.95       113.21 o                         
   0   8   3      13053.58      14019.02       169.96 o                         
   1   8   3       3836.52       4007.33        77.69 o                         
   2   8   3      11341.50      11728.86       133.14 o                         
   3   8   3        368.27        354.09        22.70 o                         
   4   8   3       8191.39       8370.26       103.62 o                         
   5   8   3       2086.67       2173.05        46.34 o                         
   6   8   3        257.40        299.55        21.92 o                         
   7   8   3       1335.14       1384.98        38.66 o                         
   8   8   3        819.52        802.77        32.44 o                         
   9   8   3        178.12        204.53        21.67 o                         
  10   8   3       1778.04       1832.11        45.47 o                         
  11   8   3        411.66        432.62        31.64 o                         
  12   8   3       1186.37       1234.05        55.33 o                         
  13   8   3       3726.37       3691.63        90.99 o                         
  14   8   3          1.06         -4.71        38.68 o                         
 -14   9   3        129.63        121.65        39.81 o                         
 -13   9   3         41.70         57.32        57.32 o                         
 -12   9   3        662.13        749.89        57.52 o                         
 -11   9   3         10.34         14.14        36.54 o                         
 -10   9   3       1407.35       1310.36        46.82 o                         
  -9   9   3       1823.14       1520.56        76.68 o                         
  -8   9   3        635.62        596.85        34.36 o                         
  -7   9   3        847.16        776.80        47.62 o                         
  -6   9   3        206.96        163.20        54.13 o                         
  -5   9   3       1243.92       1125.96        40.42 o                         
  -4   9   3        737.70        690.60        29.31 o                         
  -3   9   3       3174.01       3180.92        55.67 o                         
  -2   9   3       1307.08       1289.77        36.76 o                         
  -1   9   3       1219.68       1218.27        36.10 o                         
   0   9   3       1248.35       1239.27        36.38 o                         
   1   9   3        300.15        322.96        22.42 o                         
   2   9   3       5150.82       5220.82        76.63 o                         
   3   9   3       2808.25       2826.69        54.07 o                         
   4   9   3        807.67        892.13        33.58 o                         
   5   9   3       5862.68       5744.76        83.22 o                         
   6   9   3         97.89        106.07        18.88 o                         
   7   9   3       1737.56       1810.99        45.34 o                         
   8   9   3        698.55        737.97        33.75 o                         
   9   9   3       1200.30       1225.67        45.64 o                         
  10   9   3       2260.60       2356.64        53.81 o                         
  11   9   3         24.50         16.46        21.75 o                         
  12   9   3       2848.48       2842.69        80.25 o                         
  13   9   3        713.48        798.08        50.23 o                         
 -12  10   3         17.77         18.11        46.84 o                         
 -11  10   3       2427.94       2374.51        89.11 o                         
 -10  10   3          2.61        -41.48        20.76 o                         
  -9  10   3       3184.55       3157.50        71.52 o                         
  -8  10   3        639.99        621.20        37.27 o                         
  -7  10   3        569.39        526.78        50.45 o                         
  -6  10   3       1308.79       1195.81        74.33 o                         
  -5  10   3          4.53         36.53        26.47 o                         
  -4  10   3       1646.51       1550.56        56.21 o                         
  -3  10   3         68.05         25.19        29.26 o                         
  -2  10   3        753.86        705.14        36.14 o                         
  -1  10   3        144.39        144.35        22.71 o                         
   0  10   3          5.00         -8.58        17.21 o                         
   1  10   3        101.77        107.32        21.79 o                         
   2  10   3        324.88        340.89        28.67 o                         
   3  10   3         68.90         63.43        24.01 o                         
   4  10   3        718.70        758.18        37.84 o                         
   5  10   3        786.79        765.88        38.94 o                         
   6  10   3        131.08        156.70        24.68 o                         
   7  10   3       1391.08       1412.37        57.80 o                         
   8  10   3          0.75         56.42        22.65 o                         
   9  10   3       1978.37       1965.62        58.39 o                         
  10  10   3        770.99        979.45        64.69 o                         
  11  10   3       2049.37       2230.67       120.23 o                         
 -10  11   3        564.29        611.15        46.25 o                         
  -9  11   3         17.40         12.16        22.73 o                         
  -8  11   3        926.19        978.53        45.87 o                         
  -7  11   3         69.80         91.80        25.01 o                         
  -6  11   3       1164.46       1216.83        49.22 o                         
  -5  11   3         27.19         26.90        24.72 o                         
  -4  11   3        576.33        621.90        37.71 o                         
  -3  11   3        735.73        743.06        40.84 o                         
  -2  11   3        490.83        682.44        39.17 o                         
  -1  11   3       1061.95       1072.59        52.95 o                         
   0  11   3          5.91         65.52        42.55 o                         
   1  11   3        951.72       1004.22        52.17 o                         
   2  11   3         84.16        115.60        30.54 o                         
   3  11   3         69.53         30.60        34.43 o                         
   4  11   3        765.24        811.78        62.26 o                         
   5  11   3        612.46        604.52        43.89 o                         
   6  11   3         22.62          6.68        24.74 o                         
   7  11   3        351.08        368.72        37.66 o                         
   8  11   3        197.78        215.79        34.07 o                         
   9  11   3          0.52         -6.33        24.41 o                         
  -6  12   3      10582.52      10266.78       181.48 o                         
  -5  12   3       3874.46       3851.23       100.01 o                         
  -4  12   3       3833.45       3844.35       100.25 o                         
  -3  12   3       9005.50       9181.57       168.38 o                         
  -2  12   3        108.58        151.44        33.52 o                         
  -1  12   3       8788.96       8854.48       164.65 o                         
   0  12   3       4636.69       4858.53       114.07 o                         
   1  12   3        599.47        637.83        47.50 o                         
   2  12   3      10094.09      10182.11       181.84 o                         
   3  12   3        563.99        672.40        48.70 o                         
   4  12   3       6442.14       6296.68       133.95 o                         
   5  12   3       3820.76       3715.35        98.95 o                         
 -20   0   4       3060.91       2931.43       101.30 o                         
 -19   0   4         81.21        114.76        36.54 o                         
 -18   0   4       3962.72       4062.39       250.95 o                         
 -17   0   4       1780.17       1723.22        70.11 o                         
 -16   0   4       2265.32       2180.37        75.58 o                         
 -15   0   4       1982.44       1891.82        68.02 o                         
 -14   0   4       2064.42       1938.58        66.59 o                         
 -13   0   4       3452.33       3158.88        85.28 o                         
 -12   0   4        565.66        467.78        35.08 o                         
 -11   0   4       5104.15       5038.66       103.80 o                         
 -10   0   4       1519.18       1552.04        49.86 o                         
  -9   0   4        469.33        471.41        20.82 o                         
  -8   0   4        580.16        531.00        19.05 o                         
  -7   0   4         15.94         52.40         8.57 o                         
  -6   0   4       6056.60       5955.44       117.39 o                         
  -5   0   4       4427.35       4492.42        63.99 o                         
  -4   0   4         19.36        -12.85        10.34 o                         
  -3   0   4       1462.88       1468.12        27.35 o                         
  -2   0   4      11213.23      11162.74       293.15 o                         
  -1   0   4        468.97        499.11        30.76 o                         
   0   0   4       1472.56       1593.24        56.88 o                         
   1   0   4       2944.50       3386.09        93.91 o                         
   2   0   4      11329.98      11577.29       142.56 o                         
   3   0   4        113.86        236.27        23.77 o                         
   4   0   4       6431.41       6055.91       133.33 o                         
   5   0   4       1063.90       1178.54        35.89 o                         
   6   0   4         27.24         47.07         9.88 o                         
   7   0   4        881.84       1106.02        30.08 o                         
   8   0   4       6887.43       6757.15        97.21 o                         
   9   0   4       1642.43       1579.09        37.23 o                         
  10   0   4       1812.85       1858.11        42.44 o                         
  11   0   4       5579.77       5351.69       113.57 o                         
  12   0   4       1772.29       1764.08        63.69 o                         
  13   0   4       1902.85       1756.56        69.90 o                         
  14   0   4       1181.93       1136.52        56.32 o                         
  15   0   4       5050.56       4875.95       120.50 o                         
  16   0   4        104.21        103.23        35.65 o                         
  17   0   4       2372.05       2397.53        87.39 o                         
  18   0   4        948.50        975.53        63.48 o                         
 -20   1   4       1112.16       1087.21        46.56 o                         
 -19   1   4        265.27        316.13        31.25 o                         
 -18   1   4       2700.10       2632.19        63.39 o                         
 -17   1   4        136.36        178.83        24.98 o                         
 -16   1   4       2393.62       2285.59        55.02 o                         
 -15   1   4       1492.09       1499.27        43.84 o                         
 -14   1   4          7.35         18.49        17.96 o                         
 -13   1   4       3029.88       2819.32        55.04 o                         
 -12   1   4       3614.66       3417.74        74.26 o                         
 -11   1   4       1101.65        942.56        30.19 o                         
 -10   1   4       5764.77       5133.97        63.45 o                         
  -9   1   4       1539.04       1456.69        22.21 o                         
  -8   1   4      13792.26      13465.28       119.55 o                         
  -7   1   4      11295.82      10121.24        91.81 o                         
  -6   1   4       5228.55       5097.31        50.73 o                         
  -5   1   4      49952.34      47555.15       391.02 o                         
  -4   1   4       2514.91       2543.20        44.18 o                         
  -3   1   4      37425.13      36596.31       304.58 o                         
  -2   1   4      19952.11      20147.26       173.76 o                         
  -1   1   4       9152.51       9619.91       134.33 o                         
   0   1   4      17448.57      17525.62       291.98 o                         
   1   1   4       5832.58       5851.04        55.00 o                         
   2   1   4      28041.29      28553.11       237.17 o                         
   3   1   4       8468.78       8205.87        77.74 o                         
   4   1   4       1621.98       1573.34        22.88 o                         
   5   1   4      10448.86       9793.62        89.85 o                         
   6   1   4         72.15        153.62        16.75 o                         
   7   1   4       6273.16       6024.31        62.16 o                         
   8   1   4      13712.42      13456.90       122.81 o                         
   9   1   4        390.55        457.49        17.38 o                         
  10   1   4      13273.77      12913.10       179.23 o                         
  11   1   4       4317.42       4011.82        67.15 o                         
  12   1   4       1185.71       1152.98        37.42 o                         
  13   1   4       2818.08       2618.13        56.30 o                         
  14   1   4        330.52        308.78        26.44 o                         
  15   1   4       3616.11       3501.78        71.01 o                         
  16   1   4       1398.09       1467.82        48.17 o                         
  17   1   4        331.91        383.31        32.06 o                         
  18   1   4       3651.09       3668.39        79.56 o                         
 -19   2   4       2556.51       2619.73        66.21 o                         
 -18   2   4       1812.44       1803.85        54.31 o                         
 -17   2   4        260.36        300.46        28.47 o                         
 -16   2   4       3688.57       3792.48        73.16 o                         
 -15   2   4         34.87        132.73        33.11 o                         
 -14   2   4       7098.75       6700.50        98.03 o                         
 -13   2   4        775.94       1069.16        66.79 o                         
 -12   2   4       4876.18       4630.79        72.33 o                         
 -11   2   4       8802.49       8397.86       107.44 o                         
 -10   2   4         44.78         71.99        11.05 o                         
  -9   2   4      13405.44      12679.49       115.22 o                         
  -8   2   4        350.11        372.68        23.55 o                         
  -7   2   4      11496.28      10894.26        99.15 o                         
  -6   2   4       5323.25       4925.66        50.54 o                         
  -5   2   4       1191.73       1183.89        19.68 o                         
  -4   2   4      17549.22      17917.20       159.40 o                         
  -3   2   4      13031.05      13573.68       140.96 o                         
  -2   2   4         94.37         55.64        14.04 o                         
  -1   2   4      17319.12      17989.57       187.36 o                         
   0   2   4         96.07        124.99        14.93 o                         
   1   2   4       2380.09       2129.14        39.91 o                         
   2   2   4      16031.76      15685.82       135.01 o                         
   3   2   4       5141.23       4981.28        81.70 o                         
   4   2   4      28291.69      27764.51       232.89 o                         
   5   2   4       1325.21       1333.63        31.89 o                         
   6   2   4      13686.24      12879.10       116.67 o                         
   7   2   4       8030.83       7685.44        76.25 o                         
   8   2   4      12875.17      12724.15       128.33 o                         
   9   2   4      13731.26      13290.75       123.70 o                         
  10   2   4       1264.60       1371.01        26.81 o                         
  11   2   4      13998.12      13673.92       163.50 o                         
  12   2   4       2900.18       2897.83        58.35 o                         
  13   2   4       3279.38       3123.11        62.20 o                         
  14   2   4       1202.53       1191.50        41.22 o                         
  15   2   4          4.35         -6.70        18.82 o                         
  16   2   4        574.82        633.94        35.67 o                         
  17   2   4         27.68         -1.00        21.64 o                         
  18   2   4         74.04         63.21        24.22 o                         
 -19   3   4        377.98        459.64        38.25 o                         
 -18   3   4       1543.29       1472.05        49.83 o                         
 -17   3   4         83.72        155.95        25.60 o                         
 -16   3   4        967.17        979.66        43.79 o                         
 -15   3   4        545.17        574.27        34.71 o                         
 -14   3   4        699.49        733.13        33.26 o                         
 -13   3   4       3106.26       2978.23        57.83 o                         
 -12   3   4       6935.01       6661.03        93.46 o                         
 -11   3   4        248.08        229.94        15.38 o                         
 -10   3   4      14858.92      14207.18       130.18 o                         
  -9   3   4       7503.45       7440.93        75.09 o                         
  -8   3   4       3614.67       3495.86        42.20 o                         
  -7   3   4      25800.42      24247.53       206.73 o                         
  -6   3   4       2059.38       2177.37        36.80 o                         
  -5   3   4      59013.30      58483.52       508.32 o                         
  -4   3   4       8133.00       8281.41        77.38 o                         
  -3   3   4      48414.58      50070.95       411.48 o                         
  -2   3   4      39729.37      41927.32       345.87 o                         
  -1   3   4      10871.27      11269.86       126.94 o                         
   0   3   4      49233.36      52875.23       511.05 o                         
   1   3   4        158.69        244.32        18.06 o                         
   2   3   4      44822.04      47001.89       388.31 o                         
   3   3   4      16416.57      16868.35       146.59 o                         
   4   3   4      20574.23      21200.63       181.84 o                         
   5   3   4       5180.72       4881.27        52.84 o                         
   6   3   4         85.84        104.71        10.07 o                         
   7   3   4        754.13        713.02        19.69 o                         
   8   3   4       6241.46       6132.48        66.33 o                         
   9   3   4         55.81        106.26        13.44 o                         
  10   3   4       5508.19       5446.64        67.97 o                         
  11   3   4       3378.88       3275.99        57.10 o                         
  12   3   4        298.34        349.97        25.45 o                         
  13   3   4       2900.36       2768.67        59.49 o                         
  14   3   4        121.15        137.37        22.75 o                         
  15   3   4       3555.55       3558.63        72.57 o                         
  16   3   4       1580.68       1612.39        51.02 o                         
  17   3   4       2946.36       2946.44        69.50 o                         
  18   3   4       3524.07       3665.25        80.17 o                         
 -19   4   4        832.12        906.46        43.94 o                         
 -18   4   4        496.51        570.76        36.67 o                         
 -17   4   4       1821.29       1893.79        53.96 o                         
 -16   4   4        132.43        193.87        25.14 o                         
 -15   4   4       1314.10       1332.57        45.87 o                         
 -14   4   4       2716.63       2558.69        55.88 o                         
 -13   4   4        153.92        184.73        22.00 o                         
 -12   4   4       2491.71       2310.35        49.19 o                         
 -11   4   4        354.80        383.91        20.11 o                         
 -10   4   4        509.64        484.33        18.32 o                         
  -9   4   4       7216.70       6918.29        72.84 o                         
  -8   4   4       2751.48       2583.36        39.95 o                         
  -7   4   4       9508.00       9507.24        91.52 o                         
  -6   4   4      11112.70      10852.54       101.20 o                         
  -5   4   4         11.68         31.11         7.52 o                         
  -4   4   4      11504.17      11091.37       101.31 o                         
  -3   4   4      11684.70      12520.34       135.05 o                         
  -2   4   4      17087.10      17924.45       172.85 o                         
  -1   4   4      12875.88      13236.22       131.94 o                         
   0   4   4       2126.13       2228.95        65.81 o                         
   1   4   4      16143.68      16390.54       175.78 o                         
   2   4   4        815.34        855.89        24.07 o                         
   3   4   4       2743.49       2648.90        33.88 o                         
   4   4   4       9785.73       9875.07        93.42 o                         
   5   4   4          5.31         43.99        11.36 o                         
   6   4   4       4008.31       3979.10        47.80 o                         
   7   4   4       4554.71       4523.96        53.60 o                         
   8   4   4        368.06        380.02        16.98 o                         
   9   4   4       1372.72       1332.46        28.39 o                         
  10   4   4       1687.41       1643.23        31.85 o                         
  11   4   4        412.17        445.40        22.89 o                         
  12   4   4       4515.13       4341.22        85.42 o                         
  13   4   4        206.43        210.50        24.62 o                         
  14   4   4       4143.11       4000.30        75.64 o                         
  15   4   4        837.56        815.34        54.28 o                         
  16   4   4        617.16        628.17        36.93 o                         
  17   4   4       1786.50       1806.99        55.97 o                         
 -18   5   4        462.13        454.68        34.94 o                         
 -17   5   4        358.96        357.37        31.03 o                         
 -16   5   4       2567.92       2469.52        61.60 o                         
 -15   5   4         42.29         43.88        20.55 o                         
 -14   5   4       2739.98       2521.98        56.55 o                         
 -13   5   4       1910.64       1830.89        46.94 o                         
 -12   5   4       1503.99       1433.63        40.81 o                         
 -11   5   4       2853.73       2768.31        53.51 o                         
 -10   5   4         65.40         64.46        11.89 o                         
  -9   5   4       4329.10       4309.88        53.48 o                         
  -8   5   4          0.56         -1.89         9.04 o                         
  -7   5   4       3684.27       3534.16        45.11 o                         
  -6   5   4       2879.93       2912.23        39.33 o                         
  -5   5   4       3680.73       3550.49        43.43 o                         
  -4   5   4       3787.72       3909.77        46.17 o                         
  -3   5   4        132.61        231.05        12.66 o                         
  -2   5   4       1342.63       1502.98        29.42 o                         
  -1   5   4        268.92        275.24        15.18 o                         
   0   5   4        998.64        929.19        24.36 o                         
   1   5   4       1439.07       1547.72        31.22 o                         
   2   5   4       1605.84       1619.45        36.82 o                         
   3   5   4        729.70        722.50        23.15 o                         
   4   5   4       2667.10       2853.50        38.00 o                         
   5   5   4         87.14         85.47        10.10 o                         
   6   5   4       3434.11       3374.57        44.05 o                         
   7   5   4        124.15        112.97        12.04 o                         
   8   5   4       1291.24       1266.27        27.65 o                         
   9   5   4        169.29        201.75        15.63 o                         
  10   5   4          2.96          4.59        11.36 o                         
  11   5   4        794.41        840.33        29.22 o                         
  12   5   4        190.69        141.40        21.84 o                         
  13   5   4        611.16        566.43        36.93 o                         
  14   5   4        293.53        272.13        27.39 o                         
  15   5   4        105.96        107.02        24.19 o                         
  16   5   4        379.81        390.12        32.38 o                         
  17   5   4        946.81        875.88        42.91 o                         
 -17   6   4       2488.44       2483.48        84.15 o                         
 -16   6   4       4839.94       5003.41        93.23 o                         
 -15   6   4        732.80        731.25        37.26 o                         
 -14   6   4       8450.35       8169.19       117.49 o                         
 -13   6   4       1404.05       1375.12        43.01 o                         
 -12   6   4      10469.12       9977.37       115.95 o                         
 -11   6   4      10845.23      10680.44       135.06 o                         
 -10   6   4       4064.89       4024.56        54.09 o                         
  -9   6   4      16601.45      16046.69       149.99 o                         
  -8   6   4        249.42        292.73        16.78 o                         
  -7   6   4       8328.21       8247.09        85.57 o                         
  -6   6   4       6685.17       6824.18        72.91 o                         
  -5   6   4       1485.44       1623.75        28.80 o                         
  -4   6   4       6527.40       6816.38        71.14 o                         
  -3   6   4        897.95        883.58        25.78 o                         
  -2   6   4       2866.65       2912.03        45.53 o                         
  -1   6   4       9144.66       9538.23       105.99 o                         
   0   6   4       1520.94       1580.22        61.55 o                         
   1   6   4      21020.13      22270.14       219.05 o                         
   2   6   4      16589.70      16934.40       172.60 o                         
   3   6   4       1614.80       1718.06        62.90 o                         
   4   6   4      34105.64      34552.30       328.11 o                         
   5   6   4       4715.59       4872.60        57.51 o                         
   6   6   4      19366.10      19332.67       175.11 o                         
   7   6   4      13674.27      13468.78       129.39 o                         
   8   6   4       3940.44       3947.93        53.12 o                         
   9   6   4      16738.39      16503.49       156.12 o                         
  10   6   4         44.51        101.16        14.88 o                         
  11   6   4      13253.83      13066.36       167.28 o                         
  12   6   4        505.14        560.00        38.91 o                         
  13   6   4       3669.08       3533.24        84.85 o                         
  14   6   4       2115.43       2175.12        82.33 o                         
  15   6   4         74.82         56.86        27.67 o                         
  16   6   4       1015.40       1168.69        55.73 o                         
 -16   7   4        169.09        185.72        27.30 o                         
 -15   7   4       2380.16       2409.26        60.15 o                         
 -14   7   4         32.92          1.31        20.12 o                         
 -13   7   4       2741.00       2687.62        59.79 o                         
 -12   7   4        963.79        994.54        43.57 o                         
 -11   7   4        871.23        897.36        32.41 o                         
 -10   7   4       4008.29       3976.83        87.03 o                         
  -9   7   4          1.63         38.92        14.90 o                         
  -8   7   4       4567.43       4408.43        57.47 o                         
  -7   7   4       2984.59       3065.60        62.67 o                         
  -6   7   4        192.78        238.91        16.02 o                         
  -5   7   4       3030.37       3197.58        66.67 o                         
  -4   7   4         18.08         36.69        12.94 o                         
  -3   7   4        423.29        476.39        23.82 o                         
  -2   7   4        655.44        828.01        28.44 o                         
  -1   7   4        424.35        500.61        23.60 o                         
   0   7   4       5660.62       5833.70        76.58 o                         
   1   7   4        317.57        350.52        20.68 o                         
   2   7   4        966.83       1039.44        32.34 o                         
   3   7   4      10257.93      10501.04       119.93 o                         
   4   7   4         72.85         94.04        16.24 o                         
   5   7   4       9665.59       9726.46       113.91 o                         
   6   7   4       2977.98       3011.04        53.15 o                         
   7   7   4       5414.13       5517.88        77.29 o                         
   8   7   4       3531.67       3611.26        60.65 o                         
   9   7   4        160.05        189.91        20.13 o                         
  10   7   4       3643.34       3583.31        61.44 o                         
  11   7   4          0.31          6.80        21.53 o                         
  12   7   4       2241.07       2244.99        67.91 o                         
  13   7   4        138.17        166.87        31.93 o                         
  14   7   4        445.59        498.79        42.09 o                         
  15   7   4        805.10        816.37        50.59 o                         
 -15   8   4          0.73        -19.13        25.80 o                         
 -14   8   4       5011.26       4824.44       106.84 o                         
 -13   8   4       2058.63       1911.92        62.08 o                         
 -12   8   4       2899.15       2739.79        71.63 o                         
 -11   8   4       4351.05       4322.35        78.12 o                         
 -10   8   4        613.70        586.74        29.17 o                         
  -9   8   4       9560.88       9303.56       149.12 o                         
  -8   8   4       1089.25       1047.71        33.67 o                         
  -7   8   4       7491.10       7233.00        92.80 o                         
  -6   8   4      10025.85       9900.25       116.17 o                         
  -5   8   4          0.22         10.26        13.75 o                         
  -4   8   4       4980.23       4991.64        70.94 o                         
  -3   8   4       6614.52       6686.38        86.59 o                         
  -2   8   4       2314.55       2302.48        46.49 o                         
  -1   8   4      13733.27      14366.90       155.74 o                         
   0   8   4          9.38         20.78        40.66 o                         
   1   8   4      14417.51      15301.18       165.04 o                         
   2   8   4       5950.14       6291.44        84.79 o                         
   3   8   4       2137.41       2211.46        46.64 o                         
   4   8   4      14396.57      14684.57       160.87 o                         
   5   8   4        228.84        278.43        21.68 o                         
   6   8   4      11003.03      10992.02       128.97 o                         
   7   8   4       4066.08       4005.92        65.98 o                         
   8   8   4       3699.06       3822.06        65.03 o                         
   9   8   4       6209.43       6090.58        87.13 o                         
  10   8   4         13.52         21.90        25.31 o                         
  11   8   4       4095.78       4156.71        80.41 o                         
  12   8   4       1657.01       1696.69        63.21 o                         
  13   8   4       2044.78       2228.64        73.06 o                         
  14   8   4       2598.88       2586.35        97.74 o                         
 -14   9   4        382.47        336.97        46.02 o                         
 -13   9   4       3716.97       3454.07       107.09 o                         
 -12   9   4          5.99        -12.14        31.04 o                         
 -11   9   4       5247.82       5154.99       107.17 o                         
 -10   9   4       2172.41       2054.26        55.52 o                         
  -9   9   4       1057.66       1018.83        43.72 o                         
  -8   9   4       2493.86       2404.28        73.05 o                         
  -7   9   4         33.29         37.27        15.81 o                         
  -6   9   4        909.22        916.25        39.51 o                         
  -5   9   4        272.82        307.50        21.60 o                         
  -4   9   4        245.42        283.23        28.18 o                         
  -3   9   4        109.68        116.57        19.45 o                         
  -2   9   4        635.95        669.89        28.87 o                         
  -1   9   4        239.20        236.20        20.40 o                         
   0   9   4        476.93        565.85        27.19 o                         
   1   9   4       2212.93       2211.72        47.19 o                         
   2   9   4         17.41         14.21        18.48 o                         
   3   9   4       5088.75       5064.85        94.75 o                         
   4   9   4        190.00        198.99        20.89 o                         
   5   9   4       4824.35       4816.58        75.19 o                         
   6   9   4       1227.72       1175.98        37.85 o                         
   7   9   4       1023.56       1005.21        36.34 o                         
   8   9   4       3758.89       3901.75        68.14 o                         
   9   9   4          0.91          8.00        17.79 o                         
  10   9   4       2271.55       2425.00        66.40 o                         
  11   9   4        755.28        749.25        47.22 o                         
  12   9   4        582.29        619.13        55.93 o                         
 -12  10   4       1534.71       1521.32        76.81 o                         
 -11  10   4         76.90        137.27        31.50 o                         
 -10  10   4       3771.18       3679.81        82.94 o                         
  -9  10   4        749.68        748.17        44.60 o                         
  -8  10   4       1234.76       1133.89        69.82 o                         
  -7  10   4        761.26        792.19        61.74 o                         
  -6  10   4         15.21        -14.88        35.80 o                         
  -5  10   4        176.87        188.47        36.32 o                         
  -4  10   4          4.34        -18.90        16.31 o                         
  -3  10   4        398.28        350.89        27.74 o                         
  -2  10   4          5.77         -5.63        19.37 o                         
  -1  10   4         49.10         60.44        19.87 o                         
   0  10   4        532.55        527.73        32.10 o                         
   1  10   4         62.05        104.76        28.25 o                         
   2  10   4        518.83        511.80        42.78 o                         
   3  10   4         39.80         37.32        22.60 o                         
   4  10   4         57.37         28.89        23.41 o                         
   5  10   4        150.41        143.67        27.85 o                         
   6  10   4          0.34        -22.89        21.57 o                         
   7  10   4        607.18        682.83        36.77 o                         
   8  10   4        334.59        333.64        29.78 o                         
   9  10   4        824.21        727.02        58.52 o                         
  10  10   4        802.13        766.52        60.31 o                         
  11  10   4        173.73        214.64        39.96 o                         
 -10  11   4       5812.59       5401.02       117.14 o                         
  -9  11   4        468.48        496.45        42.04 o                         
  -8  11   4       5331.58       5104.44       241.23 o                         
  -7  11   4       5471.87       5267.09       116.19 o                         
  -6  11   4       2040.12       2089.36        70.91 o                         
  -5  11   4      15322.70      15218.18       522.67 o                         
  -4  11   4       1346.13       1346.40        71.16 o                         
  -3  11   4      11343.63      11156.30       227.85 o                         
  -2  11   4      10558.68      10466.18       178.09 o                         
  -1  11   4       1539.07       1642.17        67.75 o                         
   0  11   4      14356.26      13807.96       218.44 o                         
   1  11   4        163.47        257.72        34.69 o                         
   2  11   4       9508.41       9073.69       162.66 o                         
   3  11   4       3323.87       3223.09       101.29 o                         
   4  11   4        582.86        595.79        43.71 o                         
   5  11   4       5981.84       5828.85       122.82 o                         
   6  11   4       1087.15       1011.65        92.97 o                         
   7  11   4       2522.42       2350.39        94.22 o                         
   8  11   4       1954.60       1860.69        68.04 o                         
  -6  12   4       2627.78       2578.92       122.79 o                         
  -5  12   4         40.24         44.14        44.67 o                         
  -4  12   4       5093.30       5278.48       119.31 o                         
  -3  12   4       1070.93       1224.27        60.13 o                         
  -2  12   4       1622.01       1609.80        66.88 o                         
  -1  12   4       2374.02       2618.73        82.04 o                         
   0  12   4        320.39        373.00        39.72 o                         
   1  12   4       1670.71       1799.39        69.39 o                         
   2  12   4         48.11         31.48        40.36 o                         
   3  12   4        413.87        525.74        44.22 o                         
   4  12   4         39.13         43.62        29.19 o                         
   5  12   4        118.75        178.31        34.54 o                         
 -20   1   5        569.50        599.55        39.11 o                         
 -19   1   5       1046.55       1051.31        44.84 o                         
 -18   1   5        422.57        476.45        33.30 o                         
 -17   1   5       2057.92       1920.81        52.56 o                         
 -16   1   5        276.85        260.95        25.45 o                         
 -15   1   5       6560.49       6135.60        94.19 o                         
 -14   1   5       6712.78       6460.54        95.24 o                         
 -13   1   5       1528.10       1468.39        40.68 o                         
 -12   1   5      15238.86      14483.94       168.75 o                         
 -11   1   5        445.89        432.09        22.84 o                         
 -10   1   5      22032.85      20570.40       215.21 o                         
  -9   1   5       8554.74       8166.37        78.86 o                         
  -8   1   5      17704.36      16816.50       147.01 o                         
  -7   1   5      29298.30      28908.50       242.15 o                         
  -6   1   5        622.89        573.02        14.52 o                         
  -5   1   5      10676.26       9926.87        89.39 o                         
  -4   1   5        668.76        760.17        15.24 o                         
  -3   1   5       8589.38       8323.83        83.89 o                         
  -2   1   5       1517.32       1403.88        30.74 o                         
  -1   1   5      14424.86      15036.57       141.80 o                         
   0   1   5       9702.42       9685.72       106.35 o                         
   1   1   5       2378.03       2277.61        54.26 o                         
   2   1   5        827.81        871.78        16.26 o                         
   3   1   5        686.30        612.90        16.75 o                         
   4   1   5        576.51        501.37        17.11 o                         
   5   1   5        861.00        920.32        21.78 o                         
   6   1   5       7101.60       7059.44        70.49 o                         
   7   1   5        133.69        191.44        11.67 o                         
   8   1   5       3648.59       3463.71        43.42 o                         
   9   1   5       1650.35       1574.84        28.11 o                         
  10   1   5        328.80        343.83        16.37 o                         
  11   1   5        130.99        100.84        18.27 o                         
  12   1   5       1072.51       1030.16        39.21 o                         
  13   1   5       1960.88       1997.16        50.38 o                         
  14   1   5       2159.83       2093.62        53.08 o                         
  15   1   5       1588.98       1611.65        49.21 o                         
  16   1   5        254.37        203.77        27.33 o                         
  17   1   5        255.39        315.63        30.36 o                         
  18   1   5         33.55         42.99        24.41 o                         
 -19   2   5       1109.64       1203.96        47.49 o                         
 -18   2   5        592.76        652.94        36.83 o                         
 -17   2   5       4605.08       4437.74        82.12 o                         
 -16   2   5         97.79        124.38        22.71 o                         
 -15   2   5       8942.38       8446.12       118.12 o                         
 -14   2   5       2862.96       2665.92        55.85 o                         
 -13   2   5       5099.87       4659.22        74.60 o                         
 -12   2   5      10957.82      10420.37       129.46 o                         
 -11   2   5        140.92        191.12        18.69 o                         
 -10   2   5      18748.16      17700.70       157.10 o                         
  -9   2   5       4415.81       4390.07        49.42 o                         
  -8   2   5       5755.55       5345.43        56.34 o                         
  -7   2   5       8616.83       8095.94        79.41 o                         
  -6   2   5        615.73        650.60        16.13 o                         
  -5   2   5      11228.28      11177.59       110.98 o                         
  -4   2   5       5524.15       5027.55        54.08 o                         
  -3   2   5        404.16        506.20        27.43 o                         
  -2   2   5      45877.30      46355.62       383.03 o                         
  -1   2   5      29181.82      30426.12       277.24 o                         
   0   2   5      16337.70      16009.09       266.12 o                         
   1   2   5      73850.88      74074.96       790.10 o                         
   2   2   5        111.04        159.27        13.84 o                         
   3   2   5      49918.22      50315.20       414.79 o                         
   4   2   5      21066.07      21104.69       181.09 o                         
   5   2   5      35265.82      35737.11       298.33 o                         
   6   2   5      35973.60      34682.53       291.23 o                         
   7   2   5       3641.05       3889.00        46.92 o                         
   8   2   5      30541.79      29455.67       252.20 o                         
   9   2   5       1794.16       1750.11        30.59 o                         
  10   2   5      11331.08      11098.23       108.90 o                         
  11   2   5      13306.21      13016.47       139.04 o                         
  12   2   5         28.69         59.24        18.31 o                         
  13   2   5       7528.56       7198.00       105.77 o                         
  14   2   5       2285.68       2202.10        54.17 o                         
  15   2   5       1203.36       1186.37        43.60 o                         
  16   2   5       1693.62       1761.42        52.88 o                         
  17   2   5         24.00         20.21        23.23 o                         
  18   2   5       1155.11       1195.09        48.68 o                         
 -19   3   5       1654.27       1676.57        54.69 o                         
 -18   3   5        371.96        440.24        33.52 o                         
 -17   3   5        632.14        642.11        35.45 o                         
 -16   3   5       3887.42       3790.37        98.07 o                         
 -15   3   5        186.33        215.08        24.04 o                         
 -14   3   5       2477.45       2317.26        52.38 o                         
 -13   3   5       3337.55       3144.86        59.88 o                         
 -12   3   5        550.85        538.43        26.44 o                         
 -11   3   5       8404.98       7980.13        90.90 o                         
 -10   3   5       1376.83       1351.88        28.98 o                         
  -9   3   5       6896.51       6430.33        67.38 o                         
  -8   3   5       7377.50       7199.77        95.35 o                         
  -7   3   5        152.32        196.30        13.42 o                         
  -6   3   5      17389.33      17143.29       150.04 o                         
  -5   3   5       1176.77        979.16        19.33 o                         
  -4   3   5      16614.25      16703.52       159.33 o                         
  -3   3   5      24525.75      25032.62       269.89 o                         
  -2   3   5        312.60        358.22        28.24 o                         
  -1   3   5      45036.14      46487.29       432.35 o                         
   0   3   5      18132.96      18819.63       162.33 o                         
   1   3   5       5947.21       5782.82        57.68 o                         
   2   3   5      40257.13      41624.41       343.85 o                         
   3   3   5         92.55         88.61         9.56 o                         
   4   3   5      23067.51      23171.87       198.57 o                         
   5   3   5       8803.38       8516.18        83.12 o                         
   6   3   5       5038.81       5028.94        56.03 o                         
   7   3   5      13621.00      13377.48       124.29 o                         
   8   3   5       2762.90       2785.60        39.82 o                         
   9   3   5       5854.74       5761.13        65.48 o                         
  10   3   5       5062.99       4805.91        58.56 o                         
  11   3   5       1899.27       1876.40        43.49 o                         
  12   3   5       5549.73       5314.71        85.01 o                         
  13   3   5        786.68        774.01        35.74 o                         
  14   3   5       4180.32       4064.15        76.82 o                         
  15   3   5       9413.79       9204.84       132.70 o                         
  16   3   5        180.86        245.78        28.93 o                         
  17   3   5       3227.67       3268.03        74.11 o                         
 -19   4   5       3990.25       4103.56        84.54 o                         
 -18   4   5       2490.02       2456.35        63.01 o                         
 -17   4   5       2862.21       2861.48        65.52 o                         
 -16   4   5       4820.07       4613.33        82.44 o                         
 -15   4   5        168.41        189.00        27.11 o                         
 -14   4   5       4222.77       4100.24        72.63 o                         
 -13   4   5       1732.99       1630.22        43.26 o                         
 -12   4   5        650.09        603.76        29.05 o                         
 -11   4   5       4434.29       4128.53        58.31 o                         
 -10   4   5          3.92         18.44        12.23 o                         
  -9   4   5       4002.03       3944.47        48.90 o                         
  -8   4   5       5341.46       5369.04        59.65 o                         
  -7   4   5          1.92         15.38         8.01 o                         
  -6   4   5      10543.35      10761.75       101.05 o                         
  -5   4   5       7197.83       7396.27        73.08 o                         
  -4   4   5       2928.98       2787.89        37.87 o                         
  -3   4   5      11777.17      11706.62       106.32 o                         
  -2   4   5        943.02        989.82        57.46 o                         
  -1   4   5      16716.48      16578.26       162.25 o                         
   0   4   5       7358.96       7555.24        83.16 o                         
   1   4   5      15469.30      15503.29       153.75 o                         
   2   4   5      18192.19      18830.39       183.66 o                         
   3   4   5       3255.01       3264.59        44.38 o                         
   4   4   5       9142.88       8719.09        84.92 o                         
   5   4   5        962.67       1117.39        36.31 o                         
   6   4   5      12013.72      11858.09       112.48 o                         
   7   4   5         33.55         71.77        10.96 o                         
   8   4   5       5066.46       5015.09        71.17 o                         
   9   4   5        681.19        635.91        24.38 o                         
  10   4   5       1100.48       1060.28        27.16 o                         
  11   4   5        424.30        423.76        22.86 o                         
  12   4   5       1578.68       1566.20        45.65 o                         
  13   4   5        188.87        177.14        23.86 o                         
  14   4   5        448.08        431.15        30.90 o                         
  15   4   5        125.90        120.76        25.16 o                         
  16   4   5        610.52        596.36        36.47 o                         
  17   4   5          7.63         10.37        24.85 o                         
 -18   5   5         83.41         97.18        29.71 o                         
 -17   5   5          9.97         69.81        23.34 o                         
 -16   5   5        706.97        738.37        37.96 o                         
 -15   5   5        185.40        299.92        31.86 o                         
 -14   5   5       1168.66       1155.84        40.45 o                         
 -13   5   5         83.10        129.03        20.86 o                         
 -12   5   5       1121.00       1078.59        57.91 o                         
 -11   5   5         57.81         83.36        13.08 o                         
 -10   5   5       1277.87       1190.43        27.81 o                         
  -9   5   5         14.56         34.37        12.70 o                         
  -8   5   5      11164.61      10789.12       115.56 o                         
  -7   5   5        656.60        707.15        21.00 o                         
  -6   5   5       2945.55       2835.59        40.60 o                         
  -5   5   5       4340.51       4379.90        56.51 o                         
  -4   5   5        840.71        816.10        19.33 o                         
  -3   5   5       4272.51       4296.68        55.94 o                         
  -2   5   5        262.92        244.64        14.11 o                         
  -1   5   5       2710.68       2736.97        41.64 o                         
   0   5   5          0.82         27.57         9.39 o                         
   1   5   5       1368.80       1258.79        28.61 o                         
   2   5   5         50.93         82.24        11.89 o                         
   3   5   5       3189.94       3193.92        48.02 o                         
   4   5   5         12.91         19.59         8.33 o                         
   5   5   5         16.46         28.21         9.17 o                         
   6   5   5          6.03         14.70        10.28 o                         
   7   5   5        128.69        109.94        12.30 o                         
   8   5   5        350.07        376.97        20.35 o                         
   9   5   5       1053.80        993.71        26.79 o                         
  10   5   5        864.77        782.56        25.72 o                         
  11   5   5       3500.79       3402.83        61.86 o                         
  12   5   5       1604.10       1552.77        45.41 o                         
  13   5   5       1737.58       1608.12        47.46 o                         
  14   5   5        462.81        502.63        46.61 o                         
  15   5   5        737.45        695.04        37.02 o                         
  16   5   5          7.03        -38.83        29.47 o                         
 -17   6   5          2.99         15.26        26.87 o                         
 -16   6   5       2975.78       2969.15        67.30 o                         
 -15   6   5        601.60        599.80        34.43 o                         
 -14   6   5       2193.19       2286.74        55.66 o                         
 -13   6   5       2657.49       2613.77        57.49 o                         
 -12   6   5         35.40         53.32        18.79 o                         
 -11   6   5       6468.39       6315.29        74.53 o                         
 -10   6   5        850.41        836.19        25.89 o                         
  -9   6   5       2182.45       2099.37        42.96 o                         
  -8   6   5        639.44        639.14        22.38 o                         
  -7   6   5        399.52        401.30        17.70 o                         
  -6   6   5       7123.65       7149.15        83.07 o                         
  -5   6   5       1094.56       1192.23        24.97 o                         
  -4   6   5       9199.07       9178.79        95.21 o                         
  -3   6   5       5336.27       5271.52        77.95 o                         
  -2   6   5        122.41        133.59        13.46 o                         
  -1   6   5       3066.89       3044.00        47.46 o                         
   0   6   5        402.47        424.94        20.53 o                         
   1   6   5       2579.69       2596.89        44.46 o                         
   2   6   5       3309.11       3296.20        51.75 o                         
   3   6   5       3309.24       3347.01        52.64 o                         
   4   6   5        569.75        554.76        24.96 o                         
   5   6   5         81.52        156.52        16.37 o                         
   6   6   5        892.76        963.60        44.01 o                         
   7   6   5        542.90        550.82        25.53 o                         
   8   6   5        123.04        147.64        24.52 o                         
   9   6   5       1603.08       1578.73        38.58 o                         
  10   6   5        113.95        111.74        17.69 o                         
  11   6   5         66.98        108.82        21.07 o                         
  12   6   5        240.60        238.20        36.45 o                         
  13   6   5         28.10         -9.64        24.07 o                         
  14   6   5          7.78        -50.33        44.74 o                         
  15   6   5          8.93         -5.63        39.86 o                         
 -16   7   5       1481.68       1353.23        49.21 o                         
 -15   7   5        525.09        583.18        35.32 o                         
 -14   7   5        592.21        524.64        32.25 o                         
 -13   7   5       3837.61       3682.11        70.55 o                         
 -12   7   5        133.38        127.10        18.78 o                         
 -11   7   5       3623.85       3476.86        57.48 o                         
 -10   7   5       7615.54       7530.55        85.51 o                         
  -9   7   5       4807.14       4672.01        60.61 o                         
  -8   7   5      21164.64      20822.27       189.75 o                         
  -7   7   5        665.96        725.92        28.09 o                         
  -6   7   5      32147.67      31687.57       305.23 o                         
  -5   7   5      17729.54      17772.13       182.62 o                         
  -4   7   5       6821.71       6874.39        85.79 o                         
  -3   7   5      25322.14      25634.94       251.07 o                         
  -2   7   5         45.92         59.38        27.34 o                         
  -1   7   5      16784.27      17319.59       178.71 o                         
   0   7   5       5114.27       5218.88        72.03 o                         
   1   7   5      11485.88      11757.87       130.84 o                         
   2   7   5      11914.74      12220.02       175.27 o                         
   3   7   5          2.95         21.74        14.26 o                         
   4   7   5      13986.37      14512.48       185.15 o                         
   5   7   5       4772.15       4786.97        70.03 o                         
   6   7   5       1880.57       1988.66        43.69 o                         
   7   7   5      13446.02      13318.24       148.64 o                         
   8   7   5       2800.34       2850.88        53.65 o                         
   9   7   5       5525.35       5627.47        80.76 o                         
  10   7   5      10404.69      10435.90       125.75 o                         
  11   7   5          1.16          4.72        22.80 o                         
  12   7   5       9984.69       9929.25       163.95 o                         
  13   7   5       1508.29       1575.48        83.01 o                         
  14   7   5       5173.85       5117.79       111.54 o                         
 -15   8   5        456.08        452.55        40.31 o                         
 -14   8   5        131.80        129.85        29.48 o                         
 -13   8   5        326.26        302.47        36.69 o                         
 -12   8   5        928.58        926.11        39.33 o                         
 -11   8   5         26.74          3.23        29.56 o                         
 -10   8   5       3439.36       3256.68        58.31 o                         
  -9   8   5       2912.20       2980.16        62.18 o                         
  -8   8   5       2139.42       2145.71        45.14 o                         
  -7   8   5       8094.47       7900.27        98.99 o                         
  -6   8   5        609.29        654.65        27.91 o                         
  -5   8   5       6721.64       6745.02        87.48 o                         
  -4   8   5       6384.08       6405.10        84.07 o                         
  -3   8   5       3221.61       3180.10        54.61 o                         
  -2   8   5      11344.74      11715.05       132.15 o                         
  -1   8   5       1255.68       1189.48        66.10 o                         
   0   8   5       5090.16       5148.61        74.14 o                         
   1   8   5       1835.47       1993.62        44.66 o                         
   2   8   5       3191.11       3228.31        56.82 o                         
   3   8   5       4111.36       4269.57        67.19 o                         
   4   8   5        210.56        211.38        20.53 o                         
   5   8   5       1143.96       1235.59        37.50 o                         
   6   8   5       2330.25       2326.91        49.37 o                         
   7   8   5         51.90         52.05        17.80 o                         
   8   8   5       2700.43       2706.51        54.74 o                         
   9   8   5       1849.55       1868.88        46.50 o                         
  10   8   5        242.12        301.22        27.43 o                         
  11   8   5       3926.09       3993.29       227.14 o                         
  12   8   5         40.47         60.12        39.85 o                         
  13   8   5       2202.20       2209.60        91.80 o                         
 -14   9   5       1148.90       1106.46        83.88 o                         
 -13   9   5        479.14        494.75        52.43 o                         
 -12   9   5       3075.42       2902.48        94.66 o                         
 -11   9   5         21.62         37.58        22.20 o                         
 -10   9   5       2637.56       2537.99        59.48 o                         
  -9   9   5       1204.71       1195.54        37.73 o                         
  -8   9   5       2775.35       2810.78        54.38 o                         
  -7   9   5       4895.66       4906.57        96.54 o                         
  -6   9   5        293.68        298.92        22.06 o                         
  -5   9   5       5801.92       5680.41        80.36 o                         
  -4   9   5        790.16        792.59        30.57 o                         
  -3   9   5       1964.40       2014.10        44.43 o                         
  -2   9   5       3475.29       3459.62        59.34 o                         
  -1   9   5        142.95        114.41        18.46 o                         
   0   9   5       3696.86       3617.45        62.10 o                         
   1   9   5        927.35        897.06        33.78 o                         
   2   9   5       1475.76       1432.64        39.92 o                         
   3   9   5        510.90        494.03        30.37 o                         
   4   9   5         37.98         88.28        20.73 o                         
   5   9   5       1315.54       1322.57        45.09 o                         
   6   9   5          2.69         14.21        19.17 o                         
   7   9   5       1362.89       1320.38        46.35 o                         
   8   9   5       1689.63       1698.20        51.40 o                         
   9   9   5        190.67        204.00        25.90 o                         
  10   9   5       1130.83       1035.05        43.68 o                         
  11   9   5          2.76        -40.96        22.78 o                         
  12   9   5        117.35        133.72        46.14 o                         
 -12  10   5       1111.40       1200.94       106.25 o                         
 -11  10   5          0.51        -38.58        33.11 o                         
 -10  10   5        127.33        124.45        30.42 o                         
  -9  10   5        207.23        156.51        52.74 o                         
  -8  10   5        138.48        121.22        40.54 o                         
  -7  10   5        150.28        118.82        30.97 o                         
  -6  10   5         18.67         70.25        24.85 o                         
  -5  10   5        349.94        350.44        33.33 o                         
  -4  10   5        397.30        417.23        35.35 o                         
  -3  10   5       1132.86       1054.60        48.28 o                         
  -2  10   5        145.91        147.70        26.85 o                         
  -1  10   5       3611.67       3574.15        87.02 o                         
   0  10   5        109.57        111.99        26.47 o                         
   1  10   5       4075.96       4066.74        78.69 o                         
   2  10   5       1109.41       1079.07        43.75 o                         
   3  10   5       2644.77       2531.06        62.19 o                         
   4  10   5       1464.14       1334.30        47.55 o                         
   5  10   5       1839.74       1783.78        53.61 o                         
   6  10   5       2307.25       2212.88        59.26 o                         
   7  10   5        131.68        138.04        25.46 o                         
   8  10   5       1395.94       1421.96        50.40 o                         
   9  10   5        134.53        125.30        25.41 o                         
  10  10   5        459.03        545.08        42.32 o                         
  -9  11   5        304.55        350.37        37.64 o                         
  -8  11   5         55.58         82.68        29.01 o                         
  -7  11   5       2134.66       2030.08        90.87 o                         
  -6  11   5       1688.60       1626.79        76.57 o                         
  -5  11   5        304.95        304.57        34.95 o                         
  -4  11   5       2753.41       2614.31        87.30 o                         
  -3  11   5        121.25        128.96        28.99 o                         
  -2  11   5       3803.79       3682.12        92.18 o                         
  -1  11   5        799.64        815.59        48.31 o                         
   0  11   5       2983.36       3058.63        84.41 o                         
   1  11   5       1819.26       1812.25        66.14 o                         
   2  11   5        105.54        170.73        30.53 o                         
   3  11   5       1127.27       1221.38        56.07 o                         
   4  11   5          9.15         -9.84        23.70 o                         
   5  11   5        251.55        262.85        34.86 o                         
   6  11   5         32.62         19.48        25.16 o                         
   7  11   5        573.71        552.11        43.63 o                         
   8  11   5         15.86         47.34        34.87 o                         
  -5  12   5       3905.58       3946.94       146.02 o                         
  -4  12   5       4777.46       4645.87       134.35 o                         
  -3  12   5        844.59        943.07        66.15 o                         
  -2  12   5       9841.58       9658.46       213.51 o                         
  -1  12   5       2362.66       2511.06        79.54 o                         
   0  12   5       4987.99       5031.49       115.63 o                         
   1  12   5       7701.77       7481.20       153.20 o                         
   2  12   5         31.30         59.02        27.67 o                         
   3  12   5       8436.23       8150.79       157.52 o                         
   4  12   5       2527.27       2475.89       100.78 o                         
 -20   0   6       1845.47       2044.96        85.47 o                         
 -19   0   6       8903.72       8922.40       231.38 o                         
 -18   0   6        847.91        831.66        57.52 o                         
 -17   0   6       6409.32       6397.50       144.83 o                         
 -16   0   6       7567.49       7188.59       152.23 o                         
 -15   0   6       1226.82       1209.67        57.31 o                         
 -14   0   6       7154.53       6987.95       142.83 o                         
 -13   0   6       1936.20       1746.43       100.66 o                         
 -12   0   6       8511.33       7907.15       197.13 o                         
 -11   0   6      12722.93      12152.66       203.62 o                         
 -10   0   6        140.23        160.95        14.82 o                         
  -9   0   6      18851.97      17624.94       219.46 o                         
  -8   0   6      23565.05      22669.33       275.15 o                         
  -7   0   6      18081.55      17875.26       219.50 o                         
  -6   0   6      43939.66      42184.26       543.45 o                         
  -5   0   6         35.90         87.48        10.63 o                         
  -4   0   6      81679.07      78657.71      2274.22 o                         
  -3   0   6      34275.01      33145.39       387.09 o                         
  -2   0   6      29860.21      28463.51       406.13 o                         
  -1   0   6      66720.80      66155.60      1346.40 o                         
   0   0   6        742.02        374.97        64.31 o                         
   1   0   6      68457.30      65752.13      1298.21 o                         
   2   0   6        477.08        468.73        42.27 o                         
   3   0   6      29740.62      29047.65       344.56 o                         
   4   0   6       9325.65       8841.97       157.65 o                         
   5   0   6       2683.34       2751.49        50.73 o                         
   6   0   6       8541.15       8275.02       115.32 o                         
   7   0   6         42.40         71.46        18.09 o                         
   8   0   6        446.39        465.21        37.48 o                         
   9   0   6       1597.79       1621.54        41.84 o                         
  10   0   6        228.28        228.67        34.79 o                         
  11   0   6        501.98        430.82        36.59 o                         
  12   0   6       3504.45       3283.61        89.55 o                         
  13   0   6         85.98         74.01        29.56 o                         
  14   0   6       4003.43       3817.60       125.13 o                         
  15   0   6       1866.67       1763.38        74.10 o                         
  16   0   6       1638.59       1549.29        83.19 o                         
  17   0   6       1591.20       1714.38        89.48 o                         
 -19   1   6         36.29         41.50        24.75 o                         
 -18   1   6        139.41        205.43        27.38 o                         
 -17   1   6         52.80         73.75        22.63 o                         
 -16   1   6         12.58         34.55        19.66 o                         
 -15   1   6        773.90        822.93        35.60 o                         
 -14   1   6       1683.68       1651.53        44.61 o                         
 -13   1   6        160.13        178.80        20.25 o                         
 -12   1   6       2783.82       2792.02        53.43 o                         
 -11   1   6       2987.53       2688.65        42.27 o                         
 -10   1   6        270.95        295.58        16.67 o                         
  -9   1   6       5181.17       4858.71        53.33 o                         
  -8   1   6       1556.82       1612.37        38.72 o                         
  -7   1   6       8444.05       7781.75        75.01 o                         
  -6   1   6       5395.60       5056.34        52.20 o                         
  -5   1   6       3823.49       3568.59        39.61 o                         
  -4   1   6      15666.56      15221.24       131.84 o                         
  -3   1   6          1.43         26.84         6.19 o                         
  -2   1   6      19946.46      19509.10       166.25 o                         
  -1   1   6       2295.64       2155.66        72.71 o                         
   0   1   6       7625.30       7342.16        83.80 o                         
   1   1   6       9820.27       9643.02       145.65 o                         
   2   1   6        675.56        689.31        16.26 o                         
   3   1   6       4369.72       4262.41        46.53 o                         
   4   1   6       4289.97       4145.80        46.53 o                         
   5   1   6       2730.44       2954.02        47.21 o                         
   6   1   6       4947.40       4891.91        61.27 o                         
   7   1   6       3869.60       3816.25        59.61 o                         
   8   1   6        754.15        864.15        45.56 o                         
   9   1   6       5349.22       5093.17        59.43 o                         
  10   1   6          1.98         17.08        12.15 o                         
  11   1   6       7726.55       7456.52       118.58 o                         
  12   1   6       3080.42       3043.32        61.13 o                         
  13   1   6       3186.51       3098.91        63.72 o                         
  14   1   6       3793.51       3669.19        72.04 o                         
  15   1   6         55.22         47.59        21.43 o                         
  16   1   6       3133.35       3133.12        70.13 o                         
  17   1   6        271.73        343.63        32.23 o                         
 -19   2   6        438.03        547.14        37.04 o                         
 -18   2   6        336.31        360.61        31.37 o                         
 -17   2   6        368.85        411.76        30.93 o                         
 -16   2   6        196.98        174.06        24.03 o                         
 -15   2   6       1897.72       1916.40        49.95 o                         
 -14   2   6         98.50        108.34        19.80 o                         
 -13   2   6       1086.59       1065.36        35.70 o                         
 -12   2   6       1602.81       1414.01        38.11 o                         
 -11   2   6         11.45         10.72        13.14 o                         
 -10   2   6       1260.39       1188.31        23.95 o                         
  -9   2   6       1027.53        916.87        21.02 o                         
  -8   2   6         38.73         48.48         8.29 o                         
  -7   2   6       7034.18       6939.82        69.10 o                         
  -6   2   6       6865.49       7185.07        70.32 o                         
  -5   2   6       7602.42       7448.28        71.34 o                         
  -4   2   6      12310.29      12014.19       107.03 o                         
  -3   2   6        155.10        206.95         9.36 o                         
  -2   2   6       6050.56       5308.66        60.08 o                         
  -1   2   6       2274.74       2185.37        32.60 o                         
   0   2   6      17995.17      17916.43       188.59 o                         
   1   2   6      12668.25      12700.62       125.27 o                         
   2   2   6       9878.88       9709.34        89.96 o                         
   3   2   6      17648.58      17196.05       150.34 o                         
   4   2   6        898.60        997.16        20.72 o                         
   5   2   6      11815.93      11636.31       108.22 o                         
   6   2   6       3794.84       3715.75        45.64 o                         
   7   2   6       4737.73       4669.17        54.56 o                         
   8   2   6       6759.74       6709.33        72.08 o                         
   9   2   6         70.10         94.68        12.03 o                         
  10   2   6       3582.63       3583.81        52.73 o                         
  11   2   6        407.75        385.35        25.81 o                         
  12   2   6        236.54        251.93        24.28 o                         
  13   2   6        513.67        558.99        31.49 o                         
  14   2   6        380.27        379.95        29.20 o                         
  15   2   6        509.98        490.21        33.15 o                         
  16   2   6        575.40        582.30        36.17 o                         
  17   2   6        182.23        186.24        37.53 o                         
 -19   3   6         68.98         86.37        25.81 o                         
 -18   3   6        806.28        775.83        40.20 o                         
 -17   3   6       2928.60       2798.95        64.12 o                         
 -16   3   6        463.72        515.08        31.76 o                         
 -15   3   6       3527.69       3363.67        66.12 o                         
 -14   3   6         88.05         56.36        18.47 o                         
 -13   3   6       5084.10       4864.83        77.66 o                         
 -12   3   6        111.09        118.90        17.58 o                         
 -11   3   6       6613.96       6237.04        68.30 o                         
 -10   3   6       6220.99       5870.18        64.35 o                         
  -9   3   6      10819.39      10411.21       100.07 o                         
  -8   3   6      10248.33      10010.26        95.98 o                         
  -7   3   6       2797.62       2749.24        37.09 o                         
  -6   3   6      25705.23      25911.88       220.54 o                         
  -5   3   6         99.73        152.49        14.69 o                         
  -4   3   6      10978.53      10516.58       100.83 o                         
  -3   3   6       5321.77       5191.96        53.32 o                         
  -2   3   6       5962.86       6034.28        74.37 o                         
  -1   3   6       3064.65       2788.60        39.20 o                         
   0   3   6         14.32         33.13        20.04 o                         
   1   3   6       7995.82       8315.42        88.24 o                         
   2   3   6       1137.40       1063.80        20.43 o                         
   3   3   6       1598.79       1583.25        25.35 o                         
   4   3   6       5553.60       5544.34        59.12 o                         
   5   3   6       6365.20       6271.36        66.13 o                         
   6   3   6        959.02       1121.89        25.22 o                         
   7   3   6       9004.91       8823.42        88.91 o                         
   8   3   6         12.51        139.67        22.90 o                         
   9   3   6       9495.37       9257.35        95.03 o                         
  10   3   6       3623.39       3583.30        49.25 o                         
  11   3   6       5363.78       5216.88        72.11 o                         
  12   3   6      11073.97      10901.45       142.34 o                         
  13   3   6        100.86        106.30        21.65 o                         
  14   3   6       9103.09       8955.63       128.03 o                         
  15   3   6        703.87        759.71        38.84 o                         
  16   3   6       2558.58       2661.36        65.52 o                         
  17   3   6       1666.16       1796.06        67.60 o                         
 -18   4   6         32.13         80.08        25.15 o                         
 -17   4   6        818.56        851.93        40.54 o                         
 -16   4   6        711.82        688.62        40.14 o                         
 -15   4   6        192.93        210.29        24.41 o                         
 -14   4   6       1006.69        992.77        37.76 o                         
 -13   4   6        269.68        253.79        22.82 o                         
 -12   4   6         35.83         40.97        20.66 o                         
 -11   4   6       2854.30       2882.81        42.12 o                         
 -10   4   6       3953.78       3889.11        50.00 o                         
  -9   4   6       3222.74       3127.00        42.88 o                         
  -8   4   6       4901.47       4716.73        55.00 o                         
  -7   4   6        127.62        139.41        11.27 o                         
  -6   4   6       7343.42       7139.30        73.56 o                         
  -5   4   6       6428.60       6527.39        74.24 o                         
  -4   4   6       3848.20       4265.02        74.82 o                         
  -3   4   6      13888.78      14144.64       141.77 o                         
  -2   4   6        660.03        908.61        59.27 o                         
  -1   4   6       6623.41       6458.76        73.16 o                         
   0   4   6        474.58        480.82        34.26 o                         
   1   4   6       1301.54       1414.00        73.48 o                         
   2   4   6      14326.13      14765.19       142.58 o                         
   3   4   6        774.54        827.73        19.99 o                         
   4   4   6       2389.04       2438.75        38.97 o                         
   5   4   6       1884.02       1766.66        29.68 o                         
   6   4   6         15.88         13.16         9.05 o                         
   7   4   6       4156.47       4122.63        52.27 o                         
   8   4   6       1805.16       1766.25        36.78 o                         
   9   4   6        747.24        747.73        23.70 o                         
  10   4   6       3581.66       3517.39        50.24 o                         
  11   4   6       2389.08       2304.10        45.25 o                         
  12   4   6       3351.49       3333.96        69.95 o                         
  13   4   6       2381.86       2296.08        56.40 o                         
  14   4   6        711.76        740.66        38.02 o                         
  15   4   6       2613.53       2633.91        64.16 o                         
  16   4   6         99.38         89.95        25.99 o                         
 -18   5   6       6301.43       6514.82       109.24 o                         
 -17   5   6       3928.62       3831.38        78.12 o                         
 -16   5   6       2206.95       2167.53        56.63 o                         
 -15   5   6      13622.44      13365.31       170.30 o                         
 -14   5   6        142.39        207.11        28.38 o                         
 -13   5   6      15596.73      15014.15       180.55 o                         
 -12   5   6       8691.94       8401.52       124.31 o                         
 -11   5   6      12392.22      12165.01       120.04 o                         
 -10   5   6      21320.74      20939.72       188.95 o                         
  -9   5   6       1073.39       1064.73        26.12 o                         
  -8   5   6      26267.12      25952.13       226.14 o                         
  -7   5   6       7436.56       7400.88        85.46 o                         
  -6   5   6       5788.65       5819.02        63.59 o                         
  -5   5   6      16851.75      17014.97       152.26 o                         
  -4   5   6          5.07         22.25         8.02 o                         
  -3   5   6      21966.98      22179.24       214.66 o                         
  -2   5   6      17383.57      17693.18       182.09 o                         
  -1   5   6       2119.53       2127.82       104.15 o                         
   0   5   6      15765.96      15765.29       209.65 o                         
   1   5   6       4695.25       4438.96       136.04 o                         
   2   5   6       8382.40       8482.80        96.11 o                         
   3   5   6      10296.64      10381.61       114.04 o                         
   4   5   6        395.04        436.95        22.31 o                         
   5   5   6      25022.96      24833.62       229.46 o                         
   6   5   6       2885.58       2895.30        42.02 o                         
   7   5   6       4535.44       4569.86        56.83 o                         
   8   5   6       7447.25       7391.77        81.35 o                         
   9   5   6        191.91        185.52        15.65 o                         
  10   5   6       5034.15       5091.55        67.84 o                         
  11   5   6       1387.02       1316.59        36.91 o                         
  12   5   6       3194.23       3133.35        85.94 o                         
  13   5   6       2593.26       2610.23        60.62 o                         
  14   5   6         65.75         30.82        24.93 o                         
  15   5   6        227.00        279.44        34.75 o                         
  16   5   6         38.75        -12.17        26.31 o                         
 -17   6   6        289.37        380.34        32.41 o                         
 -16   6   6       1676.77       1765.86        53.14 o                         
 -15   6   6       1071.50       1193.13        44.31 o                         
 -14   6   6        776.42        836.22        38.09 o                         
 -13   6   6       2637.06       2538.63        56.59 o                         
 -12   6   6        127.20        131.73        21.00 o                         
 -11   6   6       1894.19       1894.79        37.15 o                         
 -10   6   6        120.18         95.57        14.49 o                         
  -9   6   6        376.14        372.71        18.38 o                         
  -8   6   6        165.90        167.86        14.52 o                         
  -7   6   6        249.48        233.47        14.74 o                         
  -6   6   6        722.61        758.66        22.06 o                         
  -5   6   6       4722.83       4522.65        62.61 o                         
  -4   6   6       3693.28       3578.52        52.67 o                         
  -3   6   6       2526.73       2452.48        41.72 o                         
  -2   6   6      17506.32      17570.68       178.09 o                         
  -1   6   6          1.90         35.77        23.99 o                         
   0   6   6      12044.19      12227.99       135.43 o                         
   1   6   6       2495.08       2436.13        49.14 o                         
   2   6   6       8765.55       8847.91       110.12 o                         
   3   6   6      14194.04      14207.72       194.52 o                         
   4   6   6       3517.07       3441.29        54.72 o                         
   5   6   6      18268.93      18711.42       261.12 o                         
   6   6   6         68.53        122.11        21.06 o                         
   7   6   6      11383.66      11376.89       128.72 o                         
   8   6   6       4545.35       4600.58        68.13 o                         
   9   6   6       3951.48       4016.28        63.94 o                         
  10   6   6       6787.50       6805.53        98.45 o                         
  11   6   6          9.92          2.57        17.41 o                         
  12   6   6       1730.59       1807.23        60.93 o                         
  13   6   6        551.75        528.94        54.26 o                         
  14   6   6         12.89        -16.78        47.53 o                         
  15   6   6       1305.67       1397.87        75.81 o                         
 -16   7   6        334.51        298.55        35.22 o                         
 -15   7   6         28.52          9.98        21.43 o                         
 -14   7   6          4.37        -14.90        19.03 o                         
 -13   7   6         69.09         62.18        20.94 o                         
 -12   7   6         96.05         80.77        20.38 o                         
 -11   7   6        357.53        339.67        22.41 o                         
 -10   7   6          2.44         -7.43        13.77 o                         
  -9   7   6         41.10         17.06        14.31 o                         
  -8   7   6        236.01        286.89        22.68 o                         
  -7   7   6          1.09         20.19        13.23 o                         
  -6   7   6       1345.63       1382.85        41.09 o                         
  -5   7   6        137.59        194.65        26.66 o                         
  -4   7   6       1829.79       1834.03        38.63 o                         
  -3   7   6       9466.46       9366.03       107.98 o                         
  -2   7   6        681.92        635.94        38.74 o                         
  -1   7   6       4663.88       4553.16        64.98 o                         
   0   7   6       2374.16       2366.01        44.88 o                         
   1   7   6       1093.15       1040.13        31.21 o                         
   2   7   6       1012.92       1035.12        31.49 o                         
   3   7   6        566.52        593.06        27.04 o                         
   4   7   6       4922.14       4896.45        91.47 o                         
   5   7   6         61.39         49.96        18.49 o                         
   6   7   6       3151.25       3220.47        56.42 o                         
   7   7   6       1055.75       1116.76        35.41 o                         
   8   7   6       1100.72       1122.23        35.75 o                         
   9   7   6       2609.86       2654.64        60.34 o                         
  10   7   6          0.59         21.13        19.54 o                         
  11   7   6        924.49        954.87        49.08 o                         
  12   7   6        898.45        914.72        65.60 o                         
  13   7   6         15.40         78.97        38.52 o                         
  14   7   6        593.20        692.74        62.63 o                         
 -15   8   6        458.66        446.35        39.88 o                         
 -14   8   6       1017.45       1059.21        50.73 o                         
 -13   8   6        416.24        406.89        36.50 o                         
 -12   8   6       2154.42       1951.22        61.02 o                         
 -11   8   6        282.47        291.12        26.23 o                         
 -10   8   6       1039.35       1048.91        49.51 o                         
  -9   8   6       2058.97       2040.93        44.88 o                         
  -8   8   6        234.15        254.93        20.48 o                         
  -7   8   6       1130.66       1112.08        33.85 o                         
  -6   8   6        397.15        418.20        27.32 o                         
  -5   8   6       4139.90       4040.31        62.61 o                         
  -4   8   6       5002.12       4942.90        70.92 o                         
  -3   8   6       1256.80       1313.38        36.08 o                         
  -2   8   6      11926.63      11821.64       133.59 o                         
  -1   8   6       2034.69       2014.32        59.59 o                         
   0   8   6       5789.15       5800.80        92.31 o                         
   1   8   6       6060.94       5908.98        94.09 o                         
   2   8   6       5217.31       5302.53        88.48 o                         
   3   8   6      13152.22      13107.01       176.77 o                         
   4   8   6          1.97         42.40        18.55 o                         
   5   8   6      10345.04      10290.30       140.49 o                         
   6   8   6       2083.80       1971.69        67.80 o                         
   7   8   6       1823.25       1900.85        52.11 o                         
   8   8   6       2840.51       2966.88        65.45 o                         
   9   8   6        303.27        306.73        27.99 o                         
  10   8   6       2554.04       2641.83        63.35 o                         
  11   8   6        925.23        923.75        50.23 o                         
  12   8   6        344.39        316.45        48.87 o                         
  13   8   6       1202.88       1258.04        75.62 o                         
 -13   9   6       3078.68       2999.09       132.12 o                         
 -12   9   6       1535.61       1585.09        50.54 o                         
 -11   9   6       1203.75       1160.67        65.68 o                         
 -10   9   6       4536.34       4413.54        88.59 o                         
  -9   9   6          2.48         30.92        19.73 o                         
  -8   9   6       3819.97       3757.40        73.39 o                         
  -7   9   6       1317.47       1219.36        42.36 o                         
  -6   9   6        712.38        683.20        53.27 o                         
  -5   9   6       2013.64       1986.13        51.78 o                         
  -4   9   6         28.48         23.68        24.22 o                         
  -3   9   6         76.67        152.97        22.01 o                         
  -2   9   6       1341.59       1348.47        43.71 o                         
  -1   9   6       1140.38       1113.75        46.61 o                         
   0   9   6        535.99        529.19        31.82 o                         
   1   9   6       5664.25       5511.47        92.50 o                         
   2   9   6          9.33         -5.24        25.22 o                         
   3   9   6       5755.30       5563.34        97.67 o                         
   4   9   6       1753.56       1632.76        50.14 o                         
   5   9   6       3868.03       3753.11        75.52 o                         
   6   9   6       5806.54       5723.94        97.63 o                         
   7   9   6        571.83        637.60        36.36 o                         
   8   9   6       3726.63       3777.84        77.53 o                         
   9   9   6        189.60        188.55        27.08 o                         
  10   9   6       1749.73       1707.12        61.75 o                         
  11   9   6        441.83        420.24        40.36 o                         
 -12  10   6       4894.24       4767.42       199.92 o                         
 -11  10   6       6418.87       6347.04       300.59 o                         
 -10  10   6        569.06        624.70        54.54 o                         
  -9  10   6       8558.32       8069.51       146.51 o                         
  -8  10   6       1167.80       1153.60        52.53 o                         
  -7  10   6       4925.10       4820.56       104.80 o                         
  -6  10   6       7451.15       7135.38       133.34 o                         
  -5  10   6        274.89        309.86        32.87 o                         
  -4  10   6       8683.60       8416.05       124.62 o                         
  -3  10   6       2117.95       2134.81        56.42 o                         
  -2  10   6       1745.90       1724.74        51.77 o                         
  -1  10   6       6741.96       6638.16       107.15 o                         
   0  10   6        185.37        190.30        35.31 o                         
   1  10   6       6677.52       6765.74       109.47 o                         
   2  10   6       4187.79       3971.90        79.94 o                         
   3  10   6       1346.39       1373.19        49.48 o                         
   4  10   6       8098.05       7850.82       138.01 o                         
   5  10   6       1103.36       1127.40        46.09 o                         
   6  10   6       3431.82       3318.05        73.89 o                         
   7  10   6       3572.79       3494.20        76.73 o                         
   8  10   6        286.96        326.78        31.07 o                         
   9  10   6       3489.17       3409.21        76.65 o                         
  -9  11   6       2339.78       2368.29       145.31 o                         
  -8  11   6        823.83        800.55        60.50 o                         
  -7  11   6       1435.69       1359.79        58.48 o                         
  -6  11   6       2802.75       2676.63        78.70 o                         
  -5  11   6         92.34        142.29        30.12 o                         
  -4  11   6       4584.49       4408.46       102.72 o                         
  -3  11   6        146.16        173.22        30.78 o                         
  -2  11   6       3411.81       3383.28        88.93 o                         
  -1  11   6       2895.02       2803.11        80.37 o                         
   0  11   6        918.35        880.47        50.18 o                         
   1  11   6       4028.62       4011.97        98.50 o                         
   2  11   6       1477.71       1451.99        60.68 o                         
   3  11   6       1035.60       1022.51        53.26 o                         
   4  11   6       4262.44       4138.16       101.53 o                         
   5  11   6         52.51         69.15        27.35 o                         
   6  11   6       2255.20       2155.54        73.23 o                         
   7  11   6       2024.23       2069.94        71.90 o                         
  -4  12   6        438.07        473.31        41.37 o                         
  -3  12   6        921.41        888.91        51.27 o                         
  -2  12   6         77.12         93.57        28.69 o                         
  -1  12   6       1590.49       1646.47        65.31 o                         
   0  12   6        105.97        124.15        30.53 o                         
   1  12   6        212.82        260.63        35.68 o                         
   2  12   6        142.08        180.33        32.36 o                         
 -19   1   7       2003.46       2000.20        58.69 o                         
 -18   1   7       6222.27       6132.06       102.92 o                         
 -17   1   7          5.39         -1.92        19.69 o                         
 -16   1   7       9066.51       8896.88       125.62 o                         
 -15   1   7       3734.17       3521.78        67.59 o                         
 -14   1   7       7284.78       7025.15       101.35 o                         
 -13   1   7      16280.85      15637.20       183.62 o                         
 -12   1   7       2819.45       2750.93        53.42 o                         
 -11   1   7      24457.28      24333.42       212.02 o                         
 -10   1   7       1543.38       1495.85        34.80 o                         
  -9   1   7      16159.54      15674.56       141.29 o                         
  -8   1   7      16520.80      15667.80       139.80 o                         
  -7   1   7       1056.89       1003.97        20.85 o                         
  -6   1   7      19260.61      18606.32       161.27 o                         
  -5   1   7      13404.83      13656.16       121.14 o                         
  -4   1   7       8059.74       8015.51        75.71 o                         
  -3   1   7      18454.95      18393.03       158.34 o                         
  -2   1   7       1449.86       1316.53        48.00 o                         
  -1   1   7      14296.08      13608.49       120.62 o                         
   0   1   7      11577.31      10612.50        96.80 o                         
   1   1   7       2010.64       2118.65        86.18 o                         
   2   1   7      40366.21      39663.33       360.51 o                         
   3   1   7       3339.96       3224.83        46.89 o                         
   4   1   7      37425.88      37446.52       312.94 o                         
   5   1   7      17114.73      16872.11       150.92 o                         
   6   1   7       6498.70       6405.93        95.24 o                         
   7   1   7      29140.04      28680.52       247.12 o                         
   8   1   7        267.33        428.15        24.50 o                         
   9   1   7      22884.68      22946.55       204.40 o                         
  10   1   7       3986.26       4122.66        60.30 o                         
  11   1   7       4577.66       4550.59        76.36 o                         
  12   1   7       3205.72       3132.00        63.30 o                         
  13   1   7        226.31        290.62        38.54 o                         
  14   1   7        910.21        976.63        40.24 o                         
  15   1   7        179.29        205.24        27.08 o                         
  16   1   7        210.23        233.15        28.87 o                         
  17   1   7        366.72        435.30        34.52 o                         
 -19   2   7        890.42        837.38        41.97 o                         
 -18   2   7          9.98          8.33        21.49 o                         
 -17   2   7        913.20        863.90        39.76 o                         
 -16   2   7          9.31         -3.34        18.40 o                         
 -15   2   7       1716.85       1608.35        46.25 o                         
 -14   2   7        183.96        189.63        22.10 o                         
 -13   2   7       1241.58       1223.91        38.01 o                         
 -12   2   7       1272.26       1265.51        36.82 o                         
 -11   2   7        146.79        155.99        11.95 o                         
 -10   2   7       1095.04       1093.29        24.01 o                         
  -9   2   7         67.80         91.64        10.25 o                         
  -8   2   7         26.55         13.40         7.87 o                         
  -7   2   7        465.87        373.75        15.14 o                         
  -6   2   7         32.99         25.66         7.54 o                         
  -5   2   7       2611.00       2638.26        33.87 o                         
  -4   2   7        647.05        695.10        16.69 o                         
  -3   2   7       6624.82       6418.12        63.32 o                         
  -2   2   7         33.44         35.77        12.92 o                         
  -1   2   7       7844.10       7425.53        89.62 o                         
   0   2   7       5666.53       5159.17        68.14 o                         
   1   2   7       7266.14       7186.94        79.14 o                         
   2   2   7      20479.02      19999.00       173.32 o                         
   3   2   7        928.93       1004.53        37.20 o                         
   4   2   7      19751.85      19310.53       169.49 o                         
   5   2   7        758.41        752.60        19.87 o                         
   6   2   7       9151.81       8961.70        89.34 o                         
   7   2   7       3982.26       3815.98        48.50 o                         
   8   2   7        232.12        271.66        15.09 o                         
   9   2   7       4285.70       4156.42        53.50 o                         
  10   2   7          5.88         12.78        12.33 o                         
  11   2   7       1392.64       1353.03        41.14 o                         
  12   2   7        882.28        879.05        36.67 o                         
  13   2   7         16.26         -3.79        20.29 o                         
  14   2   7       1817.64       1776.45        51.34 o                         
  15   2   7       2846.69       2828.62        65.63 o                         
  16   2   7         23.05          8.78        32.58 o                         
  17   2   7       2185.76       2126.54        61.15 o                         
 -19   3   7        728.60        709.41        39.47 o                         
 -18   3   7        242.93        262.36        29.37 o                         
 -17   3   7        861.90        944.07        41.18 o                         
 -16   3   7       1716.05       1680.65        49.49 o                         
 -15   3   7         50.42         56.72        20.03 o                         
 -14   3   7        190.90        191.07        22.94 o                         
 -13   3   7        415.44        398.56        25.42 o                         
 -12   3   7         37.52         35.78        16.01 o                         
 -11   3   7        755.93        728.74        22.03 o                         
 -10   3   7        112.95        140.01        11.80 o                         
  -9   3   7         20.36          2.27        10.32 o                         
  -8   3   7       1107.78       1179.14        38.45 o                         
  -7   3   7       2313.87       2277.91        33.42 o                         
  -6   3   7       2733.36       2683.34        35.71 o                         
  -5   3   7       1162.33       1132.50        22.92 o                         
  -4   3   7        926.36       1083.72        25.63 o                         
  -3   3   7       1208.97       1084.67        21.37 o                         
  -2   3   7       2616.10       2501.57        37.48 o                         
  -1   3   7       2459.65       2724.98        40.07 o                         
   0   3   7       8261.32       8459.23        91.09 o                         
   1   3   7        252.91        166.97        12.65 o                         
   2   3   7       2886.72       2879.15        36.49 o                         
   3   3   7       6525.59       6551.27        67.49 o                         
   4   3   7        282.53        367.61        15.72 o                         
   5   3   7       9364.26       9402.63        92.59 o                         
   6   3   7       2205.32       2106.10        33.69 o                         
   7   3   7       1283.01       1430.37        29.19 o                         
   8   3   7       4259.37       4128.87        53.02 o                         
   9   3   7          1.88         26.29        17.15 o                         
  10   3   7       2614.06       2554.47        41.75 o                         
  11   3   7       1460.93       1472.99        38.37 o                         
  12   3   7        241.02        252.48        25.24 o                         
  13   3   7       2811.86       2879.07        63.20 o                         
  14   3   7         20.33          2.87        21.03 o                         
  15   3   7       1745.25       1813.32        53.96 o                         
  16   3   7       1603.80       1632.22        53.76 o                         
 -18   4   7       1129.37       1049.57        45.50 o                         
 -17   4   7       2658.06       2701.08        64.35 o                         
 -16   4   7          3.06         -2.85        19.45 o                         
 -15   4   7       4293.87       4180.95        76.53 o                         
 -14   4   7       3996.17       3677.76        68.78 o                         
 -13   4   7        343.49        324.92        24.41 o                         
 -12   4   7       9116.82       8870.61       117.38 o                         
 -11   4   7       3421.19       3502.63        48.33 o                         
 -10   4   7       4263.54       4301.50        54.20 o                         
  -9   4   7      17662.16      17343.24       157.84 o                         
  -8   4   7        734.82        751.84        26.36 o                         
  -7   4   7      39977.84      39805.69       333.79 o                         
  -6   4   7       6534.49       6427.61        67.57 o                         
  -5   4   7      32657.36      33050.82       315.44 o                         
  -4   4   7      37199.89      37267.42       311.76 o                         
  -3   4   7       7954.50       8092.59        89.19 o                         
  -2   4   7      49230.63      49597.71       755.91 o                         
  -1   4   7         46.52        128.76        48.93 o                         
   0   4   7      42205.88      42132.12       437.45 o                         
   1   4   7      12386.10      12237.23       125.84 o                         
   2   4   7       7321.93       7144.02        72.64 o                         
   3   4   7      19128.37      19998.46       176.26 o                         
   4   4   7        311.17        372.68        18.67 o                         
   5   4   7       6818.91       6710.18        71.89 o                         
   6   4   7       5830.91       5912.21        66.59 o                         
   7   4   7        666.61        733.87        23.06 o                         
   8   4   7       7890.78       7773.52        84.18 o                         
   9   4   7       1872.89       1934.55        36.26 o                         
  10   4   7       1063.84       1077.72        29.01 o                         
  11   4   7       4485.35       4435.94        67.11 o                         
  12   4   7        131.80        145.14        23.12 o                         
  13   4   7       2156.55       2276.57        57.17 o                         
  14   4   7       2120.64       2120.14        56.94 o                         
  15   4   7        878.84        956.33        43.71 o                         
  16   4   7       3785.95       4088.74        83.94 o                         
 -18   5   7        782.28        929.88        44.94 o                         
 -17   5   7        120.03        134.43        26.13 o                         
 -16   5   7       1411.07       1497.04        49.23 o                         
 -15   5   7        707.58        809.09        38.60 o                         
 -14   5   7        676.39        785.59        37.32 o                         
 -13   5   7       2461.45       2484.58        55.96 o                         
 -12   5   7        196.52        258.95        23.42 o                         
 -11   5   7       5046.34       5014.11        62.74 o                         
 -10   5   7       1302.29       1291.44        30.21 o                         
  -9   5   7        777.24        860.49        24.92 o                         
  -8   5   7        148.12        152.56        13.41 o                         
  -7   5   7        290.52        339.37        16.79 o                         
  -6   5   7        125.04        164.66        12.88 o                         
  -5   5   7        706.83        685.45        22.73 o                         
  -4   5   7         50.21         68.58        12.31 o                         
  -3   5   7        491.49        568.03        21.21 o                         
  -2   5   7       1078.34       1186.24        26.44 o                         
  -1   5   7          0.10         80.47        23.84 o                         
   0   5   7       1640.33       1688.26        40.05 o                         
   1   5   7        128.56        187.20        14.39 o                         
   2   5   7       3699.64       3630.74        53.67 o                         
   3   5   7        657.62        643.79        41.73 o                         
   4   5   7        154.72        130.01        17.51 o                         
   5   5   7       3305.32       3365.53        52.71 o                         
   6   5   7        568.48        553.10        29.20 o                         
   7   5   7        483.99        608.61        37.51 o                         
   8   5   7        412.20        471.61        26.05 o                         
   9   5   7       2640.33       2802.65        53.91 o                         
  10   5   7         76.20        104.25        19.90 o                         
  11   5   7       2685.53       2728.50        70.88 o                         
  12   5   7         48.85         73.23        26.18 o                         
  13   5   7        717.35        704.28        44.37 o                         
  14   5   7        190.15        256.49        43.78 o                         
  15   5   7         33.07         -9.44        35.22 o                         
 -17   6   7       2944.18       2901.25        68.52 o                         
 -16   6   7        267.54        309.54        30.23 o                         
 -15   6   7       6366.45       6380.08       107.15 o                         
 -14   6   7       4120.23       3899.16        73.55 o                         
 -13   6   7        607.35        656.04        33.10 o                         
 -12   6   7       9910.91       9855.40       129.73 o                         
 -11   6   7       1431.46       1449.90        33.36 o                         
 -10   6   7       6199.53       6252.62        73.71 o                         
  -9   6   7      12218.42      11984.23       118.66 o                         
  -8   6   7       3440.46       3438.95        48.04 o                         
  -7   6   7      16402.85      16450.95       198.37 o                         
  -6   6   7       3719.16       3819.92        48.90 o                         
  -5   6   7       6080.11       6212.84        78.08 o                         
  -4   6   7       6799.73       6958.58        84.28 o                         
  -3   6   7        408.69        385.51        19.43 o                         
  -2   6   7      16599.75      16595.04       169.43 o                         
  -1   6   7       1283.00       1346.72        74.42 o                         
   0   6   7      22119.95      22157.58       219.11 o                         
   1   6   7      12247.54      12336.12       199.04 o                         
   2   6   7        131.86        162.17        16.10 o                         
   3   6   7       8983.60       9074.89       106.15 o                         
   4   6   7       3653.23       3651.31        70.61 o                         
   5   6   7       5134.75       5112.09        71.71 o                         
   6   6   7       3011.16       3107.03        73.45 o                         
   7   6   7        707.80        704.08        29.43 o                         
   8   6   7       5481.04       5443.53        88.03 o                         
   9   6   7       2135.85       2163.42        52.80 o                         
  10   6   7       1441.82       1464.05        45.31 o                         
  11   6   7       2113.53       2195.32        65.94 o                         
  12   6   7          0.56         17.14        34.10 o                         
  13   6   7       2455.45       2494.99        95.36 o                         
  14   6   7        691.19        781.52        90.87 o                         
 -16   7   7         95.15         75.36        30.35 o                         
 -15   7   7         22.98         34.25        25.71 o                         
 -14   7   7        255.51        276.83        32.78 o                         
 -13   7   7        192.76        140.77        27.57 o                         
 -12   7   7        431.25        393.11        33.78 o                         
 -11   7   7         20.75         -0.12        14.26 o                         
 -10   7   7       1419.00       1404.30        37.06 o                         
  -9   7   7       1946.96       1905.56        46.57 o                         
  -8   7   7       2044.62       2010.29        48.70 o                         
  -7   7   7       1036.88       1043.40        31.16 o                         
  -6   7   7        118.11        127.81        15.73 o                         
  -5   7   7       2626.11       2642.53        48.95 o                         
  -4   7   7         55.79         76.80        13.61 o                         
  -3   7   7       2499.58       2416.81        52.86 o                         
  -2   7   7       4403.63       4357.41        73.90 o                         
  -1   7   7        408.25        354.83        24.70 o                         
   0   7   7          1.93         -8.49        14.68 o                         
   1   7   7       1772.34       1786.87        47.02 o                         
   2   7   7        278.13        276.44        23.38 o                         
   3   7   7        121.72         99.32        19.11 o                         
   4   7   7       1330.82       1292.13        41.86 o                         
   5   7   7        844.38        867.05        36.21 o                         
   6   7   7       5511.83       5453.56        89.41 o                         
   7   7   7        537.99        534.79        32.06 o                         
   8   7   7       6871.15       6998.04       107.59 o                         
   9   7   7       4161.45       4084.76        87.98 o                         
  10   7   7       2103.61       2110.84        55.87 o                         
  11   7   7       7443.86       7450.69       167.32 o                         
  12   7   7        242.73        265.64        66.41 o                         
  13   7   7       5722.67       5861.75       233.48 o                         
 -15   8   7        140.29        116.45        30.31 o                         
 -14   8   7        798.10        770.83        45.99 o                         
 -13   8   7         16.92        -26.39        23.43 o                         
 -12   8   7        991.30       1032.76        47.57 o                         
 -11   8   7        695.10        689.81        39.20 o                         
 -10   8   7        707.66        681.47        30.16 o                         
  -9   8   7       3035.57       2951.22        62.87 o                         
  -8   8   7         82.99         84.82        19.65 o                         
  -7   8   7       4381.86       4318.41        76.87 o                         
  -6   8   7       4389.93       4280.95        76.10 o                         
  -5   8   7       4011.84       3901.48        72.06 o                         
  -4   8   7       8753.06       8538.05       120.13 o                         
  -3   8   7        314.49        344.13        26.03 o                         
  -2   8   7       5683.05       5515.79        89.57 o                         
  -1   8   7        930.46        957.36        38.32 o                         
   0   8   7        303.65        323.51        26.31 o                         
   1   8   7       1644.10       1655.49        47.92 o                         
   2   8   7         53.87         64.97        19.66 o                         
   3   8   7        203.51        208.03        26.44 o                         
   4   8   7         75.74         66.49        19.99 o                         
   5   8   7        103.56        140.52        22.63 o                         
   6   8   7        803.49        815.03        37.62 o                         
   7   8   7       2033.39       2062.03        54.94 o                         
   8   8   7         83.89         96.25        22.89 o                         
   9   8   7       2993.20       3087.46        85.76 o                         
  10   8   7        885.54        882.37        42.06 o                         
  11   8   7       1245.21       1219.87        56.50 o                         
  12   8   7       3364.21       3482.06       116.60 o                         
 -13   9   7       5538.79       5770.65       157.28 o                         
 -12   9   7        176.68        215.25        41.96 o                         
 -11   9   7       6354.46       6545.23       124.15 o                         
 -10   9   7       2881.31       2913.95        66.15 o                         
  -9   9   7       2955.21       2917.41        65.61 o                         
  -8   9   7       9064.78       8672.84       126.22 o                         
  -7   9   7        238.46        237.16        25.10 o                         
  -6   9   7      10100.51       9748.23       136.03 o                         
  -5   9   7       4941.67       4676.12        83.38 o                         
  -4   9   7       3297.77       3226.21        67.23 o                         
  -3   9   7      11694.16      11116.22       149.65 o                         
  -2   9   7         69.98        118.35        43.18 o                         
  -1   9   7      11167.46      10725.89       146.96 o                         
   0   9   7       4083.52       4050.58        78.61 o                         
   1   9   7       2094.53       2091.47        57.01 o                         
   2   9   7      11199.77      11165.22       157.60 o                         
   3   9   7        334.52        327.88        29.68 o                         
   4   9   7       4190.59       4174.14        81.30 o                         
   5   9   7       3118.95       3107.92        70.08 o                         
   6   9   7       1970.87       2019.31        57.19 o                         
   7   9   7       4550.21       4478.95        86.45 o                         
   8   9   7          0.00         24.81        22.14 o                         
   9   9   7       3164.08       3333.53        75.07 o                         
  10   9   7       1590.76       1570.13        64.05 o                         
  11   9   7        624.49        638.58        60.65 o                         
 -11  10   7        440.28        489.33        82.49 o                         
 -10  10   7        337.57        375.97        36.82 o                         
  -9  10   7        804.70        765.50        47.26 o                         
  -8  10   7         20.49         27.21        23.72 o                         
  -7  10   7       2720.11       2696.12        64.34 o                         
  -6  10   7        326.80        309.11        29.08 o                         
  -5  10   7       2432.62       2355.78        60.07 o                         
  -4  10   7       2704.91       2595.70        62.77 o                         
  -3  10   7       1139.19       1096.77        44.55 o                         
  -2  10   7       4895.68       4733.71        87.64 o                         
  -1  10   7        469.84        489.18        33.68 o                         
   0  10   7       3302.87       3199.68        71.88 o                         
   1  10   7        224.87        220.89        28.46 o                         
   2  10   7       2173.83       2084.97        59.44 o                         
   3  10   7        474.79        448.91        34.45 o                         
   4  10   7        722.30        762.81        40.84 o                         
   5  10   7        594.68        583.20        37.36 o                         
   6  10   7          3.45         57.41        24.54 o                         
   7  10   7        526.88        553.58        37.53 o                         
   8  10   7          5.63         51.62        24.63 o                         
   9  10   7         15.94         28.87        24.50 o                         
  -8  11   7       4321.00       4050.49        99.89 o                         
  -7  11   7         54.01         64.29        27.18 o                         
  -6  11   7       6449.58       6161.44       126.42 o                         
  -5  11   7       3485.39       3386.84        99.68 o                         
  -4  11   7       3200.26       3226.22        86.60 o                         
  -3  11   7       7458.21       7189.74       139.31 o                         
  -2  11   7         42.29        125.29        42.31 o                         
  -1  11   7       5783.25       5352.37       116.13 o                         
   0  11   7       1820.50       1764.56        65.83 o                         
   1  11   7       2517.08       2379.75        75.94 o                         
   2  11   7       2912.18       2742.32        81.42 o                         
   3  11   7         34.02         54.67        27.29 o                         
   4  11   7       2488.94       2344.56       102.15 o                         
   5  11   7        265.73        318.70        36.85 o                         
   6  11   7        116.98        139.12        30.93 o                         
  -2  12   7         72.27         98.96        29.11 o                         
  -1  12   7        720.44        731.89        48.97 o                         
   0  12   7        779.58        728.59        48.75 o                         
 -19   0   8        456.38        557.63        52.37 o                         
 -18   0   8       3082.09       3157.71        99.79 o                         
 -17   0   8       2282.52       2293.35        82.03 o                         
 -16   0   8       1535.03       1541.45        66.68 o                         
 -15   0   8      11366.28      11267.03       207.60 o                         
 -14   0   8       2585.35       2545.70        77.56 o                         
 -13   0   8       6463.46       6465.91       133.45 o                         
 -12   0   8      19524.14      18875.72       300.93 o                         
 -11   0   8       1827.22       1912.81        62.01 o                         
 -10   0   8      52020.18      51085.59       599.97 o                         
  -9   0   8       1716.55       1715.28        41.84 o                         
  -8   0   8      59575.96      58214.64      1248.99 o                         
  -7   0   8      35197.42      33740.96       400.98 o                         
  -6   0   8      15486.29      15639.49       196.37 o                         
  -5   0   8      74233.57      68872.33       795.93 o                         
  -4   0   8       1158.72       1460.79        59.93 o                         
  -3   0   8      71494.79      69431.98      1199.05 o                         
  -2   0   8      51694.67      53054.52       615.67 o                         
  -1   0   8      23049.70      22711.24       275.13 o                         
   0   0   8      48741.50      47194.08       550.35 o                         
   1   0   8       1541.48       1707.30       120.34 o                         
   2   0   8      20154.29      19397.23       238.81 o                         
   3   0   8      12323.29      11914.27       156.43 o                         
   4   0   8       2648.81       2928.32        55.68 o                         
   5   0   8      25634.22      25777.20       381.37 o                         
   6   0   8       7928.92       8044.59       146.60 o                         
   7   0   8       8670.56       8639.62       138.29 o                         
   8   0   8      15123.25      15045.14       200.09 o                         
   9   0   8       1751.46       1983.91        50.44 o                         
  10   0   8      15190.55      15408.21       275.50 o                         
  11   0   8       9407.23       9462.43       211.81 o                         
  12   0   8       7039.09       7166.51       150.35 o                         
  13   0   8      14544.02      14813.02       261.84 o                         
  14   0   8          8.47        134.78        33.85 o                         
  15   0   8       9340.73       9689.24       197.99 o                         
  16   0   8       1668.27       1918.03        92.97 o                         
 -19   1   8         87.85        117.49        26.84 o                         
 -18   1   8        727.01        802.99        40.85 o                         
 -17   1   8        232.28        259.10        27.91 o                         
 -16   1   8          5.17          4.88        19.32 o                         
 -15   1   8        418.24        427.56        28.82 o                         
 -14   1   8        151.36        149.58        21.29 o                         
 -13   1   8         69.67        119.47        19.04 o                         
 -12   1   8       3237.38       3112.23        57.98 o                         
 -11   1   8       1050.22       1099.86        25.09 o                         
 -10   1   8        691.74        706.74        21.48 o                         
  -9   1   8       7150.40       7093.21        73.62 o                         
  -8   1   8         70.66        105.50        13.96 o                         
  -7   1   8       3081.07       3099.41        39.58 o                         
  -6   1   8       3649.19       3405.67        41.10 o                         
  -5   1   8       1171.34       1006.46        20.73 o                         
  -4   1   8       5255.71       4792.77        58.95 o                         
  -3   1   8        436.18        402.32        14.80 o                         
  -2   1   8       1741.18       1469.69        24.05 o                         
  -1   1   8          7.25          8.57         6.38 o                         
   0   1   8        156.52        136.38        10.85 o                         
   1   1   8       2856.12       2906.63        35.97 o                         
   2   1   8          0.96         20.46         9.38 o                         
   3   1   8         93.14        101.74        19.28 o                         
   4   1   8       1292.80       1356.72        37.53 o                         
   5   1   8        637.06        635.41        19.47 o                         
   6   1   8          2.59         33.80         9.82 o                         
   7   1   8       1737.14       1909.27        35.56 o                         
   8   1   8       1289.39       1416.69        33.02 o                         
   9   1   8       1054.75       1212.86        39.91 o                         
  10   1   8       2522.01       2500.16        41.34 o                         
  11   1   8          4.75         13.86        16.81 o                         
  12   1   8       2039.90       1936.55        51.80 o                         
  13   1   8        187.96        161.89        38.82 o                         
  14   1   8       1982.81       1971.61        54.41 o                         
  15   1   8        785.24        753.29        39.07 o                         
  16   1   8        381.00        342.98        31.81 o                         
 -19   2   8        389.88        458.56        35.41 o                         
 -18   2   8        422.01        491.05        34.60 o                         
 -17   2   8       1983.28       2020.23        55.18 o                         
 -16   2   8        503.62        490.95        31.58 o                         
 -15   2   8        435.18        473.84        29.48 o                         
 -14   2   8       3449.63       3425.01        64.96 o                         
 -13   2   8        678.76        639.22        31.00 o                         
 -12   2   8       1739.61       1738.26        42.86 o                         
 -11   2   8       1078.41       1072.75        24.94 o                         
 -10   2   8       2947.75       2787.69        39.67 o                         
  -9   2   8       2396.51       2462.90        36.37 o                         
  -8   2   8       1593.00       1594.88        27.88 o                         
  -7   2   8       2558.15       2444.54        34.65 o                         
  -6   2   8         12.98         42.65         8.11 o                         
  -5   2   8       8125.99       7667.82        75.48 o                         
  -4   2   8        214.03        245.91        15.53 o                         
  -3   2   8      12527.44      12604.87       114.66 o                         
  -2   2   8       8035.04       8175.33        88.76 o                         
  -1   2   8       2218.36       2122.15        62.51 o                         
   0   2   8       3100.72       2999.48        43.51 o                         
   1   2   8          5.80          0.76         9.30 o                         
   2   2   8         10.02         20.84         6.67 o                         
   3   2   8         44.36         72.34         8.73 o                         
   4   2   8        597.46        572.85        17.77 o                         
   5   2   8        632.80        653.64        19.69 o                         
   6   2   8          8.57         20.15        11.76 o                         
   7   2   8        208.01        234.01        14.77 o                         
   8   2   8        350.04        333.99        17.24 o                         
   9   2   8        107.17        118.74        13.80 o                         
  10   2   8       1211.90       1197.37        32.47 o                         
  11   2   8         52.42         43.04        18.47 o                         
  12   2   8       2140.97       2058.91        52.07 o                         
  13   2   8       1344.48       1382.42        45.19 o                         
  14   2   8        263.65        280.31        29.67 o                         
  15   2   8       1271.07       1205.73        46.05 o                         
  16   2   8          0.72        -12.11        25.90 o                         
 -19   3   8        732.07        725.85        40.77 o                         
 -18   3   8       1505.39       1545.48        51.30 o                         
 -17   3   8        601.64        628.93        37.33 o                         
 -16   3   8       2016.34       2083.70        54.59 o                         
 -15   3   8          2.25         -3.17        18.65 o                         
 -14   3   8       3657.43       3533.98        66.97 o                         
 -13   3   8        814.43        833.34        44.62 o                         
 -12   3   8       2389.75       2392.76        51.34 o                         
 -11   3   8       2224.17       2053.56        35.00 o                         
 -10   3   8         39.23         51.86        11.19 o                         
  -9   3   8       2559.65       2459.44        37.40 o                         
  -8   3   8        561.04        596.69        19.74 o                         
  -7   3   8        402.69        421.88        17.36 o                         
  -6   3   8        186.08        163.22        11.32 o                         
  -5   3   8        811.19        658.78        19.29 o                         
  -4   3   8         97.79        107.78        15.55 o                         
  -3   3   8       9985.98       9350.06        99.82 o                         
  -2   3   8          5.97         27.64        21.92 o                         
  -1   3   8      15848.47      15923.51       157.44 o                         
   0   3   8       7168.15       7067.93        95.65 o                         
   1   3   8       5367.27       5095.57        63.55 o                         
   2   3   8       4062.30       3788.81        52.27 o                         
   3   3   8       3195.94       2977.92        38.98 o                         
   4   3   8      14200.25      13802.05       127.87 o                         
   5   3   8       1366.87       1429.53        27.72 o                         
   6   3   8      10130.13      10072.49       100.27 o                         
   7   3   8       1731.66       1763.62        32.67 o                         
   8   3   8       4759.39       4654.11        58.64 o                         
   9   3   8        739.61        775.08        29.18 o                         
  10   3   8       2156.27       2153.48        39.03 o                         
  11   3   8       1415.63       1416.95        41.53 o                         
  12   3   8        614.87        624.08        33.90 o                         
  13   3   8        364.46        452.32        46.02 o                         
  14   3   8         33.73         23.61        21.95 o                         
  15   3   8        925.81        894.41        42.05 o                         
  16   3   8        182.32        132.01        38.74 o                         
 -18   4   8        541.26        611.51        37.74 o                         
 -17   4   8        336.47        403.84        32.62 o                         
 -16   4   8        414.99        409.75        31.39 o                         
 -15   4   8        927.08        964.40        39.66 o                         
 -14   4   8        410.54        388.47        27.71 o                         
 -13   4   8       1506.61       1448.37        43.02 o                         
 -12   4   8        603.12        549.30        28.81 o                         
 -11   4   8        954.13        973.72        26.80 o                         
 -10   4   8       2813.18       2884.74        43.04 o                         
  -9   4   8         96.70        126.46        12.89 o                         
  -8   4   8       9645.80       9897.13       102.85 o                         
  -7   4   8        795.20        845.44        23.71 o                         
  -6   4   8       1887.73       1979.69        34.56 o                         
  -5   4   8       7465.78       7500.46        76.12 o                         
  -4   4   8        117.67        181.90        17.53 o                         
  -3   4   8       6549.74       6512.87        76.43 o                         
  -2   4   8       1582.61       1589.42        64.01 o                         
  -1   4   8       3000.10       2773.13        87.18 o                         
   0   4   8       3920.67       3897.73        82.20 o                         
   1   4   8        575.32        636.42        36.38 o                         
   2   4   8       3534.68       3628.26        58.50 o                         
   3   4   8         99.97        111.40        11.25 o                         
   4   4   8          8.10         70.02        21.05 o                         
   5   4   8       4680.83       4737.29        57.04 o                         
   6   4   8       1305.74       1338.57        28.53 o                         
   7   4   8        317.44        346.57        17.83 o                         
   8   4   8       2185.89       2305.76        39.63 o                         
   9   4   8        676.73        758.05        25.78 o                         
  10   4   8       1230.48       1414.41        33.84 o                         
  11   4   8       2648.66       2633.64        51.01 o                         
  12   4   8        754.03        808.73        41.17 o                         
  13   4   8       2734.30       2816.78       112.78 o                         
  14   4   8         10.55          3.37        26.31 o                         
  15   4   8        659.34        720.06        46.59 o                         
 -17   5   8       4255.48       4359.59        85.00 o                         
 -16   5   8       6422.37       6488.69       105.03 o                         
 -15   5   8        691.61        744.75        37.13 o                         
 -14   5   8      11979.92      11984.93       155.01 o                         
 -13   5   8        757.86        752.98        35.60 o                         
 -12   5   8      11049.09      11049.01       140.65 o                         
 -11   5   8      13495.66      13624.31       133.38 o                         
 -10   5   8       1566.07       1583.58        33.14 o                         
  -9   5   8      18502.06      18777.71       172.12 o                         
  -8   5   8       3036.36       3009.47        43.62 o                         
  -7   5   8       8420.04       8605.93        96.11 o                         
  -6   5   8      18745.24      18569.03       167.09 o                         
  -5   5   8        183.91        227.10        23.33 o                         
  -4   5   8      30710.47      30899.09       293.75 o                         
  -3   5   8      11855.77      11616.75       109.54 o                         
  -2   5   8       7265.35       7172.04        99.30 o                         
  -1   5   8      40269.66      40122.32       491.57 o                         
   0   5   8        884.75       1342.97       140.19 o                         
   1   5   8      37677.98      37232.44       395.94 o                         
   2   5   8      24061.18      24126.48       268.32 o                         
   3   5   8      20850.66      20802.33       236.39 o                         
   4   5   8      28260.72      28372.27       352.53 o                         
   5   5   8        813.66        941.68        41.57 o                         
   6   5   8      22849.17      22806.85       258.42 o                         
   7   5   8       8366.32       8358.21       116.37 o                         
   8   5   8       7619.78       7506.43       108.24 o                         
   9   5   8      13991.89      14115.45       205.58 o                         
  10   5   8        303.37        358.73        26.74 o                         
  11   5   8       9300.92       9655.78       156.92 o                         
  12   5   8       3306.83       3353.76       186.64 o                         
  13   5   8       1296.26       1376.75        99.26 o                         
  14   5   8       4462.27       4642.79       133.28 o                         
  15   5   8        794.54        927.54        74.10 o                         
 -17   6   8         11.99         51.27        24.19 o                         
 -16   6   8       2460.90       2641.74        64.05 o                         
 -15   6   8        584.78        623.99        35.06 o                         
 -14   6   8       1246.22       1267.50        44.10 o                         
 -13   6   8       1254.80       1223.16        42.52 o                         
 -12   6   8       1186.94       1215.81        41.62 o                         
 -11   6   8       2424.24       2443.21        51.15 o                         
 -10   6   8       1916.64       1890.50        36.95 o                         
  -9   6   8       4141.80       4084.33        55.07 o                         
  -8   6   8         94.50        160.30        15.26 o                         
  -7   6   8       3484.50       3461.79        54.07 o                         
  -6   6   8        189.30        218.08        22.51 o                         
  -5   6   8        408.38        466.75        25.98 o                         
  -4   6   8        166.03        161.73        18.54 o                         
  -3   6   8        312.77        273.17        21.17 o                         
  -2   6   8       1145.01       1100.98        44.60 o                         
  -1   6   8       1360.29       1383.60        40.18 o                         
   0   6   8       1114.35       1172.32        49.84 o                         
   1   6   8       6598.27       6493.49        96.33 o                         
   2   6   8         12.59         67.73        17.40 o                         
   3   6   8       3357.82       3301.77       101.30 o                         
   4   6   8         37.80         51.19        18.09 o                         
   5   6   8        959.58        941.24        52.67 o                         
   6   6   8        144.62        135.39        21.22 o                         
   7   6   8       1040.42       1024.62        38.79 o                         
   8   6   8        298.56        329.68        26.66 o                         
   9   6   8        634.86        652.37        34.11 o                         
  10   6   8        259.15        295.27        26.41 o                         
  11   6   8         31.31         58.00        26.40 o                         
  12   6   8        204.51        165.86        56.62 o                         
  13   6   8         40.03         34.92        41.24 o                         
  14   6   8        689.28        736.78        93.67 o                         
 -16   7   8         57.30         12.02        27.72 o                         
 -15   7   8        425.68        389.78        38.09 o                         
 -14   7   8          0.46        -17.05        31.24 o                         
 -13   7   8        205.45        219.14        29.93 o                         
 -12   7   8         17.97        -24.43        20.29 o                         
 -11   7   8        758.89        715.90        30.32 o                         
 -10   7   8       1379.49       1266.51        40.26 o                         
  -9   7   8        849.14        862.11        30.77 o                         
  -8   7   8       1591.21       1541.23        40.88 o                         
  -7   7   8        189.70        193.00        21.57 o                         
  -6   7   8       4059.16       3896.05        70.50 o                         
  -5   7   8        153.99        158.26        20.28 o                         
  -4   7   8       2246.34       2010.08        48.69 o                         
  -3   7   8         29.81         21.23        16.14 o                         
  -2   7   8        148.51        172.83        21.79 o                         
  -1   7   8        269.06        218.90        21.92 o                         
   0   7   8        371.33        384.38        25.61 o                         
   1   7   8       1129.92       1091.56        39.27 o                         
   2   7   8         22.10          8.69        16.44 o                         
   3   7   8       1645.94       1546.19        45.73 o                         
   4   7   8          2.46         -1.20        16.61 o                         
   5   7   8        425.35        383.43        27.65 o                         
   6   7   8         79.76         79.65        20.37 o                         
   7   7   8        533.18        537.64        33.14 o                         
   8   7   8          5.70         26.68        19.69 o                         
   9   7   8         90.35        115.48        22.95 o                         
  10   7   8         13.93         45.56        21.78 o                         
  11   7   8        184.54        232.26        33.48 o                         
  12   7   8          1.67         -2.71        38.05 o                         
  13   7   8         41.61         59.95        41.80 o                         
 -14   8   8       1623.26       1675.58        80.35 o                         
 -13   8   8        319.69        356.94        48.04 o                         
 -12   8   8       3539.19       3468.62       160.78 o                         
 -11   8   8         25.66         40.63        24.41 o                         
 -10   8   8       5708.20       5480.41        92.39 o                         
  -9   8   8       2055.07       2137.22        54.58 o                         
  -8   8   8       1864.83       1866.44        50.86 o                         
  -7   8   8       4658.34       4613.01        81.42 o                         
  -6   8   8        336.91        383.19        27.34 o                         
  -5   8   8       4817.02       4682.65        81.45 o                         
  -4   8   8        678.81        666.76        34.36 o                         
  -3   8   8       2597.67       2562.59        57.88 o                         
  -2   8   8       1155.00       1083.80        40.39 o                         
  -1   8   8        525.69        515.16        30.79 o                         
   0   8   8       2097.73       2021.43        53.27 o                         
   1   8   8         43.84         48.74        19.30 o                         
   2   8   8       2666.39       2524.48        59.40 o                         
   3   8   8       1200.28       1174.80        43.20 o                         
   4   8   8        211.87        222.88        25.16 o                         
   5   8   8        508.11        576.18        33.41 o                         
   6   8   8        155.96        159.43        24.03 o                         
   7   8   8         37.31         54.42        21.36 o                         
   8   8   8        530.96        562.43        35.17 o                         
   9   8   8        130.20        163.89        28.25 o                         
  10   8   8        774.04        821.83        41.99 o                         
  11   8   8        108.10        142.22        44.97 o                         
  12   8   8        642.30        764.75        65.69 o                         
 -13   9   8        166.36        195.03        43.32 o                         
 -12   9   8       4160.58       4201.32       143.30 o                         
 -11   9   8        399.02        412.34        44.14 o                         
 -10   9   8       1794.70       1733.68        53.10 o                         
  -9   9   8       1216.64       1214.51        44.66 o                         
  -8   9   8          0.86         11.10        18.98 o                         
  -7   9   8       1183.40       1085.76        42.12 o                         
  -6   9   8        609.26        620.76        34.70 o                         
  -5   9   8         13.51         46.17        19.82 o                         
  -4   9   8       1050.70        977.52        40.88 o                         
  -3   9   8       2315.15       2272.73        57.49 o                         
  -2   9   8        439.78        464.78        31.31 o                         
  -1   9   8       6661.07       6371.79       121.48 o                         
   0   9   8         73.19        141.55        26.84 o                         
   1   9   8       7315.98       7135.17       113.02 o                         
   2   9   8       3665.84       3584.62        75.47 o                         
   3   9   8       1640.13       1606.59        52.00 o                         
   4   9   8       8061.60       7744.96       121.13 o                         
   5   9   8         63.14         83.65        24.90 o                         
   6   9   8       7429.28       7260.97       171.93 o                         
   7   9   8        753.16        775.40        42.02 o                         
   8   9   8       2829.30       2847.05        87.78 o                         
   9   9   8       3918.76       4017.33        84.49 o                         
  10   9   8         97.70        109.35        32.28 o                         
 -11  10   8       3283.66       3201.96       108.26 o                         
 -10  10   8       7231.19       7013.14       115.28 o                         
  -9  10   8        371.99        425.42        32.43 o                         
  -8  10   8       4573.22       4429.33        85.95 o                         
  -7  10   8       5013.02       4904.63        90.69 o                         
  -6  10   8        477.33        483.51        33.20 o                         
  -5  10   8       8667.42       8159.99       124.66 o                         
  -4  10   8        683.58        776.23        39.85 o                         
  -3  10   8       8037.48       7652.03       133.99 o                         
  -2  10   8       9415.79       8971.69       133.94 o                         
  -1  10   8        803.73        946.32        52.26 o                         
   0  10   8      11900.29      11644.53       222.18 o                         
   1  10   8       1780.68       1873.34        66.79 o                         
   2  10   8       8462.89       8129.16       127.31 o                         
   3  10   8       9799.93       9596.25       213.46 o                         
   4  10   8       2468.13       2412.86        65.53 o                         
   5  10   8      16045.92      15795.03       354.24 o                         
   6  10   8       1570.71       1650.76        56.14 o                         
   7  10   8       6799.09       6828.93       116.68 o                         
   8  10   8       6847.20       6961.80       118.96 o                         
  -8  11   8        294.47        283.04        35.42 o                         
  -7  11   8        311.76        326.07        36.58 o                         
  -6  11   8          1.17        -21.09        24.36 o                         
  -5  11   8        126.60        129.44        32.10 o                         
  -4  11   8          1.08          0.06        23.83 o                         
  -3  11   8        174.31        172.39        30.69 o                         
  -2  11   8        290.68        272.75        34.19 o                         
  -1  11   8        530.33        562.05        42.59 o                         
   0  11   8        957.80        936.14        51.73 o                         
   1  11   8         43.61         16.01        30.83 o                         
   2  11   8         37.15         28.60        26.67 o                         
   3  11   8          3.52          2.60        24.19 o                         
   4  11   8         36.09         28.57        25.80 o                         
   5  11   8        148.28        152.53        32.15 o                         
 -19   1   9       2131.03       2287.30        62.83 o                         
 -18   1   9        419.69        443.60        33.66 o                         
 -17   1   9       3089.69       3133.01        69.22 o                         
 -16   1   9         13.52          0.92        19.88 o                         
 -15   1   9       6853.31       6848.93       103.62 o                         
 -14   1   9       2299.38       2376.09        54.48 o                         
 -13   1   9        975.95       1020.31        36.08 o                         
 -12   1   9       3653.88       3639.17        64.24 o                         
 -11   1   9       1467.87       1467.32        29.19 o                         
 -10   1   9        240.57        320.78        18.03 o                         
  -9   1   9       2965.33       2907.07        40.64 o                         
  -8   1   9          2.28         25.00         9.09 o                         
  -7   1   9      11078.46      11198.57       105.94 o                         
  -6   1   9      10171.31       9962.62        96.39 o                         
  -5   1   9       4856.01       4864.44        54.08 o                         
  -4   1   9      29411.04      28210.30       264.34 o                         
  -3   1   9       3307.31       3335.08        91.49 o                         
  -2   1   9      21921.17      20979.53       198.46 o                         
  -1   1   9      16490.69      16416.80       146.02 o                         
   0   1   9      12164.83      11674.08       108.65 o                         
   1   1   9      55676.92      55705.36       631.89 o                         
   2   1   9        599.84        871.29        71.47 o                         
   3   1   9      33285.78      32351.33       274.61 o                         
   4   1   9       3522.35       3550.92        45.43 o                         
   5   1   9      10149.85      10036.99        99.21 o                         
   6   1   9      13427.05      13431.25       127.79 o                         
   7   1   9       4505.09       4615.44        63.63 o                         
   8   1   9      17133.60      17037.50       174.22 o                         
   9   1   9       1160.11       1246.57        32.72 o                         
  10   1   9       3182.35       3242.10        49.06 o                         
  11   1   9       3356.20       3305.30        65.37 o                         
  12   1   9        211.80        270.11        25.88 o                         
  13   1   9       2187.74       2326.14        57.89 o                         
  14   1   9        667.42        711.32        37.50 o                         
  15   1   9        414.27        432.30        33.03 o                         
  16   1   9       1923.85       2063.83        60.13 o                         
 -19   2   9       5296.20       5360.05        98.54 o                         
 -18   2   9         62.98         87.06        25.43 o                         
 -17   2   9       7711.28       7830.67       164.46 o                         
 -16   2   9       1951.21       1905.89        52.16 o                         
 -15   2   9       3620.70       3759.59        71.61 o                         
 -14   2   9       4906.98       4837.08        81.18 o                         
 -13   2   9       2350.36       2465.67        53.50 o                         
 -12   2   9      14579.97      14635.21       173.41 o                         
 -11   2   9          4.13         35.00        10.79 o                         
 -10   2   9      13514.87      13498.47       127.88 o                         
  -9   2   9       3165.04       3072.08        42.65 o                         
  -8   2   9       1874.46       1847.70        31.29 o                         
  -7   2   9       5148.27       5076.37        57.39 o                         
  -6   2   9        219.36        202.16        12.14 o                         
  -5   2   9       1645.51       1497.54        27.78 o                         
  -4   2   9       1440.46       1534.94        30.07 o                         
  -3   2   9        974.54        948.15        24.80 o                         
  -2   2   9        319.43        263.58        14.97 o                         
  -1   2   9       6504.70       6158.70        83.76 o                         
   0   2   9        438.76        493.28        31.85 o                         
   1   2   9       5064.32       4841.84        62.00 o                         
   2   2   9        893.89        920.87        29.01 o                         
   3   2   9       6501.43       6405.43        86.60 o                         
   4   2   9       7393.47       7579.13        78.63 o                         
   5   2   9         18.10         10.69         9.22 o                         
   6   2   9       4610.39       4677.12        56.93 o                         
   7   2   9        781.14        838.03        24.59 o                         
   8   2   9       2633.24       2620.77        41.56 o                         
   9   2   9        690.85        777.10        27.79 o                         
  10   2   9       1416.94       1406.55        35.62 o                         
  11   2   9        274.15        290.34        25.70 o                         
  12   2   9          6.84         31.25        19.90 o                         
  13   2   9         83.64         56.58        21.75 o                         
  14   2   9          9.54        -20.51        19.57 o                         
  15   2   9          7.35         12.69        22.05 o                         
 -18   3   9       2718.57       2765.53        67.32 o                         
 -17   3   9        240.74        257.82        28.77 o                         
 -16   3   9       3226.33       3270.25        68.92 o                         
 -15   3   9       2185.13       2153.09        54.28 o                         
 -14   3   9       1571.02       1466.04        44.18 o                         
 -13   3   9       5601.35       5573.93        86.85 o                         
 -12   3   9        699.59        681.38        31.53 o                         
 -11   3   9       5629.80       5601.66        66.11 o                         
 -10   3   9       1487.98       1493.95        30.37 o                         
  -9   3   9        149.96        143.85        13.07 o                         
  -8   3   9       5770.34       5658.18        63.81 o                         
  -7   3   9        219.03        287.45        14.15 o                         
  -6   3   9       4032.05       3979.40        52.06 o                         
  -5   3   9       4747.38       4536.07        52.06 o                         
  -4   3   9         95.75        150.37        12.01 o                         
  -3   3   9       7417.88       7441.67        85.14 o                         
  -2   3   9       4305.42       4417.85        58.35 o                         
  -1   3   9       2648.14       2551.08        42.40 o                         
   0   3   9       3823.02       3550.19        62.03 o                         
   1   3   9         96.35        136.65        13.85 o                         
   2   3   9       2973.74       2770.12        44.67 o                         
   3   3   9       3175.95       3302.62        42.88 o                         
   4   3   9        942.65        968.44        24.22 o                         
   5   3   9       4777.71       4923.97        58.35 o                         
   6   3   9         75.43        112.38        12.67 o                         
   7   3   9         71.24         95.55        15.11 o                         
   8   3   9       1203.91       1307.04        35.74 o                         
   9   3   9        189.12        218.32        22.23 o                         
  10   3   9       1726.02       1611.33        35.29 o                         
  11   3   9        335.33        346.83        37.59 o                         
  12   3   9        286.76        255.23        27.65 o                         
  13   3   9        690.64        715.93        43.75 o                         
  14   3   9        394.05        415.70        39.00 o                         
  15   3   9        206.00        203.43        34.51 o                         
 -18   4   9       1489.67       1551.54        52.56 o                         
 -17   4   9        522.73        535.73        35.29 o                         
 -16   4   9       1324.69       1293.38        45.98 o                         
 -15   4   9       2785.96       2869.91        63.21 o                         
 -14   4   9        117.54        106.81        22.04 o                         
 -13   4   9       6377.12       6606.38        98.99 o                         
 -12   4   9       1843.73       1883.33        46.97 o                         
 -11   4   9       8528.93       8492.27        91.37 o                         
 -10   4   9       9690.30       9716.48       100.15 o                         
  -9   4   9       2401.65       2349.20        38.39 o                         
  -8   4   9      19947.73      19855.80       178.65 o                         
  -7   4   9       2302.89       2205.87        35.54 o                         
  -6   4   9      23541.77      23884.28       235.97 o                         
  -5   4   9       9613.54       9805.19        95.82 o                         
  -4   4   9       5378.36       5168.84        66.40 o                         
  -3   4   9      14262.04      14428.89       160.86 o                         
  -2   4   9        164.15        171.38        26.07 o                         
  -1   4   9      13370.71      12929.81       198.90 o                         
   0   4   9       4645.39       4438.91        88.08 o                         
   1   4   9       2012.57       1986.25        37.71 o                         
   2   4   9      12286.58      11988.04       181.71 o                         
   3   4   9       1869.00       1892.46        38.03 o                         
   4   4   9       4050.80       4035.42        58.45 o                         
   5   4   9       7504.19       7417.24        97.35 o                         
   6   4   9        102.98        186.47        17.55 o                         
   7   4   9      11643.22      11697.94       130.20 o                         
   8   4   9       3965.10       4032.23        62.43 o                         
   9   4   9       6088.35       6206.76        83.86 o                         
  10   4   9      12032.16      12298.68       139.37 o                         
  11   4   9        526.69        621.23        36.73 o                         
  12   4   9       9731.87       9640.22       158.10 o                         
  13   4   9        416.78        556.32        54.54 o                         
  14   4   9       5180.07       5628.00       146.94 o                         
  15   4   9       2797.02       3305.45       113.22 o                         
 -17   5   9        416.52        450.97        34.89 o                         
 -16   5   9          0.80        -12.09        23.40 o                         
 -15   5   9        396.62        388.12        30.22 o                         
 -14   5   9         31.43         12.55        19.30 o                         
 -13   5   9        109.34        110.66        21.01 o                         
 -12   5   9         16.28         17.01        18.21 o                         
 -11   5   9         40.30         34.76        13.48 o                         
 -10   5   9         83.70         99.74        22.58 o                         
  -9   5   9         60.67         55.80        12.48 o                         
  -8   5   9         65.71         90.32        13.59 o                         
  -7   5   9        130.42        134.07        12.92 o                         
  -6   5   9        235.76        250.44        14.22 o                         
  -5   5   9        159.37        168.94        18.82 o                         
  -4   5   9       1073.28       1052.30        34.71 o                         
  -3   5   9       1434.45       1391.91        39.53 o                         
  -2   5   9       1860.24       2003.96        46.81 o                         
  -1   5   9       3477.30       3467.64        72.65 o                         
   0   5   9        318.49        473.38        57.86 o                         
   1   5   9       4987.00       4967.09        79.49 o                         
   2   5   9        932.31       1047.89        37.72 o                         
   3   5   9       7659.13       7649.15       108.06 o                         
   4   5   9         18.00         60.37        18.09 o                         
   5   5   9       3289.27       3546.80        66.90 o                         
   6   5   9        378.17        451.21        28.09 o                         
   7   5   9        277.62        294.84        24.71 o                         
   8   5   9        707.77        857.77        37.22 o                         
   9   5   9          4.74         24.26        18.76 o                         
  10   5   9         19.64         72.79        26.21 o                         
  11   5   9        607.40        597.15        55.93 o                         
  12   5   9          0.19         31.92        49.63 o                         
  13   5   9        106.50        258.64        69.90 o                         
  14   5   9          0.00         -2.57        72.70 o                         
 -16   6   9        437.43        478.59        40.90 o                         
 -15   6   9        964.04        953.60        49.13 o                         
 -14   6   9        170.96        162.05        25.00 o                         
 -13   6   9       3780.15       3827.71        97.06 o                         
 -12   6   9         32.88          7.95        21.18 o                         
 -11   6   9       6749.79       6771.38        94.32 o                         
 -10   6   9       1810.83       1863.71        48.92 o                         
  -9   6   9       1602.44       1568.74        43.59 o                         
  -8   6   9      10037.99       9952.93       132.45 o                         
  -7   6   9         32.39         62.68        17.18 o                         
  -6   6   9       8504.56       8506.82       117.07 o                         
  -5   6   9       6508.95       6116.86        92.34 o                         
  -4   6   9       2139.01       2157.16        49.94 o                         
  -3   6   9      11942.95      11782.05       149.42 o                         
  -2   6   9        979.93       1064.08        48.07 o                         
  -1   6   9       6941.78       6782.90       100.10 o                         
   0   6   9       3829.78       3867.04        70.30 o                         
   1   6   9       1494.34       1518.82        44.59 o                         
   2   6   9      14166.74      14136.96       175.53 o                         
   3   6   9        294.95        361.71        26.44 o                         
   4   6   9       8443.14       8405.20       119.93 o                         
   5   6   9      11778.99      11828.67       154.54 o                         
   6   6   9        863.31        835.04        36.70 o                         
   7   6   9       6361.80       6236.98        99.17 o                         
   8   6   9       1266.86       1297.27        44.79 o                         
   9   6   9       3231.21       3318.47        69.15 o                         
  10   6   9       3692.97       3762.39        74.83 o                         
  11   6   9        163.94        198.31        44.78 o                         
  12   6   9       4281.66       4384.15       175.46 o                         
  13   6   9        679.04        784.47        63.89 o                         
 -15   7   9        676.28        629.36        58.70 o                         
 -14   7   9       1212.62       1146.48        70.00 o                         
 -13   7   9       2436.80       2375.66       141.21 o                         
 -12   7   9        312.23        258.15        43.20 o                         
 -11   7   9       2028.81       2096.10        62.30 o                         
 -10   7   9       5840.35       5735.47        93.65 o                         
  -9   7   9        668.63        700.34        35.04 o                         
  -8   7   9       8954.12       8784.82       123.74 o                         
  -7   7   9        482.15        515.65        29.79 o                         
  -6   7   9       7114.16       6881.05       103.28 o                         
  -5   7   9       6021.26       5765.65        91.30 o                         
  -4   7   9       3510.00       3480.09        67.01 o                         
  -3   7   9      13382.27      13014.21       165.00 o                         
  -2   7   9         16.35         55.64        23.83 o                         
  -1   7   9       8439.89       8119.96       116.91 o                         
   0   7   9       1367.42       1357.07        95.45 o                         
   1   7   9       2341.01       2217.70        54.53 o                         
   2   7   9        629.06        688.95        34.70 o                         
   3   7   9        773.99        725.01        35.66 o                         
   4   7   9       1742.00       1691.80        49.08 o                         
   5   7   9        249.74        268.10        25.99 o                         
   6   7   9          2.65         15.51        21.19 o                         
   7   7   9          1.15         -5.20        18.27 o                         
   8   7   9        344.79        403.65        29.89 o                         
   9   7   9        665.66        624.07        36.26 o                         
  10   7   9        113.28         90.28        24.28 o                         
  11   7   9        833.46        891.92        66.15 o                         
  12   7   9         43.94         34.95        39.96 o                         
 -14   8   9       2213.22       2225.73       137.01 o                         
 -13   8   9        450.86        466.96        83.88 o                         
 -12   8   9        911.03        893.29        62.07 o                         
 -11   8   9       2513.03       2445.52        71.50 o                         
 -10   8   9         97.47         97.73        22.31 o                         
  -9   8   9       4381.07       4229.38        80.15 o                         
  -8   8   9       3373.18       3310.60        69.17 o                         
  -7   8   9       5661.07       5530.82        92.60 o                         
  -6   8   9       6258.64       6036.40        97.59 o                         
  -5   8   9        172.21        257.57        25.25 o                         
  -4   8   9      11580.95      10999.37       148.14 o                         
  -3   8   9        310.32        358.33        33.01 o                         
  -2   8   9       4400.77       4031.13        76.55 o                         
  -1   8   9       3113.68       2968.20        65.14 o                         
   0   8   9        107.32        124.91        34.51 o                         
   1   8   9       3042.93       2947.09        65.63 o                         
   2   8   9        807.77        779.07        38.36 o                         
   3   8   9         11.50        -33.58        18.74 o                         
   4   8   9        341.53        297.68        27.94 o                         
   5   8   9        816.41        817.34        39.52 o                         
   6   8   9         13.84        -11.24        20.05 o                         
   7   8   9        762.13        755.41        39.90 o                         
   8   8   9        320.98        336.14        30.68 o                         
   9   8   9       1784.24       1847.07        56.53 o                         
  10   8   9       2369.56       2369.03        89.80 o                         
  11   8   9        308.62        284.37        52.40 o                         
 -12   9   9       2442.36       2461.80        94.66 o                         
 -11   9   9        965.94       1018.59        52.63 o                         
 -10   9   9       2600.57       2646.52        64.83 o                         
  -9   9   9       3770.86       3717.98        76.45 o                         
  -8   9   9          9.94         -6.99        19.79 o                         
  -7   9   9       7433.38       7190.78       113.61 o                         
  -6   9   9       2434.92       2351.98        59.73 o                         
  -5   9   9       2849.45       2763.35        64.32 o                         
  -4   9   9       6358.67       6111.08       101.44 o                         
  -3   9   9          0.26         55.64        21.47 o                         
  -2   9   9       9646.59       9317.55       157.40 o                         
  -1   9   9       3149.96       3205.69        70.98 o                         
   0   9   9       6353.81       6141.11       118.86 o                         
   1   9   9       7410.05       7059.60       114.23 o                         
   2   9   9          2.79          9.20        28.65 o                         
   3   9   9       8179.28       7894.43       156.05 o                         
   4   9   9       3964.97       3955.93        82.35 o                         
   5   9   9       1899.66       1896.55        57.90 o                         
   6   9   9       7247.20       7107.82       117.65 o                         
   7   9   9          0.33         60.06        24.93 o                         
   8   9   9       4026.42       4281.14        88.27 o                         
   9   9   9       1773.58       1821.78        58.95 o                         
 -10  10   9       1896.30       1894.75        58.20 o                         
  -9  10   9        370.40        416.38        35.31 o                         
  -8  10   9       3184.60       3164.00        72.27 o                         
  -7  10   9          0.25         -9.36        20.62 o                         
  -6  10   9       1873.71       1775.52        54.61 o                         
  -5  10   9        299.43        296.96        36.12 o                         
  -4  10   9        638.88        625.58        37.19 o                         
  -3  10   9        330.21        320.24        30.00 o                         
  -2  10   9         63.70         96.97        24.23 o                         
  -1  10   9        409.32        459.97        33.51 o                         
   0  10   9          8.54         41.00        22.75 o                         
   1  10   9          1.03         -4.40        23.00 o                         
   2  10   9        294.14        381.45        33.41 o                         
   3  10   9        545.19        536.41        37.13 o                         
   4  10   9          9.12         68.56        25.38 o                         
   5  10   9        395.39        433.79        35.74 o                         
   6  10   9        364.66        431.36        35.87 o                         
   7  10   9        436.69        460.17        37.04 o                         
  -6  11   9         35.53         75.53        28.67 o                         
  -5  11   9       2900.12       2759.20        81.96 o                         
  -4  11   9       1087.63       1158.31        56.14 o                         
  -3  11   9        743.34        717.77        47.01 o                         
  -2  11   9       2648.81       2573.81        78.95 o                         
  -1  11   9          0.92          9.03        24.13 o                         
   0  11   9       1705.13       1615.39        56.15 o                         
   1  11   9       1737.03       1666.06        57.18 o                         
   2  11   9          0.85         -7.39        24.22 o                         
   3  11   9        552.03        569.51        43.59 o                         
 -19   0  10         76.72         42.67        48.93 o                         
 -18   0  10         11.51        -16.75        29.05 o                         
 -17   0  10         81.71         62.46        33.57 o                         
 -16   0  10       1198.90       1341.43        63.71 o                         
 -15   0  10        994.73        967.25        55.80 o                         
 -14   0  10       2279.13       2439.80        80.39 o                         
 -13   0  10       4921.48       4850.16       112.18 o                         
 -12   0  10       7212.18       7416.72       146.30 o                         
 -11   0  10      12907.33      13184.64       179.61 o                         
 -10   0  10        108.48        150.25        18.72 o                         
  -9   0  10       8838.42       8789.37       127.22 o                         
  -8   0  10       2104.22       2327.65        51.50 o                         
  -7   0  10       7207.12       7084.90       132.02 o                         
  -6   0  10       3677.55       3708.63        79.19 o                         
  -5   0  10      18053.77      17349.57       271.26 o                         
  -4   0  10      17013.08      17138.05       217.27 o                         
  -3   0  10         90.88        131.92        34.25 o                         
  -2   0  10       9013.45       8843.62       122.98 o                         
  -1   0  10      12309.89      11871.20       162.09 o                         
   0   0  10        651.59        570.08        63.19 o                         
   1   0  10       3824.54       3920.18        67.04 o                         
   2   0  10      10989.34      11028.59       149.72 o                         
   3   0  10         98.58        146.64        17.16 o                         
   4   0  10      26891.46      26715.61       533.14 o                         
   5   0  10       4153.53       4276.94        77.83 o                         
   6   0  10      10454.26      10233.13       146.08 o                         
   7   0  10      13976.19      13788.38       188.42 o                         
   8   0  10       2254.71       2702.36       110.37 o                         
   9   0  10      20945.68      21034.87       274.09 o                         
  10   0  10         76.76        179.65        54.21 o                         
  11   0  10      16440.55      16293.32       424.31 o                         
  12   0  10       6459.87       6583.61       145.50 o                         
  13   0  10       3339.51       3475.63       101.29 o                         
  14   0  10       9484.81       9689.36       197.12 o                         
  15   0  10         24.02         53.15        78.29 o                         
 -19   1  10       1673.79       1801.96        57.44 o                         
 -18   1  10          2.34        -20.73        22.19 o                         
 -17   1  10       1577.81       1519.29        49.73 o                         
 -16   1  10       2132.11       2288.46        57.44 o                         
 -15   1  10          0.03        -18.31        18.62 o                         
 -14   1  10       2455.37       2417.39        55.71 o                         
 -13   1  10        938.42        987.52        36.90 o                         
 -12   1  10        430.87        440.18        26.33 o                         
 -11   1  10       5813.27       5831.32        67.73 o                         
 -10   1  10         11.18         28.69        10.94 o                         
  -9   1  10      11269.33      11253.24       109.74 o                         
  -8   1  10      12532.13      12604.20       119.55 o                         
  -7   1  10       5656.47       5526.96        61.95 o                         
  -6   1  10      22367.62      21909.71       191.74 o                         
  -5   1  10        136.62        188.94        13.58 o                         
  -4   1  10      18297.46      17777.82       158.45 o                         
  -3   1  10       2766.92       2693.71        55.96 o                         
  -2   1  10       5327.88       4864.23        54.62 o                         
  -1   1  10      10845.52      10373.42        99.10 o                         
   0   1  10         32.44          5.74        10.86 o                         
   1   1  10       2446.14       2361.85        33.89 o                         
   2   1  10       2074.79       2028.96        37.56 o                         
   3   1  10        443.31        566.38        25.45 o                         
   4   1  10       1441.93       1377.75        27.59 o                         
   5   1  10        922.90       1020.28        31.53 o                         
   6   1  10       1158.66       1167.18        27.45 o                         
   7   1  10       3071.69       3050.32        45.52 o                         
   8   1  10        759.07        835.33        41.73 o                         
   9   1  10       1545.20       1546.83        35.87 o                         
  10   1  10       3442.71       3463.90        52.30 o                         
  11   1  10        144.97        198.83        23.60 o                         
  12   1  10       2273.41       2370.42        57.29 o                         
  13   1  10        215.24        210.62        26.34 o                         
  14   1  10        619.97        621.10        36.76 o                         
  15   1  10       1498.89       1525.78        62.11 o                         
 -18   2  10       2123.57       2240.85        61.64 o                         
 -17   2  10        473.64        586.84        35.93 o                         
 -16   2  10       1570.69       1662.67        50.79 o                         
 -15   2  10       3485.50       3692.49        71.90 o                         
 -14   2  10        935.25       1020.66        39.38 o                         
 -13   2  10       8022.24       7873.91       110.87 o                         
 -12   2  10        179.84        249.36        23.00 o                         
 -11   2  10       4773.38       4800.53        59.94 o                         
 -10   2  10       5903.54       5967.07        68.52 o                         
  -9   2  10        151.60        168.62        13.98 o                         
  -8   2  10      12973.05      12491.55       119.38 o                         
  -7   2  10       1385.18       1397.10        27.52 o                         
  -6   2  10        846.54        793.14        22.75 o                         
  -5   2  10       5540.84       5276.12        64.95 o                         
  -4   2  10         14.00         39.60        13.86 o                         
  -3   2  10       4721.52       4442.74        59.20 o                         
  -2   2  10       1373.13       1266.52        29.99 o                         
  -1   2  10       1965.29       1768.46        48.10 o                         
   0   2  10       6383.90       5892.83        72.92 o                         
   1   2  10         41.84         96.05        13.54 o                         
   2   2  10       6731.52       6455.43        79.33 o                         
   3   2  10       3788.94       3627.71        46.26 o                         
   4   2  10       2789.82       2773.29        65.44 o                         
   5   2  10       8327.23       8140.85        85.76 o                         
   6   2  10         44.25        120.20        19.57 o                         
   7   2  10       3594.25       3554.64        61.06 o                         
   8   2  10       2484.89       2696.35        66.09 o                         
   9   2  10       1779.20       1846.12        36.86 o                         
  10   2  10        470.78        527.43        24.38 o                         
  11   2  10        247.55        255.79        38.73 o                         
  12   2  10        452.10        481.38        38.66 o                         
  13   2  10          1.67        -22.83        24.34 o                         
  14   2  10        256.90        290.45        35.48 o                         
  15   2  10         10.58        -17.54        27.26 o                         
 -18   3  10         17.67         45.76        25.31 o                         
 -17   3  10       1549.25       1602.85        51.35 o                         
 -16   3  10       1566.92       1576.07        50.65 o                         
 -15   3  10         47.77         70.22        22.20 o                         
 -14   3  10       3841.53       3906.15        73.17 o                         
 -13   3  10       1648.19       1675.96        49.44 o                         
 -12   3  10       1219.76       1372.01        41.92 o                         
 -11   3  10       4386.76       4491.49        58.34 o                         
 -10   3  10         47.19         69.60        13.90 o                         
  -9   3  10      11802.84      11913.36       116.65 o                         
  -8   3  10       2516.48       2642.70        40.23 o                         
  -7   3  10      11708.82      11317.57       109.75 o                         
  -6   3  10      14342.49      14122.24       131.11 o                         
  -5   3  10       3469.05       3383.64        48.22 o                         
  -4   3  10      24929.55      24739.20       237.61 o                         
  -3   3  10        455.84        614.83        49.95 o                         
  -2   3  10      18039.56      17531.38       200.35 o                         
  -1   3  10       3976.77       4031.63       100.20 o                         
   0   3  10       8142.27       7476.14        99.02 o                         
   1   3  10      10376.99       9982.48       110.76 o                         
   2   3  10       1292.87       1297.72        32.92 o                         
   3   3  10       6065.22       5849.96        80.52 o                         
   4   3  10       1019.30       1043.98        30.64 o                         
   5   3  10       3019.70       3033.66        51.27 o                         
   6   3  10        661.00        641.60        29.79 o                         
   7   3  10         57.81         74.62        16.28 o                         
   8   3  10         51.96         54.87        16.34 o                         
   9   3  10        311.02        345.97        23.50 o                         
  10   3  10        122.11        165.38        20.40 o                         
  11   3  10       1477.06       1395.67        70.88 o                         
  12   3  10        325.88        365.57        36.51 o                         
  13   3  10        533.29        618.61        42.94 o                         
  14   3  10       1516.25       1593.74        62.06 o                         
 -17   4  10        590.95        694.45        38.77 o                         
 -16   4  10        142.07        120.22        25.32 o                         
 -15   4  10       2010.50       2067.47        54.29 o                         
 -14   4  10        340.92        349.19        28.09 o                         
 -13   4  10       1016.58        997.64        37.89 o                         
 -12   4  10       4827.11       4842.96        79.31 o                         
 -11   4  10        349.13        388.68        20.38 o                         
 -10   4  10       7720.20       7762.29        85.26 o                         
  -9   4  10       2855.75       2892.03        43.83 o                         
  -8   4  10       1903.02       1956.71        34.49 o                         
  -7   4  10       5262.86       5405.72        62.72 o                         
  -6   4  10         70.43         90.90        14.00 o                         
  -5   4  10       4852.13       4748.88        75.09 o                         
  -4   4  10       3428.80       3239.33        50.33 o                         
  -3   4  10       4553.99       4349.60        60.14 o                         
  -2   4  10       2907.76       2857.71        50.62 o                         
  -1   4  10         71.39         36.29        25.30 o                         
   0   4  10       4354.46       4195.36        59.69 o                         
   1   4  10        730.46        709.01        26.68 o                         
   2   4  10        185.76        203.05        27.16 o                         
   3   4  10       2523.38       2449.31        44.68 o                         
   4   4  10         94.08        105.86        15.59 o                         
   5   4  10        364.54        365.78        21.20 o                         
   6   4  10       5617.15       5686.56        77.43 o                         
   7   4  10          1.10         55.23        16.71 o                         
   8   4  10       3454.69       3747.68        61.61 o                         
   9   4  10       4124.32       4289.11        74.26 o                         
  10   4  10         35.31         75.64        18.80 o                         
  11   4  10       2070.93       2233.57        88.92 o                         
  12   4  10        304.07        360.70        78.29 o                         
  13   4  10        875.66        895.15       111.85 o                         
  14   4  10        431.93        568.44        55.76 o                         
 -17   5  10         18.09        -18.00        22.22 o                         
 -16   5  10        487.98        490.59        34.22 o                         
 -15   5  10       1038.54       1182.25        44.22 o                         
 -14   5  10         99.51         87.14        22.81 o                         
 -13   5  10        266.47        315.03        26.90 o                         
 -12   5  10        356.34        398.95        23.77 o                         
 -11   5  10        324.86        317.22        19.27 o                         
 -10   5  10       2737.14       2855.14        51.11 o                         
  -9   5  10        541.56        536.44        28.83 o                         
  -8   5  10       3858.21       3631.61        56.78 o                         
  -7   5  10       6495.88       6379.71        80.93 o                         
  -6   5  10          2.18          9.11        12.15 o                         
  -5   5  10       7897.99       7539.15       105.67 o                         
  -4   5  10       3097.70       2949.17        57.92 o                         
  -3   5  10       7319.05       7460.28       105.30 o                         
  -2   5  10      13587.17      13433.34       173.15 o                         
  -1   5  10       1382.33       1579.92        98.88 o                         
   0   5  10      17504.71      17247.93       251.03 o                         
   1   5  10        906.90        953.79        60.54 o                         
   2   5  10       8684.79       8335.68       115.97 o                         
   3   5  10       8793.14       8784.41       121.33 o                         
   4   5  10       3364.11       3425.51        80.92 o                         
   5   5  10      20305.73      20215.93       243.57 o                         
   6   5  10        584.71        632.37        33.11 o                         
   7   5  10       7466.61       7506.40       111.22 o                         
   8   5  10       4885.01       4918.37        85.23 o                         
   9   5  10         70.72         96.04        21.93 o                         
  10   5  10       3977.87       4174.95        79.01 o                         
  11   5  10        524.35        630.09        57.32 o                         
  12   5  10       2176.11       2213.67        91.95 o                         
  13   5  10       3365.14       3783.18       180.35 o                         
 -16   6  10       2886.15       3043.56       108.17 o                         
 -15   6  10       6505.85       6655.46       161.98 o                         
 -14   6  10          6.80        -31.53        33.84 o                         
 -13   6  10       7452.03       7599.12       169.28 o                         
 -12   6  10       1828.88       1823.93        59.76 o                         
 -11   6  10       2906.32       2967.27        63.01 o                         
 -10   6  10       3243.03       3299.95        75.55 o                         
  -9   6  10        222.88        276.51        24.45 o                         
  -8   6  10       2875.34       2793.25        59.25 o                         
  -7   6  10       2734.30       2688.48        57.63 o                         
  -6   6  10       2246.59       2016.67        49.89 o                         
  -5   6  10       3632.26       3620.94        67.51 o                         
  -4   6  10        178.95        211.29        21.45 o                         
  -3   6  10       2195.77       2129.96        50.70 o                         
  -2   6  10       5134.65       4906.75        81.47 o                         
  -1   6  10         25.74        108.78        40.92 o                         
   0   6  10       9768.71       9434.76       129.08 o                         
   1   6  10       6592.85       6561.01       100.83 o                         
   2   6  10       2057.93       2032.67        52.11 o                         
   3   6  10      10987.85      10816.36       163.66 o                         
   4   6  10         28.86        130.53        21.33 o                         
   5   6  10       5401.04       5273.71        89.25 o                         
   6   6  10        580.10        717.08        36.01 o                         
   7   6  10       4186.67       4247.09        79.79 o                         
   8   6  10       1254.01       1393.15        46.57 o                         
   9   6  10        914.95        934.28        41.58 o                         
  10   6  10       2302.59       2440.21        61.43 o                         
  11   6  10          3.70         57.51        48.23 o                         
  12   6  10        472.18        498.85        57.31 o                         
 -15   7  10        798.02        873.12        68.19 o                         
 -14   7  10       1676.10       1734.81       109.05 o                         
 -13   7  10        692.38        717.30        60.09 o                         
 -12   7  10       1468.24       1681.88       114.64 o                         
 -11   7  10       1338.34       1363.79        46.73 o                         
 -10   7  10         91.52        142.11        22.76 o                         
  -9   7  10       1944.39       1844.30        51.41 o                         
  -8   7  10         18.11         23.92        18.60 o                         
  -7   7  10       1184.74       1170.41        41.47 o                         
  -6   7  10        759.34        886.02        37.58 o                         
  -5   7  10          2.64         26.36        17.52 o                         
  -4   7  10       2004.18       2054.64        52.11 o                         
  -3   7  10        401.94        424.45        27.91 o                         
  -2   7  10       2495.01       2398.55        56.64 o                         
  -1   7  10       2264.94       2153.05        53.63 o                         
   0   7  10         74.17        138.62        21.96 o                         
   1   7  10       2275.46       2235.73        56.12 o                         
   2   7  10       2613.99       2406.94        58.71 o                         
   3   7  10         65.90         52.39        21.41 o                         
   4   7  10       2332.86       2358.81        59.02 o                         
   5   7  10        283.02        290.98        27.21 o                         
   6   7  10        766.68        838.46        39.05 o                         
   7   7  10        195.96        210.77        26.43 o                         
   8   7  10        951.34        960.11        42.73 o                         
   9   7  10       1227.69       1255.17        47.59 o                         
  10   7  10        279.09        298.49        37.12 o                         
  11   7  10        384.20        409.19        55.12 o                         
 -13   8  10       4324.64       4396.86       128.23 o                         
 -12   8  10       1058.51       1182.69        71.30 o                         
 -11   8  10       3755.51       3666.96        89.63 o                         
 -10   8  10       2673.53       2771.96        82.13 o                         
  -9   8  10       2318.48       2310.03        59.00 o                         
  -8   8  10       5800.48       5709.70        96.58 o                         
  -7   8  10        149.72        182.97        24.16 o                         
  -6   8  10       3240.83       3080.16        66.94 o                         
  -5   8  10       3872.88       3856.58        75.53 o                         
  -4   8  10         60.71         84.47        22.00 o                         
  -3   8  10       3198.30       2967.35        64.94 o                         
  -2   8  10       1668.87       1666.54        50.08 o                         
  -1   8  10        705.72        746.34        37.64 o                         
   0   8  10       7067.17       6766.23       108.25 o                         
   1   8  10        335.81        350.28        29.80 o                         
   2   8  10       3009.68       2894.83        99.89 o                         
   3   8  10       1043.44       1012.73        43.35 o                         
   4   8  10       1972.77       1855.95        54.98 o                         
   5   8  10       3403.00       3371.62        74.27 o                         
   6   8  10       1002.41       1057.50        45.47 o                         
   7   8  10       7720.89       7643.53       122.14 o                         
   8   8  10        657.42        767.07        41.72 o                         
   9   8  10       1803.58       1987.81        60.02 o                         
  10   8  10       1623.81       1779.72        72.16 o                         
 -12   9  10        910.52       1006.67        74.80 o                         
 -11   9  10        916.86        893.32        51.72 o                         
 -10   9  10        105.43         66.48        23.19 o                         
  -9   9  10        259.14        198.74        27.07 o                         
  -8   9  10        100.56         59.81        22.69 o                         
  -7   9  10         45.77         23.57        21.22 o                         
  -6   9  10          6.39         -5.18        19.35 o                         
  -5   9  10       2853.84       2710.61        64.69 o                         
  -4   9  10        142.32        134.13        24.14 o                         
  -3   9  10       3898.97       3594.24        75.25 o                         
  -2   9  10       3182.35       3117.90        70.42 o                         
  -1   9  10       2485.71       2421.65        62.91 o                         
   0   9  10       4011.01       3712.28        78.13 o                         
   1   9  10        138.81        179.79        27.20 o                         
   2   9  10       7094.48       6839.52       126.77 o                         
   3   9  10        539.48        621.73        40.56 o                         
   4   9  10       5632.65       5280.60        98.42 o                         
   5   9  10       2294.70       2319.16        64.50 o                         
   6   9  10        444.50        458.88        35.57 o                         
   7   9  10       1592.17       1635.44        56.18 o                         
   8   9  10         11.25         25.18        24.28 o                         
  -9  10  10       1316.40       1216.60        64.37 o                         
  -8  10  10        691.76        700.35        39.86 o                         
  -7  10  10        913.94        835.98        42.64 o                         
  -6  10  10       3271.37       3078.45        71.80 o                         
  -5  10  10        280.14        288.28        29.98 o                         
  -4  10  10       3365.04       3179.13        72.97 o                         
  -3  10  10       2622.63       2601.22        66.32 o                         
  -2  10  10       1127.67       1107.52        46.91 o                         
  -1  10  10       5563.76       5306.15        98.44 o                         
   0  10  10         34.59        127.70        28.79 o                         
   1  10  10       7435.91       7318.13       185.85 o                         
   2  10  10       1206.27       1291.13        51.41 o                         
   3  10  10       3752.59       3691.95        82.20 o                         
   4  10  10       2826.21       2842.02        72.67 o                         
   5  10  10        210.97        221.42        30.33 o                         
   6  10  10       3958.14       3917.68        86.37 o                         
  -5  11  10        165.29        249.35        37.68 o                         
  -4  11  10       5096.81       4868.81        95.65 o                         
  -3  11  10       1029.74       1046.02        47.77 o                         
  -2  11  10       2852.48       2653.82        69.59 o                         
  -1  11  10       1950.50       1850.28        59.55 o                         
   0  11  10        209.51        191.09        32.97 o                         
   1  11  10       2465.88       2293.59        66.42 o                         
 -18   1  11        532.58        565.92        37.04 o                         
 -17   1  11        101.70        128.07        25.79 o                         
 -16   1  11        510.87        589.68        37.33 o                         
 -15   1  11        247.47        287.07        32.22 o                         
 -14   1  11        623.99        647.79        33.85 o                         
 -13   1  11        938.31        909.84        37.48 o                         
 -12   1  11       1125.85       1156.08        39.75 o                         
 -11   1  11        402.40        410.37        19.03 o                         
 -10   1  11       2934.10       2780.36        42.77 o                         
  -9   1  11       2211.87       2262.65        37.61 o                         
  -8   1  11       2435.22       2403.23        38.21 o                         
  -7   1  11       7575.41       7128.69        76.29 o                         
  -6   1  11        691.42        690.98        23.96 o                         
  -5   1  11      11979.55      11153.09       107.74 o                         
  -4   1  11        764.18        867.70        55.23 o                         
  -3   1  11       6965.93       6736.77        71.26 o                         
  -2   1  11       2078.80       2109.79        43.25 o                         
  -1   1  11       7851.74       7784.45        79.79 o                         
   0   1  11       4508.73       4093.70        49.87 o                         
   1   1  11       2163.43       2221.50        55.75 o                         
   2   1  11       4607.62       4349.34        60.97 o                         
   3   1  11         69.57         41.91        23.90 o                         
   4   1  11       1501.15       1500.35        41.40 o                         
   5   1  11        982.97        980.14        41.90 o                         
   6   1  11        113.85         90.87        13.23 o                         
   7   1  11        281.28        311.46        18.32 o                         
   8   1  11        373.58        386.51        23.01 o                         
   9   1  11         11.41         76.28        14.65 o                         
  10   1  11       1751.70       1842.37        38.74 o                         
  11   1  11         98.26        183.17        30.76 o                         
  12   1  11       1670.99       1720.79        61.48 o                         
  13   1  11        823.64        926.41        50.29 o                         
  14   1  11         47.20         51.28        29.46 o                         
 -18   2  11       6795.08       7337.21       127.17 o                         
 -17   2  11        542.25        621.74        37.69 o                         
 -16   2  11      10125.20      10730.00       148.10 o                         
 -15   2  11       1918.30       1966.88        53.36 o                         
 -14   2  11       9100.63       9484.56       130.32 o                         
 -13   2  11       9192.70       9444.74       127.65 o                         
 -12   2  11        397.28        499.64        29.04 o                         
 -11   2  11      11423.18      11718.92       117.75 o                         
 -10   2  11       1658.64       1708.48        33.99 o                         
  -9   2  11       6820.67       6895.38        76.62 o                         
  -8   2  11       7952.29       8056.44        85.05 o                         
  -7   2  11        329.85        326.40        17.35 o                         
  -6   2  11       6104.59       5899.11        72.81 o                         
  -5   2  11      12697.43      12225.09       116.42 o                         
  -4   2  11        730.06        880.42        70.63 o                         
  -3   2  11      26833.59      26355.58       324.55 o                         
  -2   2  11       3377.20       3743.01        92.59 o                         
  -1   2  11      15852.92      15522.37       159.06 o                         
   0   2  11      18335.82      17763.98       179.31 o                         
   1   2  11       1360.35       1499.00        59.20 o                         
   2   2  11      29589.76      28318.83       271.81 o                         
   3   2  11       1731.76       1910.29        63.80 o                         
   4   2  11      20754.96      19934.62       232.83 o                         
   5   2  11       9431.07       9254.37       108.68 o                         
   6   2  11       4790.20       4801.60        69.22 o                         
   7   2  11      12786.28      12620.95       140.37 o                         
   8   2  11         80.72        151.16        19.19 o                         
   9   2  11       4262.77       4225.58        67.00 o                         
  10   2  11       1116.33       1210.01        37.24 o                         
  11   2  11        437.96        544.19        39.86 o                         
  12   2  11       1538.06       1595.11        59.48 o                         
  13   2  11        392.24        407.18        39.07 o                         
  14   2  11        242.80        240.32        35.84 o                         
 -18   3  11        567.67        642.88        39.81 o                         
 -17   3  11       4672.45       4872.27        90.55 o                         
 -16   3  11        478.88        543.24        35.30 o                         
 -15   3  11       2989.01       3042.50        66.30 o                         
 -14   3  11       4841.95       5095.43        86.45 o                         
 -13   3  11       1296.88       1321.17        42.89 o                         
 -12   3  11      10129.14      10343.68       119.58 o                         
 -11   3  11        548.02        636.57        24.17 o                         
 -10   3  11       9307.87       9202.67        97.04 o                         
  -9   3  11       6576.78       6612.66        76.28 o                         
  -8   3  11        494.31        583.78        22.20 o                         
  -7   3  11      12631.79      12474.83       120.16 o                         
  -6   3  11       1389.30       1424.82        39.32 o                         
  -5   3  11       9599.06       9288.84       105.44 o                         
  -4   3  11      10186.10       9976.15       111.32 o                         
  -3   3  11         30.39         39.51        25.95 o                         
  -2   3  11      11807.35      11487.97       124.52 o                         
  -1   3  11       7926.41       7788.94       103.31 o                         
   0   3  11       3484.29       3267.15        76.46 o                         
   1   3  11      11391.08      10902.59       148.57 o                         
   2   3  11        154.59        226.68        18.08 o                         
   3   3  11      12706.37      12270.75       148.58 o                         
   4   3  11       1814.28       1823.31        40.55 o                         
   5   3  11       1535.74       1521.48        37.67 o                         
   6   3  11       6818.70       6567.87        86.08 o                         
   7   3  11         29.06         58.36        16.68 o                         
   8   3  11       5521.41       5556.73        79.01 o                         
   9   3  11       2181.48       2359.96        49.86 o                         
  10   3  11        878.53        905.17        34.61 o                         
  11   3  11       3179.33       3290.07       104.40 o                         
  12   3  11        598.64        662.82        44.93 o                         
  13   3  11        933.09       1055.27        54.54 o                         
  14   3  11       1575.10       1749.75        83.64 o                         
 -17   4  11          3.19        -49.63        30.65 o                         
 -16   4  11       1044.02       1100.70        45.04 o                         
 -15   4  11         34.24         18.80        21.43 o                         
 -14   4  11       1539.29       1602.76        47.81 o                         
 -13   4  11         96.88         93.97        21.51 o                         
 -12   4  11        850.25        901.25        31.95 o                         
 -11   4  11        474.77        549.17        26.90 o                         
 -10   4  11        163.42        110.00        18.41 o                         
  -9   4  11        219.67        264.35        23.36 o                         
  -8   4  11        195.69        173.39        17.28 o                         
  -7   4  11        120.40         84.16        15.02 o                         
  -6   4  11        394.25        405.80        24.47 o                         
  -5   4  11        219.91        271.07        26.80 o                         
  -4   4  11       1662.14       1494.99        34.64 o                         
  -3   4  11       6211.03       5536.73        72.39 o                         
  -2   4  11          1.61        132.23        24.69 o                         
  -1   4  11       5256.55       5098.60        69.03 o                         
   0   4  11        154.52        243.09        42.38 o                         
   1   4  11       3688.54       3578.89        58.84 o                         
   2   4  11       2775.96       2701.94        48.05 o                         
   3   4  11       1959.16       1988.90        41.73 o                         
   4   4  11       8763.29       8655.48       114.78 o                         
   5   4  11          2.42         56.44        15.77 o                         
   6   4  11       5158.08       5292.73        86.99 o                         
   7   4  11       1317.99       1313.54        43.44 o                         
   8   4  11       6506.51       6525.72       101.59 o                         
   9   4  11       2241.29       2286.73        56.16 o                         
  10   4  11       1659.91       1717.53        50.97 o                         
  11   4  11       2810.53       2933.54       106.95 o                         
  12   4  11         23.00        -15.38        62.91 o                         
  13   4  11       1391.87       1596.82        81.62 o                         
 -16   5  11        738.68        863.67        51.41 o                         
 -15   5  11          0.26         -5.12        25.60 o                         
 -14   5  11        407.19        463.66        38.20 o                         
 -13   5  11        122.37         66.18        30.21 o                         
 -12   5  11       1611.16       1609.36        49.69 o                         
 -11   5  11       1306.11       1318.24        36.82 o                         
 -10   5  11       1764.96       1728.70        44.65 o                         
  -9   5  11       1468.82       1459.30        36.96 o                         
  -8   5  11        413.98        455.52        23.10 o                         
  -7   5  11       1098.05       1081.15        52.26 o                         
  -6   5  11         37.99         38.79        16.24 o                         
  -5   5  11       1511.52       1479.89        42.02 o                         
  -4   5  11         38.71         36.12        16.02 o                         
  -3   5  11       1224.65       1110.15        37.52 o                         
  -2   5  11        363.02        373.93        25.14 o                         
  -1   5  11       1903.20       1850.30        47.20 o                         
   0   5  11        284.81        278.69        23.48 o                         
   1   5  11       1331.93       1333.00        41.39 o                         
   2   5  11        322.72        294.86        24.27 o                         
   3   5  11         19.62         38.47        17.21 o                         
   4   5  11        103.62         90.46        22.60 o                         
   5   5  11          5.08        -24.07        16.96 o                         
   6   5  11        140.50        157.85        23.27 o                         
   7   5  11        270.71        240.32        25.95 o                         
   8   5  11        218.48        191.07        24.93 o                         
   9   5  11         11.04         27.85        21.03 o                         
  10   5  11         29.68          7.19        21.21 o                         
  11   5  11        245.06        297.31        48.96 o                         
  12   5  11        149.63        156.93        46.35 o                         
 -15   6  11        264.39        340.19        63.61 o                         
 -14   6  11         10.38         18.40        36.98 o                         
 -13   6  11        549.90        612.57        54.54 o                         
 -12   6  11          1.89        -23.20        31.22 o                         
 -11   6  11        405.89        455.18        33.71 o                         
 -10   6  11        556.64        566.00        33.56 o                         
  -9   6  11         62.44         86.56        19.66 o                         
  -8   6  11         19.76          6.20        16.39 o                         
  -7   6  11        406.33        406.61        27.03 o                         
  -6   6  11        174.74        227.25        31.88 o                         
  -5   6  11        124.10        129.35        20.04 o                         
  -4   6  11       1692.12       1553.02        57.11 o                         
  -3   6  11         21.65         55.71        17.79 o                         
  -2   6  11          5.43         35.18        16.75 o                         
  -1   6  11        395.13        496.11        29.73 o                         
   0   6  11         19.55         41.59        17.82 o                         
   1   6  11       1569.33       1556.26        46.91 o                         
   2   6  11        392.74        408.01        28.47 o                         
   3   6  11       1248.89       1147.52        42.51 o                         
   4   6  11        293.08        345.83        27.95 o                         
   5   6  11         44.71         49.75        25.43 o                         
   6   6  11       1790.91       1815.38        52.44 o                         
   7   6  11         83.04        118.70        23.81 o                         
   8   6  11       3209.94       3158.93        69.91 o                         
   9   6  11       1368.30       1539.95        50.86 o                         
  10   6  11        567.20        596.60        45.23 o                         
  11   6  11       1344.97       1456.80       137.01 o                         
  12   6  11         52.46         18.52        41.59 o                         
 -14   7  11       5010.34       5037.25       204.12 o                         
 -13   7  11       1090.44       1170.19       106.25 o                         
 -12   7  11      12679.70      12762.69       349.52 o                         
 -11   7  11       2252.86       2318.32        60.16 o                         
 -10   7  11       8908.58       8705.58       127.75 o                         
  -9   7  11      14496.25      14396.35       184.74 o                         
  -8   7  11       1007.27       1135.97        43.20 o                         
  -7   7  11      21075.46      20527.67       244.08 o                         
  -6   7  11        899.84       1122.92        53.88 o                         
  -5   7  11      17388.70      16580.47       203.92 o                         
  -4   7  11      13796.29      13237.92       170.65 o                         
  -3   7  11       5739.36       5629.68       112.80 o                         
  -2   7  11      15723.70      15046.41       189.52 o                         
  -1   7  11        222.03        469.74        65.24 o                         
   0   7  11      10780.49      10188.28       142.51 o                         
   1   7  11       5475.29       5375.77        93.31 o                         
   2   7  11       1463.06       1441.24        56.75 o                         
   3   7  11       7070.07       6738.59       108.52 o                         
   4   7  11       3445.40       3398.25        72.87 o                         
   5   7  11        803.43        828.95        39.96 o                         
   6   7  11       6142.42       5858.39       101.15 o                         
   7   7  11        408.70        530.60        35.23 o                         
   8   7  11       4080.92       4267.45       134.40 o                         
   9   7  11       3451.81       3556.82        78.16 o                         
  10   7  11        795.83        856.64        52.30 o                         
 -13   8  11       2140.75       2167.27        92.79 o                         
 -12   8  11        168.90        261.80        50.33 o                         
 -11   8  11       3759.77       3972.02        95.58 o                         
 -10   8  11       5026.64       5093.28        93.05 o                         
  -9   8  11       1977.65       1996.69        56.79 o                         
  -8   8  11       6248.36       6047.31       101.70 o                         
  -7   8  11        162.11        167.05        24.94 o                         
  -6   8  11       8410.59       7848.91       119.75 o                         
  -5   8  11       1962.33       1986.12        55.19 o                         
  -4   8  11       3770.40       3544.83        73.61 o                         
  -3   8  11       5092.82       4878.25        88.33 o                         
  -2   8  11         49.15         93.13        31.08 o                         
  -1   8  11       3061.57       2965.63        67.97 o                         
   0   8  11       1554.98       1435.35        49.30 o                         
   1   8  11        451.13        454.34        33.70 o                         
   2   8  11       2584.64       2488.29        63.81 o                         
   3   8  11        517.85        520.23        35.48 o                         
   4   8  11        857.95        800.73        41.92 o                         
   5   8  11       2997.82       2730.67        68.51 o                         
   6   8  11       1791.99       1689.95        55.79 o                         
   7   8  11       2221.27       2135.24        62.49 o                         
   8   8  11       2376.45       2300.34        64.83 o                         
   9   8  11         26.37         31.28        24.69 o                         
 -11   9  11        215.87        219.44        34.86 o                         
 -10   9  11        228.11        232.59        28.43 o                         
  -9   9  11        568.62        617.55        37.24 o                         
  -8   9  11         25.50         -2.17        20.72 o                         
  -7   9  11        535.13        506.79        33.93 o                         
  -6   9  11        220.96        197.31        26.74 o                         
  -5   9  11       2225.18       2074.72        57.96 o                         
  -4   9  11        105.84        159.15        25.23 o                         
  -3   9  11       1286.43       1205.09        46.39 o                         
  -2   9  11        736.90        773.07        40.34 o                         
  -1   9  11         59.75         66.49        23.12 o                         
   0   9  11       1008.22        953.20        48.63 o                         
   1   9  11          4.86         19.33        21.64 o                         
   2   9  11       1950.03       1769.20        56.54 o                         
   3   9  11       1296.41       1234.76        50.25 o                         
   4   9  11       1142.15       1104.90        48.23 o                         
   5   9  11        536.82        555.12        44.60 o                         
   6   9  11          0.57         -0.34        27.04 o                         
   7   9  11        960.60        976.06        47.04 o                         
  -8  10  11          0.66         -7.22        20.88 o                         
  -7  10  11         16.81          9.48        21.53 o                         
  -6  10  11        316.81        344.01        31.87 o                         
  -5  10  11         10.81          2.19        21.77 o                         
  -4  10  11          3.28        -13.65        20.77 o                         
  -3  10  11        662.92        636.11        38.17 o                         
  -2  10  11        466.99        511.93        35.60 o                         
  -1  10  11        861.28        830.29        43.05 o                         
   0  10  11       1042.30       1089.76        47.62 o                         
   1  10  11        762.49        749.07        42.62 o                         
   2  10  11       1431.14       1331.57        52.04 o                         
   3  10  11          1.81         38.50        24.34 o                         
   4  10  11       2655.92       2577.04        70.83 o                         
 -18   0  12       1255.40       1348.41        71.10 o                         
 -17   0  12        413.02        494.95        48.93 o                         
 -16   0  12        548.86        640.84        50.90 o                         
 -15   0  12        810.66        924.48        57.31 o                         
 -14   0  12          1.02        -46.96        23.48 o                         
 -13   0  12       1568.32       1579.44        65.16 o                         
 -12   0  12       1379.09       1407.77        60.21 o                         
 -11   0  12        114.64        105.83        27.78 o                         
 -10   0  12       2220.99       2239.81        55.67 o                         
  -9   0  12        138.42        161.32        20.96 o                         
  -8   0  12         18.18         42.28        16.99 o                         
  -7   0  12       2363.29       2386.45        65.69 o                         
  -6   0  12       6063.02       5956.76        96.11 o                         
  -5   0  12       7266.52       6914.67       106.63 o                         
  -4   0  12        157.27        266.75        26.53 o                         
  -3   0  12      10215.95       9789.21       137.62 o                         
  -2   0  12       5039.67       4974.62        82.82 o                         
  -1   0  12        516.40        421.07        46.85 o                         
   0   0  12       1849.22       1665.88        42.73 o                         
   1   0  12       4099.85       4059.15        72.14 o                         
   2   0  12         10.31         70.85        15.81 o                         
   3   0  12       3233.67       3135.11       107.90 o                         
   4   0  12         36.14         32.85        17.18 o                         
   5   0  12       2429.69       2334.52        75.43 o                         
   6   0  12       1333.58       1404.92        92.56 o                         
   7   0  12       1219.58       1216.51        62.65 o                         
   8   0  12       2888.64       2903.71        67.00 o                         
   9   0  12        713.41        755.76        37.98 o                         
  10   0  12        425.17        383.29        41.58 o                         
  11   0  12        821.52        773.13        85.28 o                         
  12   0  12       1900.11       1762.97       120.23 o                         
  13   0  12          4.18         11.18        54.52 o                         
  14   0  12       2569.98       2357.15       139.81 o                         
 -18   1  12       1844.44       1976.30        59.72 o                         
 -17   1  12        189.82        171.62        28.04 o                         
 -16   1  12        923.44        945.79        42.67 o                         
 -15   1  12       2703.95       3002.44        66.34 o                         
 -14   1  12          3.07        -10.52        18.86 o                         
 -13   1  12       4357.29       4674.40       106.95 o                         
 -12   1  12       3222.92       3350.97        64.56 o                         
 -11   1  12       1134.33       1236.90        30.54 o                         
 -10   1  12       6339.79       6480.60        79.43 o                         
  -9   1  12          2.33         45.07        12.33 o                         
  -8   1  12       6916.61       6890.71        76.58 o                         
  -7   1  12       4357.76       4364.94        60.41 o                         
  -6   1  12       6829.85       6600.99        73.23 o                         
  -5   1  12      13141.35      12841.58       135.36 o                         
  -4   1  12        138.44        207.93        17.46 o                         
  -3   1  12       9084.98       8821.37        89.36 o                         
  -2   1  12       3459.54       3382.90        78.20 o                         
  -1   1  12       4182.60       4052.39        59.29 o                         
   0   1  12      11173.70      10684.11       118.21 o                         
   1   1  12          8.26         48.02        16.23 o                         
   2   1  12       4610.81       4479.21        63.91 o                         
   3   1  12       5580.80       5318.09        72.40 o                         
   4   1  12         40.00         34.50        14.86 o                         
   5   1  12       2885.62       2811.61        50.68 o                         
   6   1  12       3026.09       2853.48        51.71 o                         
   7   1  12       1780.24       1762.58        41.83 o                         
   8   1  12       6984.48       6981.49        91.99 o                         
   9   1  12          6.62          3.86        21.42 o                         
  10   1  12       5803.68       6006.08        85.25 o                         
  11   1  12       1300.67       1285.78        53.98 o                         
  12   1  12       1252.38       1307.57        56.90 o                         
  13   1  12       3401.61       3521.60       109.04 o                         
 -17   2  12       1826.17       2057.42        59.35 o                         
 -16   2  12       1151.57       1246.61        47.07 o                         
 -15   2  12        151.08        143.08        25.98 o                         
 -14   2  12       2101.22       2271.30        56.12 o                         
 -13   2  12        345.06        370.14        29.26 o                         
 -12   2  12        307.83        388.52        27.76 o                         
 -11   2  12       2403.81       2488.95        42.54 o                         
 -10   2  12         58.73         90.35        14.56 o                         
  -9   2  12       2280.68       2259.96        39.04 o                         
  -8   2  12       2650.47       2683.88        45.00 o                         
  -7   2  12       1143.04       1175.81        36.56 o                         
  -6   2  12       9339.38       8839.04       102.35 o                         
  -5   2  12       1324.30       1410.53        35.08 o                         
  -4   2  12      10458.18       9964.34       111.95 o                         
  -3   2  12       5488.61       5519.61        73.02 o                         
  -2   2  12       3851.18       3778.10        92.08 o                         
  -1   2  12      12207.85      11565.86       126.68 o                         
   0   2  12          9.92          7.56        41.33 o                         
   1   2  12      14283.24      13683.16       146.14 o                         
   2   2  12       2304.38       2258.85        62.03 o                         
   3   2  12       6888.70       6561.84        89.13 o                         
   4   2  12       3613.88       3534.90        58.02 o                         
   5   2  12         81.58         61.41        38.04 o                         
   6   2  12       8757.71       8768.98       107.38 o                         
   7   2  12        444.69        516.45        28.30 o                         
   8   2  12       1257.89       1280.74        38.48 o                         
   9   2  12       2308.66       2377.61        57.07 o                         
  10   2  12        109.75         97.68        19.85 o                         
  11   2  12       1067.15       1111.18        52.96 o                         
  12   2  12        470.39        534.12        42.53 o                         
  13   2  12        281.55        298.96        37.23 o                         
 -17   3  12       2218.12       2450.42        76.37 o                         
 -16   3  12          2.10          6.93        27.42 o                         
 -15   3  12       3965.96       4139.59        79.83 o                         
 -14   3  12       2284.21       2371.45        70.10 o                         
 -13   3  12       4792.79       4936.04        99.66 o                         
 -12   3  12       9126.81       9278.32       126.12 o                         
 -11   3  12       2359.45       2364.89        47.44 o                         
 -10   3  12      15793.86      15883.89       167.94 o                         
  -9   3  12        677.52        754.43        32.35 o                         
  -8   3  12      14768.55      14751.12       204.54 o                         
  -7   3  12      10066.56       9711.97       127.20 o                         
  -6   3  12       6834.63       6840.95        86.08 o                         
  -5   3  12       8039.38       8013.08        96.12 o                         
  -4   3  12        106.71        174.39        25.69 o                         
  -3   3  12       5050.66       4909.99        68.06 o                         
  -2   3  12       2304.00       2224.58        43.69 o                         
  -1   3  12       1120.53       1134.46        59.64 o                         
   0   3  12       7114.61       6638.31        84.59 o                         
   1   3  12        909.17        909.14        35.75 o                         
   2   3  12       1841.41       1843.91        40.70 o                         
   3   3  12       2333.89       2185.86        44.88 o                         
   4   3  12        121.34        155.91        19.78 o                         
   5   3  12       3469.23       3370.20        57.50 o                         
   6   3  12       3206.31       3165.41        56.60 o                         
   7   3  12       3285.26       3356.74        59.14 o                         
   8   3  12       9322.49       9474.88       116.61 o                         
   9   3  12          2.25         65.05        18.96 o                         
  10   3  12       6589.78       6799.87       116.84 o                         
  11   3  12        381.35        511.51        57.30 o                         
  12   3  12       2016.01       2280.42       101.36 o                         
  13   3  12       1982.02       2249.97        91.70 o                         
 -17   4  12        329.72        371.09        39.91 o                         
 -16   4  12        203.90        182.67        34.65 o                         
 -15   4  12        450.59        469.21        40.08 o                         
 -14   4  12       2514.40       2593.13       100.77 o                         
 -13   4  12         24.08         40.53        25.08 o                         
 -12   4  12       2644.20       2682.62        61.14 o                         
 -11   4  12       3884.77       3932.65        72.43 o                         
 -10   4  12       1477.76       1560.51        43.21 o                         
  -9   4  12       7269.73       7192.62        91.64 o                         
  -8   4  12        396.90        408.99        22.61 o                         
  -7   4  12       3511.14       3327.38        63.51 o                         
  -6   4  12       5479.23       5286.77        72.40 o                         
  -5   4  12        602.72        615.66        38.26 o                         
  -4   4  12       4053.11       3910.77        59.19 o                         
  -3   4  12        321.89        351.24        20.87 o                         
  -2   4  12       2108.27       1956.50        40.84 o                         
  -1   4  12       1270.30       1131.45        37.87 o                         
   0   4  12         87.37         86.85        18.20 o                         
   1   4  12        968.68       1013.17        37.24 o                         
   2   4  12       1164.97       1129.38        39.01 o                         
   3   4  12         65.33         59.72        18.86 o                         
   4   4  12       4623.92       4567.66        79.59 o                         
   5   4  12        305.41        285.18        25.36 o                         
   6   4  12       2199.83       2181.01        54.37 o                         
   7   4  12       2044.40       2031.62        54.89 o                         
   8   4  12        374.48        401.46        30.04 o                         
   9   4  12       3352.56       3403.43        72.59 o                         
  10   4  12       1138.45       1129.68        44.85 o                         
  11   4  12       2902.25       2979.72       104.40 o                         
  12   4  12       3017.72       3273.55       110.49 o                         
 -16   5  12       2236.87       2229.16        93.90 o                         
 -15   5  12        585.49        665.71        58.92 o                         
 -14   5  12       4151.68       4311.24       122.93 o                         
 -13   5  12        108.14         67.11        36.42 o                         
 -12   5  12       2468.52       2672.23        71.37 o                         
 -11   5  12       1324.36       1424.10        50.71 o                         
 -10   5  12       1079.76       1103.33        39.93 o                         
  -9   5  12       1832.37       1766.62        48.24 o                         
  -8   5  12          5.52        -20.51        15.49 o                         
  -7   5  12       1325.51       1238.09        40.55 o                         
  -6   5  12        313.12        255.44        23.42 o                         
  -5   5  12        151.91        138.47        20.18 o                         
  -4   5  12        232.96        189.01        23.21 o                         
  -3   5  12        153.92        157.59        20.36 o                         
  -2   5  12          5.22          2.94        15.52 o                         
  -1   5  12        170.26        173.30        21.12 o                         
   0   5  12         32.85         20.60        17.14 o                         
   1   5  12        212.17        212.44        22.89 o                         
   2   5  12        197.68        189.96        22.38 o                         
   3   5  12         58.14         37.78        18.74 o                         
   4   5  12        356.17        324.13        27.13 o                         
   5   5  12         57.89         48.21        19.96 o                         
   6   5  12          7.22        -11.38        19.42 o                         
   7   5  12          2.18          1.10        19.28 o                         
   8   5  12         18.96         11.16        20.89 o                         
   9   5  12        225.59        200.70        27.08 o                         
  10   5  12          7.30        -12.97        21.13 o                         
  11   5  12        532.42        533.01        62.91 o                         
  12   5  12        498.36        505.46        58.70 o                         
 -15   6  12       1450.16       1539.43        81.45 o                         
 -14   6  12       2851.34       2904.07       103.28 o                         
 -13   6  12          1.52        -51.73        47.53 o                         
 -12   6  12       2203.96       2266.39        68.55 o                         
 -11   6  12        826.14        780.38        38.27 o                         
 -10   6  12        232.28        220.62        25.11 o                         
  -9   6  12       4442.48       4181.63        78.06 o                         
  -8   6  12       1866.71       1808.90        50.50 o                         
  -7   6  12       1541.72       1505.71        45.97 o                         
  -6   6  12       8368.50       8067.19       117.52 o                         
  -5   6  12        506.40        642.85        67.00 o                         
  -4   6  12       9468.19       9040.84       127.35 o                         
  -3   6  12       8072.81       7961.56       116.67 o                         
  -2   6  12       5220.15       5331.66        91.21 o                         
  -1   6  12      19274.22      18338.97       221.36 o                         
   0   6  12          2.18        107.86        40.50 o                         
   1   6  12      16831.01      16145.60       296.64 o                         
   2   6  12       3236.76       3128.98        83.54 o                         
   3   6  12       7257.10       7036.05       123.77 o                         
   4   6  12       7395.62       7403.38       115.38 o                         
   5   6  12       1245.22       1262.98        46.09 o                         
   6   6  12       5591.68       5416.52        95.62 o                         
   7   6  12       1506.83       1445.71        49.73 o                         
   8   6  12       1782.76       1891.32        56.36 o                         
   9   6  12       2175.31       2210.77        70.43 o                         
  10   6  12          4.91         -8.81        28.09 o                         
  11   6  12        930.03        966.94       111.85 o                         
 -14   7  12          5.58         26.69        39.15 o                         
 -13   7  12        685.75        712.53        61.08 o                         
 -12   7  12         86.24         90.46        39.81 o                         
 -11   7  12         97.63        131.31        29.06 o                         
 -10   7  12        794.95        856.57        41.76 o                         
  -9   7  12        433.53        507.21        32.45 o                         
  -8   7  12        660.29        683.98        37.26 o                         
  -7   7  12       3801.72       3530.44        72.42 o                         
  -6   7  12         79.49        133.99        23.16 o                         
  -5   7  12       3077.01       2955.25        65.59 o                         
  -4   7  12       1339.29       1280.57        45.12 o                         
  -3   7  12       2263.71       2279.97        57.90 o                         
  -2   7  12       3962.49       3757.20        75.88 o                         
  -1   7  12        780.84        856.78        40.99 o                         
   0   7  12       4144.06       3947.44        78.60 o                         
   1   7  12        399.13        441.84        32.30 o                         
   2   7  12       2890.24       2835.94        66.71 o                         
   3   7  12        951.06        875.43        41.28 o                         
   4   7  12        446.52        464.10        33.83 o                         
   5   7  12       3346.67       3372.31        75.14 o                         
   6   7  12         77.08         73.12        25.09 o                         
   7   7  12       1634.64       1669.36        56.30 o                         
   8   7  12        401.25        482.53        35.96 o                         
   9   7  12          2.15         16.92        24.23 o                         
 -12   8  12       1058.23       1121.30        73.64 o                         
 -11   8  12       3592.19       3754.42        94.09 o                         
 -10   8  12         35.83         23.13        30.67 o                         
  -9   8  12       3240.17       3139.87        71.88 o                         
  -8   8  12       2181.99       2270.10        60.49 o                         
  -7   8  12       1343.75       1320.43        47.92 o                         
  -6   8  12       3117.77       2864.02        67.26 o                         
  -5   8  12        197.39        280.26        28.20 o                         
  -4   8  12       4670.20       4387.94        83.85 o                         
  -3   8  12       2845.42       2768.81        66.13 o                         
  -2   8  12       3797.20       3878.52       104.33 o                         
  -1   8  12      11551.43      10929.80       154.23 o                         
   0   8  12          5.97         70.87        51.73 o                         
   1   8  12       7221.42       6965.29       114.80 o                         
   2   8  12       5928.77       5564.39       100.41 o                         
   3   8  12       2024.55       2099.62        61.14 o                         
   4   8  12       7248.94       7173.84       118.63 o                         
   5   8  12        183.49        272.95        31.76 o                         
   6   8  12       3642.24       3516.56        79.85 o                         
   7   8  12        164.29        166.37        29.00 o                         
   8   8  12       1025.30       1103.84        58.34 o                         
 -10   9  12          9.90        -26.86        21.57 o                         
  -9   9  12         70.82         63.65        24.35 o                         
  -8   9  12          3.17         -5.99        21.33 o                         
  -7   9  12        407.58        424.59        33.65 o                         
  -6   9  12         21.56        -12.36        20.28 o                         
  -5   9  12        462.10        418.84        33.70 o                         
  -4   9  12        387.16        377.29        31.94 o                         
  -3   9  12        368.64        334.91        30.72 o                         
  -2   9  12       2309.23       2155.34        60.43 o                         
  -1   9  12          0.23         51.82        23.31 o                         
   0   9  12       3417.30       3183.05        74.60 o                         
   1   9  12        786.39        750.14        41.50 o                         
   2   9  12       1878.24       1776.20        58.22 o                         
   3   9  12       1821.95       1651.58        66.59 o                         
   4   9  12        506.17        523.70        38.95 o                         
   5   9  12       2371.14       2234.39        65.17 o                         
   6   9  12         56.24         12.33        25.09 o                         
  -6  10  12         86.20         88.77        25.22 o                         
  -5  10  12        195.72        163.46        27.50 o                         
  -4  10  12         70.23         64.50        23.84 o                         
  -3  10  12          3.18         11.95        22.26 o                         
  -2  10  12        105.42        106.85        26.20 o                         
  -1  10  12         78.70         76.11        24.78 o                         
   0  10  12          9.26         32.47        23.96 o                         
   1  10  12        540.56        438.00        36.17 o                         
   2  10  12          0.82        -27.66        22.23 o                         
 -17   1  13       5095.99       5521.13        98.52 o                         
 -16   1  13         91.70         86.70        25.12 o                         
 -15   1  13       7898.41       8595.42       126.31 o                         
 -14   1  13       1884.09       2078.45        54.96 o                         
 -13   1  13       4391.30       4614.73        80.85 o                         
 -12   1  13       4164.92       4279.90        75.58 o                         
 -11   1  13        226.52        298.23        19.20 o                         
 -10   1  13       6344.85       6376.64        75.80 o                         
  -9   1  13       2727.26       2615.78        43.43 o                         
  -8   1  13       2256.11       2141.75        41.46 o                         
  -7   1  13        545.24        540.15        24.86 o                         
  -6   1  13        231.21        214.76        17.95 o                         
  -5   1  13        122.22        123.23        15.43 o                         
  -4   1  13        466.16        478.79        23.32 o                         
  -3   1  13       4277.54       4125.64        60.31 o                         
  -2   1  13       6412.28       6084.67        78.55 o                         
  -1   1  13        511.54        510.43        37.97 o                         
   0   1  13       2200.69       2188.85        43.36 o                         
   1   1  13       6957.26       6620.21       109.44 o                         
   2   1  13          9.10         31.97        14.53 o                         
   3   1  13       4978.10       4800.88        69.45 o                         
   4   1  13          0.42         15.70        15.03 o                         
   5   1  13       4076.48       3964.65        63.11 o                         
   6   1  13        503.70        495.82        26.85 o                         
   7   1  13        402.55        438.70        29.72 o                         
   8   1  13       1160.61       1139.57        43.90 o                         
   9   1  13        581.46        745.96        37.95 o                         
  10   1  13        931.76        967.83        42.54 o                         
  11   1  13         88.04        188.58        45.77 o                         
  12   1  13       1381.98       1395.73       100.66 o                         
  13   1  13          3.95         -5.32        41.94 o                         
 -17   2  13       1224.96       1250.58        64.42 o                         
 -16   2  13        110.89         94.54        30.91 o                         
 -15   2  13       2043.35       2096.47        67.48 o                         
 -14   2  13        399.74        390.80        37.23 o                         
 -13   2  13       1561.00       1557.39        56.18 o                         
 -12   2  13       2499.66       2514.87        56.67 o                         
 -11   2  13        243.16        252.79        20.92 o                         
 -10   2  13       3969.48       4077.83        63.76 o                         
  -9   2  13       4822.88       4820.64        77.20 o                         
  -8   2  13          7.71         24.87        16.02 o                         
  -7   2  13      11001.18      10766.34       121.69 o                         
  -6   2  13       1869.59       1823.82        41.18 o                         
  -5   2  13       9039.68       9006.25       105.54 o                         
  -4   2  13      16695.12      16099.50       167.28 o                         
  -3   2  13       1249.14       1786.40       105.34 o                         
  -2   2  13      18011.79      17556.94       256.12 o                         
  -1   2  13       4645.85       4863.99       123.04 o                         
   0   2  13      11225.15      10962.57       124.27 o                         
   1   2  13      11678.26      11391.42       128.73 o                         
   2   2  13       2984.94       3110.07        54.85 o                         
   3   2  13      20604.71      20199.45       234.75 o                         
   4   2  13       1207.93       1392.30        40.77 o                         
   5   2  13       8830.08       8984.68       110.19 o                         
   6   2  13       5730.76       5650.54        80.73 o                         
   7   2  13       1094.72       1139.45        37.07 o                         
   8   2  13       2341.05       2390.53        51.42 o                         
   9   2  13        707.80        714.26        37.14 o                         
  10   2  13       1205.27       1292.42        40.36 o                         
  11   2  13       3805.83       4139.61       135.75 o                         
  12   2  13         44.11         61.56        41.96 o                         
 -17   3  13        415.59        418.07        42.11 o                         
 -16   3  13       1317.56       1386.29        59.91 o                         
 -15   3  13        298.94        316.19        36.67 o                         
 -14   3  13       1943.71       2075.05        66.88 o                         
 -13   3  13       1735.23       1746.93        60.08 o                         
 -12   3  13        263.87        322.16        31.05 o                         
 -11   3  13       5068.40       5132.58        75.10 o                         
 -10   3  13        448.59        589.36        30.96 o                         
  -9   3  13       4286.85       4312.26        65.87 o                         
  -8   3  13       5752.60       5607.85        87.99 o                         
  -7   3  13       1500.52       1491.17        37.92 o                         
  -6   3  13       8102.34       7800.41        96.58 o                         
  -5   3  13        676.17        743.24        34.06 o                         
  -4   3  13       3778.44       3821.76        60.08 o                         
  -3   3  13       8020.84       7643.89       107.87 o                         
  -2   3  13          1.19         77.00        41.97 o                         
  -1   3  13       8877.21       8502.50       103.05 o                         
   0   3  13       4837.52       4688.39        69.24 o                         
   1   3  13       1827.88       1867.09        55.44 o                         
   2   3  13       7385.37       7123.82        92.06 o                         
   3   3  13       1036.63       1039.34        34.68 o                         
   4   3  13       6610.72       6404.05        87.04 o                         
   5   3  13       4271.45       4184.34        67.02 o                         
   6   3  13       1381.86       1451.26        40.94 o                         
   7   3  13       5540.62       5542.85        81.68 o                         
   8   3  13        122.22        190.00        22.52 o                         
   9   3  13       4038.53       4198.21        79.50 o                         
  10   3  13       1691.37       1896.94        72.22 o                         
  11   3  13       1089.41       1213.50        70.59 o                         
  12   3  13       3145.51       3393.50       111.52 o                         
 -16   4  13       2026.59       2190.78        82.71 o                         
 -15   4  13        441.32        442.81        43.26 o                         
 -14   4  13        814.76        825.93        49.64 o                         
 -13   4  13       3262.00       3492.04        83.88 o                         
 -12   4  13         67.46        107.36        22.23 o                         
 -11   4  13       4674.47       4823.36        81.04 o                         
 -10   4  13       2851.36       3021.20        55.52 o                         
  -9   4  13       3977.57       3967.82        63.86 o                         
  -8   4  13       9986.06       9659.73       131.72 o                         
  -7   4  13        607.00        660.51        42.14 o                         
  -6   4  13      16725.37      15782.59       167.44 o                         
  -5   4  13        483.56        822.09        74.66 o                         
  -4   4  13       9423.65       9149.98       125.11 o                         
  -3   4  13       3138.15       3277.06        64.54 o                         
  -2   4  13       3140.19       3133.07        80.52 o                         
  -1   4  13       4158.77       3947.74        73.37 o                         
   0   4  13        754.10        821.45        53.27 o                         
   1   4  13       4510.30       4185.17        75.24 o                         
   2   4  13        114.45         91.94        20.14 o                         
   3   4  13       1419.70       1353.01        43.75 o                         
   4   4  13        268.81        240.71        25.09 o                         
   5   4  13        242.96        245.01        25.75 o                         
   6   4  13        110.84         78.82        22.57 o                         
   7   4  13         53.39         23.81        21.06 o                         
   8   4  13        281.86        240.77        27.56 o                         
   9   4  13         52.99         55.81        23.27 o                         
  10   4  13        226.57        262.62        40.91 o                         
  11   4  13         34.02         40.19        40.65 o                         
 -15   5  13        962.71       1077.92        93.67 o                         
 -14   5  13         74.06         74.96        39.81 o                         
 -13   5  13       2278.83       2544.49       134.21 o                         
 -12   5  13         36.47         42.53        44.04 o                         
 -11   5  13       1581.11       1655.70        49.25 o                         
 -10   5  13        654.05        678.22        35.16 o                         
  -9   5  13       1619.65       1625.02        48.04 o                         
  -8   5  13        869.32        802.35        39.92 o                         
  -7   5  13        226.27        228.62        23.78 o                         
  -6   5  13        593.21        527.67        30.73 o                         
  -5   5  13         19.94          0.04        16.34 o                         
  -4   5  13        243.25        268.12        24.47 o                         
  -3   5  13        671.13        608.71        32.77 o                         
  -2   5  13         70.99         67.99        19.69 o                         
  -1   5  13        758.77        669.91        34.10 o                         
   0   5  13         74.79        112.44        21.33 o                         
   1   5  13       1443.41       1362.34        45.23 o                         
   2   5  13        252.21        270.87        26.37 o                         
   3   5  13       1763.20       1653.64        49.92 o                         
   4   5  13        143.88        103.19        23.35 o                         
   5   5  13       1623.19       1513.00        48.99 o                         
   6   5  13          1.43        -22.68        20.15 o                         
   7   5  13       1856.35       1819.06        54.25 o                         
   8   5  13        510.78        485.04        34.17 o                         
   9   5  13        751.53        699.55        39.37 o                         
  10   5  13        880.91        924.61        62.83 o                         
  11   5  13          5.74         -3.49        37.46 o                         
 -14   6  13       1180.33       1326.77       110.45 o                         
 -13   6  13       2046.54       2044.32        87.92 o                         
 -12   6  13        808.02        969.44        66.21 o                         
 -11   6  13       3495.64       3557.55        74.11 o                         
 -10   6  13        227.50        210.48        26.08 o                         
  -9   6  13       2200.88       2175.30        56.66 o                         
  -8   6  13       2645.86       2691.72        62.26 o                         
  -7   6  13        521.24        544.38        32.02 o                         
  -6   6  13       2825.33       2604.66        60.57 o                         
  -5   6  13        805.44        771.17        37.49 o                         
  -4   6  13       1660.20       1657.52        49.46 o                         
  -3   6  13       2773.31       2613.69        60.88 o                         
  -2   6  13         20.13         98.90        22.65 o                         
  -1   6  13       1896.15       1781.41        51.95 o                         
   0   6  13        838.32        834.81        39.57 o                         
   1   6  13       2035.45       1968.44        55.16 o                         
   2   6  13       1239.73       1196.90        45.59 o                         
   3   6  13        239.22        234.71        28.30 o                         
   4   6  13       1490.27       1435.46        49.69 o                         
   5   6  13        352.33        362.70        31.18 o                         
   6   6  13        532.96        534.52        35.78 o                         
   7   6  13        769.29        753.21        49.04 o                         
   8   6  13          3.90          9.35        22.72 o                         
   9   6  13        221.03        248.04        30.70 o                         
 -13   7  13       4218.62       4250.27       128.41 o                         
 -12   7  13         19.82        -22.91        60.12 o                         
 -11   7  13       8758.08       8922.22       134.89 o                         
 -10   7  13       2129.06       2205.42        60.40 o                         
  -9   7  13       4428.65       4306.17        83.74 o                         
  -8   7  13       6426.51       6070.56       102.30 o                         
  -7   7  13        247.64        306.33        29.51 o                         
  -6   7  13       7892.39       7188.86       112.99 o                         
  -5   7  13       1507.23       1571.79        50.28 o                         
  -4   7  13       3082.07       3186.96        69.62 o                         
  -3   7  13       4727.58       4461.03        84.49 o                         
  -2   7  13         50.96        181.06        40.16 o                         
  -1   7  13       3781.64       3532.99        75.28 o                         
   0   7  13       2661.26       2545.67        64.26 o                         
   1   7  13       1451.86       1460.90        50.81 o                         
   2   7  13       8237.03       7892.57       140.18 o                         
   3   7  13        315.78        341.25        31.12 o                         
   4   7  13       6218.74       6040.77       105.77 o                         
   5   7  13       7032.14       6904.61       115.71 o                         
   6   7  13        686.38        870.31        44.40 o                         
   7   7  13      10501.90      10791.86       210.87 o                         
   8   7  13        563.82        683.96        41.88 o                         
 -11   8  13        145.62        150.96        40.85 o                         
 -10   8  13       3217.62       3178.42        73.75 o                         
  -9   8  13        237.91        253.18        29.52 o                         
  -8   8  13       3098.16       3044.44        71.31 o                         
  -7   8  13       1981.83       1999.85        57.74 o                         
  -6   8  13        585.79        603.24        45.21 o                         
  -5   8  13       2603.51       2406.46        62.27 o                         
  -4   8  13         78.16         87.91        23.63 o                         
  -3   8  13       1080.27       1038.22        44.26 o                         
  -2   8  13       1221.05       1075.75        45.07 o                         
  -1   8  13          7.80         20.73        21.50 o                         
   0   8  13       1270.98       1204.55        47.77 o                         
   1   8  13       1174.87       1180.86        48.50 o                         
   2   8  13         24.20         33.19        23.64 o                         
   3   8  13       1200.79       1258.08        50.13 o                         
   4   8  13       1218.12       1187.35        51.66 o                         
   5   8  13       1210.33       1234.81        51.13 o                         
   6   8  13       2447.97       2603.94        69.91 o                         
  -8   9  13       1541.56       1564.58        54.91 o                         
  -7   9  13       3159.97       3176.93        74.86 o                         
  -6   9  13         19.51         80.88        24.54 o                         
  -5   9  13       3946.79       3889.70        82.20 o                         
  -4   9  13       1135.94       1154.23        48.19 o                         
  -3   9  13        411.46        462.05        34.66 o                         
  -2   9  13       1847.72       1583.59        54.18 o                         
  -1   9  13          7.35         63.85        24.38 o                         
   0   9  13       1495.21       1456.36        56.91 o                         
   1   9  13         12.54          4.37        27.04 o                         
   2   9  13        499.78        540.07        38.01 o                         
   3   9  13        886.51        913.70        46.27 o                         
   4   9  13          1.79         -9.40        24.07 o                         
 -17   0  14       2450.15       2830.34       134.21 o                         
 -16   0  14       4222.93       4768.55       227.89 o                         
 -15   0  14        343.68        369.06        45.96 o                         
 -14   0  14      10794.70      11735.57       221.94 o                         
 -13   0  14       4809.21       5361.02       184.55 o                         
 -12   0  14       9231.60      10020.51       191.76 o                         
 -11   0  14      16960.79      17305.41       343.02 o                         
 -10   0  14        809.65       1052.06        44.42 o                         
  -9   0  14      25738.83      26280.02       798.30 o                         
  -8   0  14       1843.38       2019.55        55.28 o                         
  -7   0  14      13072.63      13160.70       228.82 o                         
  -6   0  14      20875.96      20042.53       322.58 o                         
  -5   0  14       2299.94       2576.79        77.56 o                         
  -4   0  14       9455.04       9027.19       208.31 o                         
  -3   0  14        185.11        380.28        57.32 o                         
  -2   0  14       9929.55       9349.90       176.41 o                         
  -1   0  14       4440.56       4652.98       112.18 o                         
   0   0  14       3005.91       2981.37        88.28 o                         
   1   0  14      11213.38      11052.07       204.64 o                         
   2   0  14       4569.91       4385.17       127.22 o                         
   3   0  14        550.13        592.47        63.61 o                         
   4   0  14       8107.05       7778.10       161.98 o                         
   5   0  14        142.60        170.14        34.13 o                         
   6   0  14       1145.96       1139.84        68.51 o                         
   7   0  14       3231.14       3177.13        97.14 o                         
   8   0  14        753.81        835.27        58.11 o                         
   9   0  14       3297.70       3552.47       105.50 o                         
  10   0  14        917.85        890.31        60.70 o                         
  11   0  14       1486.03       1666.50       121.63 o                         
  12   0  14       2322.66       2387.91       141.21 o                         
 -16   1  14         52.23         35.28        30.72 o                         
 -15   1  14        508.23        524.11        42.21 o                         
 -14   1  14       1348.23       1480.30        58.85 o                         
 -13   1  14        349.29        416.84        36.79 o                         
 -12   1  14       1667.11       1631.25        57.21 o                         
 -11   1  14        104.89        103.59        18.84 o                         
 -10   1  14       1982.07       1998.17        48.85 o                         
  -9   1  14       1933.98       1851.35        47.27 o                         
  -8   1  14         71.58        101.36        16.96 o                         
  -7   1  14       1843.06       1798.58        40.06 o                         
  -6   1  14         54.02         68.72        17.03 o                         
  -5   1  14          1.55          7.98        15.00 o                         
  -4   1  14       2278.02       2292.36        44.39 o                         
  -3   1  14         37.78        124.06        16.35 o                         
  -2   1  14       1870.13       1833.65        40.08 o                         
  -1   1  14       1873.75       1858.51        40.64 o                         
   0   1  14         85.21        118.66        17.26 o                         
   1   1  14       1825.04       1808.20        49.01 o                         
   2   1  14        232.50        230.14        28.45 o                         
   3   1  14       2033.67       1816.01        88.39 o                         
   4   1  14       2631.51       2411.85        75.27 o                         
   5   1  14        659.91        658.76        35.66 o                         
   6   1  14       5142.94       5072.10        95.05 o                         
   7   1  14       1049.84       1072.37        43.65 o                         
   8   1  14       1756.15       1859.67        54.27 o                         
   9   1  14       2603.51       2611.35        63.86 o                         
  10   1  14        159.60        189.32        27.30 o                         
  11   1  14       1946.00       1917.22        90.69 o                         
  12   1  14        274.43        319.66        51.72 o                         
 -16   2  14         14.30        -28.37        42.08 o                         
 -15   2  14        243.63        295.88        36.25 o                         
 -14   2  14        341.94        405.10        43.42 o                         
 -13   2  14         48.01         45.62        26.90 o                         
 -12   2  14       1158.99       1153.77        41.91 o                         
 -11   2  14        941.69        893.55        33.66 o                         
 -10   2  14        778.13        702.74        33.26 o                         
  -9   2  14       2430.46       2262.08        52.36 o                         
  -8   2  14         75.26         70.41        16.40 o                         
  -7   2  14       7446.62       7297.01        92.95 o                         
  -6   2  14       1010.04        980.40        32.54 o                         
  -5   2  14       3969.45       3875.87        60.94 o                         
  -4   2  14       4311.96       4153.56        63.43 o                         
  -3   2  14       1276.67       1401.79        63.56 o                         
  -2   2  14       3546.67       3346.57        56.44 o                         
  -1   2  14         89.37         91.21        41.57 o                         
   0   2  14       5987.64       5708.84        92.50 o                         
   1   2  14        272.42        300.90        21.89 o                         
   2   2  14        892.94        857.16        31.89 o                         
   3   2  14        940.12        925.00        33.35 o                         
   4   2  14        123.97        132.14        19.52 o                         
   5   2  14        228.62        237.42        21.92 o                         
   6   2  14        112.79        124.80        20.35 o                         
   7   2  14        723.27        708.72        32.52 o                         
   8   2  14        990.40       1058.53        37.84 o                         
   9   2  14        122.74        110.56        25.19 o                         
  10   2  14        793.52        965.48        52.05 o                         
  11   2  14       1022.21       1145.80        74.65 o                         
 -16   3  14       2365.75       2591.88        78.44 o                         
 -15   3  14        235.44        222.76        34.66 o                         
 -14   3  14       2196.02       2336.62        71.42 o                         
 -13   3  14       2423.61       2481.61        72.13 o                         
 -12   3  14        121.73        134.22        23.81 o                         
 -11   3  14       2117.88       2116.69        51.93 o                         
 -10   3  14          0.21         -8.49        15.64 o                         
  -9   3  14       1506.55       1408.15        43.62 o                         
  -8   3  14        104.13        148.73        19.94 o                         
  -7   3  14        756.44        672.24        29.33 o                         
  -6   3  14        674.08        622.96        28.74 o                         
  -5   3  14       1123.96       1027.83        33.12 o                         
  -4   3  14        222.36        261.81        20.49 o                         
  -3   3  14       2916.17       2677.28        50.23 o                         
  -2   3  14         19.94         97.85        25.86 o                         
  -1   3  14       1722.76       1737.82        41.60 o                         
   0   3  14       3336.74       3282.30        57.34 o                         
   1   3  14        503.52        680.72        55.52 o                         
   2   3  14      10792.74      10391.66       184.57 o                         
   3   3  14        137.15        203.30        21.01 o                         
   4   3  14       9195.92       9089.33       145.17 o                         
   5   3  14       1883.35       1934.46        52.22 o                         
   6   3  14       4485.51       4662.40        83.78 o                         
   7   3  14       5726.91       5921.90        98.49 o                         
   8   3  14       1546.87       1732.12        59.53 o                         
   9   3  14       3901.70       4084.11        79.99 o                         
  10   3  14          4.01         55.17        34.89 o                         
  11   3  14       1974.84       2018.82       144.00 o                         
 -15   4  14        219.19        249.60        37.31 o                         
 -14   4  14        717.82        866.83        51.00 o                         
 -13   4  14       1075.90       1137.49        65.47 o                         
 -12   4  14        521.34        683.08        52.86 o                         
 -11   4  14       3208.70       3308.12        60.69 o                         
 -10   4  14         43.77         90.26        19.21 o                         
  -9   4  14       2071.06       1937.36        51.95 o                         
  -8   4  14       2492.90       2556.51        58.82 o                         
  -7   4  14        746.14        800.66        36.20 o                         
  -6   4  14       2982.35       2783.43        60.25 o                         
  -5   4  14        296.20        359.61        25.96 o                         
  -4   4  14       1693.87       1670.05        47.15 o                         
  -3   4  14       1193.11       1156.69        41.29 o                         
  -2   4  14        173.15        167.41        22.79 o                         
  -1   4  14        491.36        464.30        30.43 o                         
   0   4  14       1591.24       1448.60        45.02 o                         
   1   4  14         47.24         27.75        18.83 o                         
   2   4  14       2387.00       2305.47        56.57 o                         
   3   4  14        948.10        871.92        38.60 o                         
   4   4  14        827.31        781.54        37.29 o                         
   5   4  14       2265.17       2273.68        58.01 o                         
   6   4  14          3.84         -0.87        20.21 o                         
   7   4  14       2181.95       2099.52        57.60 o                         
   8   4  14       1299.59       1278.62        48.03 o                         
   9   4  14        945.16       1032.67        48.63 o                         
  10   4  14       1422.53       1472.87        61.09 o                         
 -14   5  14          6.26        -39.15        51.73 o                         
 -13   5  14       7897.12       8231.42       185.34 o                         
 -12   5  14       2077.47       2242.49        69.84 o                         
 -11   5  14       2546.42       2632.80        63.25 o                         
 -10   5  14       8383.36       8194.76       122.24 o                         
  -9   5  14          4.94         20.50        20.61 o                         
  -8   5  14       7152.85       7074.51       109.68 o                         
  -7   5  14       4381.41       4251.58        79.28 o                         
  -6   5  14       1996.63       2153.11        57.13 o                         
  -5   5  14      15615.50      14494.70       183.46 o                         
  -4   5  14       1232.51       1613.40        58.92 o                         
  -3   5  14       8029.76       7792.86       116.69 o                         
  -2   5  14      11997.03      11348.61       153.77 o                         
  -1   5  14         71.28        227.03        67.11 o                         
   0   5  14      10767.19      10427.52       159.01 o                         
   1   5  14       1701.46       1730.97        52.06 o                         
   2   5  14       6704.42       6369.82       136.21 o                         
   3   5  14       5877.11       5767.20        98.45 o                         
   4   5  14       1795.31       1888.63        58.72 o                         
   5   5  14       5165.56       5081.58        92.31 o                         
   6   5  14        151.77        151.62        31.30 o                         
   7   5  14       2389.69       2489.83        64.27 o                         
   8   5  14       1677.80       1726.65        55.55 o                         
   9   5  14        390.64        456.83        35.38 o                         
 -13   6  14        146.50        125.15        60.12 o                         
 -12   6  14        158.46        185.52        44.45 o                         
 -11   6  14         33.30         -5.54        20.83 o                         
 -10   6  14        456.09        467.33        32.75 o                         
  -9   6  14        764.58        778.60        39.05 o                         
  -8   6  14        682.72        681.99        37.23 o                         
  -7   6  14       2460.16       2317.17        58.99 o                         
  -6   6  14        259.70        281.53        26.84 o                         
  -5   6  14       6432.95       5999.38        99.73 o                         
  -4   6  14        224.96        464.21        56.91 o                         
  -3   6  14       7159.05       6718.09       107.78 o                         
  -2   6  14       3450.40       3587.08        74.76 o                         
  -1   6  14       5033.65       4973.27        90.42 o                         
   0   6  14       7357.13       6926.22       112.02 o                         
   1   6  14        305.86        379.15        31.88 o                         
   2   6  14       5332.11       5128.45        93.70 o                         
   3   6  14        569.35        521.63        35.24 o                         
   4   6  14        746.51        692.60        39.82 o                         
   5   6  14       1281.22       1236.57        48.40 o                         
   6   6  14         55.98         21.25        24.24 o                         
   7   6  14        645.92        618.49        39.04 o                         
   8   6  14        290.96        302.35        32.38 o                         
 -12   7  14         13.00         -3.09        37.53 o                         
 -11   7  14        238.20        292.95        39.15 o                         
 -10   7  14        702.77        754.58        41.00 o                         
  -9   7  14         33.88         44.80        22.43 o                         
  -8   7  14       1243.80       1200.67        46.22 o                         
  -7   7  14         79.04         80.37        22.76 o                         
  -6   7  14       1569.30       1538.70        50.56 o                         
  -5   7  14        489.17        505.54        33.65 o                         
  -4   7  14       1334.08       1232.68        45.80 o                         
  -3   7  14       1222.69       1242.31        46.74 o                         
  -2   7  14        382.00        374.12        31.08 o                         
  -1   7  14       1304.41       1166.69        46.29 o                         
   0   7  14         12.91         40.19        22.08 o                         
   1   7  14       1601.65       1428.13        53.88 o                         
   2   7  14        344.04        360.17        32.28 o                         
   3   7  14        417.37        421.25        34.31 o                         
   4   7  14        566.96        617.27        38.65 o                         
   5   7  14         27.70          2.02        23.49 o                         
   6   7  14          1.59         11.05        23.81 o                         
   7   7  14         55.82         57.44        26.65 o                         
 -10   8  14       1132.48       1141.31        48.48 o                         
  -9   8  14       2159.22       2198.59        62.76 o                         
  -8   8  14        460.35        474.99        34.86 o                         
  -7   8  14       4995.30       4862.04        92.92 o                         
  -6   8  14         16.08         53.82        22.65 o                         
  -5   8  14       3157.09       2949.26        70.37 o                         
  -4   8  14       2105.87       2082.97        59.77 o                         
  -3   8  14        744.09        814.89        41.69 o                         
  -2   8  14       2114.98       1939.29        58.23 o                         
  -1   8  14         25.44         67.62        24.50 o                         
   0   8  14       2582.79       2418.46        65.38 o                         
   1   8  14        681.09        669.04        40.46 o                         
   2   8  14       1223.57       1208.67        49.88 o                         
   3   8  14       2522.31       2483.35        67.66 o                         
   4   8  14          2.77        -13.62        22.34 o                         
   5   8  14       1398.44       1366.65        53.59 o                         
  -6   9  14         24.11         28.73        30.07 o                         
  -5   9  14        986.66       1039.32        47.73 o                         
  -4   9  14       2082.95       2048.03        61.41 o                         
  -3   9  14        464.10        615.69        39.26 o                         
  -2   9  14       2996.44       2718.66        70.71 o                         
  -1   9  14          6.31        100.91        42.45 o                         
   0   9  14       2736.59       2537.10        69.83 o                         
   1   9  14        927.80        820.15        45.59 o                         
 -16   1  15       3850.08       4336.20       101.96 o                         
 -15   1  15        471.05        536.60        43.59 o                         
 -14   1  15       3548.85       3914.84        92.50 o                         
 -13   1  15       2956.93       3276.78        82.80 o                         
 -12   1  15        650.96        728.28        44.59 o                         
 -11   1  15       5477.33       5621.66        89.95 o                         
 -10   1  15       3046.24       3093.13        63.32 o                         
  -9   1  15       1760.75       1774.29        43.07 o                         
  -8   1  15       8724.81       8469.84       118.48 o                         
  -7   1  15       2018.21       2112.85        51.70 o                         
  -6   1  15      11727.96      11509.95       147.73 o                         
  -5   1  15       8094.55       8082.26       113.86 o                         
  -4   1  15       2057.41       2760.00        59.92 o                         
  -3   1  15      14013.09      13511.24       168.16 o                         
  -2   1  15        522.68       1178.91       110.14 o                         
  -1   1  15      13274.68      13164.28       235.30 o                         
   0   1  15       5082.04       5366.29        90.44 o                         
   1   1  15      11528.19      11535.87       203.01 o                         
   2   1  15      10910.90      10902.02       204.22 o                         
   3   1  15        886.55        987.93        41.72 o                         
   4   1  15       8320.06       8173.03       120.95 o                         
   5   1  15       4077.86       4012.94        78.43 o                         
   6   1  15       1886.92       1980.93        72.04 o                         
   7   1  15       4210.59       4273.04        82.61 o                         
   8   1  15         52.81        102.98        25.47 o                         
   9   1  15        595.34        659.81        38.97 o                         
  10   1  15        255.38        263.90        51.29 o                         
 -15   2  15        371.47        375.17        40.31 o                         
 -14   2  15        270.25        269.71        35.70 o                         
 -13   2  15         60.67        -23.06        26.85 o                         
 -12   2  15        258.59        223.68        29.65 o                         
 -11   2  15         41.57         27.47        17.39 o                         
 -10   2  15        241.19        180.43        23.01 o                         
  -9   2  15          3.83         -4.29        15.23 o                         
  -8   2  15        572.03        532.82        26.71 o                         
  -7   2  15         13.51         22.87        15.34 o                         
  -6   2  15       3162.85       3020.09        54.03 o                         
  -5   2  15          8.53         56.35        19.48 o                         
  -4   2  15       3416.14       3378.85        66.24 o                         
  -3   2  15        973.53        982.40        33.64 o                         
  -2   2  15       1019.98       1104.30        35.48 o                         
  -1   2  15       3194.01       3120.16        55.95 o                         
   0   2  15          0.18         35.49        16.75 o                         
   1   2  15       2234.95       2152.21        78.09 o                         
   2   2  15         76.30         86.08        21.90 o                         
   3   2  15        406.10        347.37        29.48 o                         
   4   2  15        591.64        498.74        32.30 o                         
   5   2  15         44.20         32.52        22.17 o                         
   6   2  15        161.30        166.10        25.75 o                         
   7   2  15       1602.44       1621.53        74.87 o                         
   8   2  15         98.50        131.17        28.86 o                         
   9   2  15       1359.64       1347.76        49.67 o                         
  10   2  15       1386.72       1534.16        78.94 o                         
 -15   3  15          0.56          0.37        29.23 o                         
 -14   3  15        114.92        120.50        34.99 o                         
 -13   3  15        288.71        331.25        52.43 o                         
 -12   3  15         30.25         10.77        21.20 o                         
 -11   3  15        217.99        228.59        30.67 o                         
 -10   3  15        109.93         70.92        21.13 o                         
  -9   3  15        234.95        256.27        33.18 o                         
  -8   3  15        954.27        871.69        32.57 o                         
  -7   3  15          0.22          7.14        15.13 o                         
  -6   3  15       1656.73       1559.68        39.99 o                         
  -5   3  15       1257.54       1233.87        36.50 o                         
  -4   3  15          0.39         36.53        16.41 o                         
  -3   3  15       2720.95       2589.91        50.88 o                         
  -2   3  15        321.64        300.54        22.81 o                         
  -1   3  15        487.00        529.32        27.19 o                         
   0   3  15       1197.55       1109.60        35.72 o                         
   1   3  15         53.50         71.97        20.09 o
[truncated: 48,196 more chars]
